# Supplementary material for: Distinct molecular profiles of skull bone marrow in health and neurological disorders
Source: Cell. 2023 Aug 17;186(17):3706–3725.e29. doi: 10.1016/j.cell.2023.07.009 (PMC10443631; doi:10.1016/j.cell.2023.07.009)
Supplement: Table S1. All relevant tables relating to RNA-seq analysis, related to Figures 1 and 2 [file mmc1.xlsx]

## Sheet: List of Tables
Number	dataset	Topic	File name	File description
1	scRNAseq	Proportions	1-scRNAseq_proportions	scRNAseq level1 and level2 cell proportions
2	scRNAseq	Proportions	2-Flow_cyto_proportions	Flow cytometry experiment cell proportions
3	scRNAseq	Proportions	3-stats_naive_vs_injury	Statistics for flow cytometry and scRNAseq proportions for naïve vs injury
4	scRNAseq	Proportions	4-stats_Clv_vs_others	Statistics for flow cytometry and scRNAseq proportions for calvaria vs other bones
5	scRNAseq	DEG	5-DE_ct_info_level2_Naive_LFc1	scRNAseq level2 DE genes, cell type information for naïve condition with log fold change=1
6	scRNAseq	DEG	6-DE_GO_Naive_ClvrUP_lvl2_LFc1	scRNAseq level2, DE genes, Naïve condition, Calvaria upregulated gene with log fold change=1 GO terms
7	scRNAseq	DEG	7-DE_GO_Naive_ClvrDWN_lvl2_LFc1	scRNAseq level2, DE genes, Naïve condition, Calvaria downregulated gene with log fold change=1 GO terms
8	scRNAseq	DEG	8-DE_ct_info_level2_Sham_LFc1	scRNAseq level2 DE genes, cell type information for sham condition with log fold change=1
9	scRNAseq	DEG	9-DE_GO_Sham_ClvrUP_lvl2_LFc1	scRNAseq level2, DE genes, Sham condition, Calvaria upregulated gene with log fold change=1 GO terms
10	scRNAseq	DEG	10-DE_GO_Sham_ClvrDWN_lvl2_LFc1	scRNAseq level2, DE genes, Sham condition, Calvaria downregulated gene with log fold change=1 GO terms
11	scRNAseq	DEG	11-DE_ct_info_level2_MCAo_LFc1	scRNAseq level2 DE genes, cell type information for MCAo condition with log fold change=1
12	scRNAseq	DEG	12-DE_GO_MCAo_ClvrUP_lvl2_LFc1	scRNAseq level2, DE genes, MCAo condition, Calvaria upregulated gene with log fold change=1 GO terms
13	scRNAseq	DEG	13-DE_GO_MCAo_ClvrDWN_lvl2_LFc1	scRNAseq level2, DE genes, MCAo condition, Calvaria downregulated gene with log fold change=1 GO terms
14	scRNAseq	LR	14-LR_unique_genes_level1_Naive	scRNAseq Ligand-Receptor pair analysis, Naïve condition, level1 unique genes
15	scRNAseq	LR	15-LR_unique_Clv_Naive	scRNAseq Ligand-Receptor pair analysis, Naïve condition, level1, Calvaria GO terms
16	scRNAseq	LR	16-LR_unique_Vrtbr_Naive	scRNAseq Ligand-Receptor pair analysis, Naïve condition, level1, Vertebra GO terms
17	scRNAseq	LR	17-LR_unique_Fmr_Naive	scRNAseq Ligand-Receptor pair analysis, Naïve condition, level1, Femur GO terms
18	scRNAseq	LR	18-LR_unique_int_Naive	scRNAseq Ligand-Receptor pair analysis, Naïve condition, level1, cell types per ligand and receptor
19	scRNAseq	LR	19-LR_unique_genes_level1_Sham	scRNAseq Ligand-Receptor pair analysis, Sham condition, level1 unique genes
20	scRNAseq	LR	20-LR_unique_Clv_Sham	scRNAseq Ligand-Receptor pair analysis, Sham condition, level1, Calvaria GO terms
21	scRNAseq	LR	21-LR_unique_Vrtbr_Sham	scRNAseq Ligand-Receptor pair analysis, Sham condition, level1, Vertebra GO terms
22	scRNAseq	LR	22-LR_unique_Fmr_Sham	scRNAseq Ligand-Receptor pair analysis, Sham condition, level1, Femur GO terms
23	scRNAseq	LR	23-LR_unique_int_Sham	scRNAseq Ligand-Receptor pair analysis, Sham condition, level1, cell types per ligand and receptor
24	scRNAseq	LR	24-LR_unique_genes_level1_MCAo	scRNAseq Ligand-Receptor pair analysis, MCAo condition, level1 unique genes
25	scRNAseq	LR	25-LR_unique_Clv_MCAo	scRNAseq Ligand-Receptor pair analysis, MCAo condition, level1, Calvaria GO terms
26	scRNAseq	LR	26-LR_unique_Vrtbr_MCAo	scRNAseq Ligand-Receptor pair analysis, MCAo condition, level1, Vertebra GO terms
27	scRNAseq	LR	27-LR_unique_Fmr_MCAo	scRNAseq Ligand-Receptor pair analysis, MCAo condition, level1, Femur GO terms
28	scRNAseq	LR	28-LR_unique_int_MCAo	scRNAseq Ligand-Receptor pair analysis, MCAo condition, level1, cell types per ligand and receptor
29	scRNAseq	Inf Score	29-infl_score_LFc	scRNAseq inflammatory score log fold changes for specific genes
30	scRNAseq	Inf Score	30-infl_score_sign	scRNAseq inflammatory score significance values for specific genes
31	bulkRNA	common	31-ClvUP_Naive_bulk_sc	RNAseq & scRNAseq naïve condition calvaria upregulated genes summary
32	bulkRNA	common	32-ClvUP_Sham_bulk_sc	RNAseq & scRNAseq sham condition calvaria upregulated genes summary
33	bulkRNA	common	33-ClvUP_MCAo_bulk_sc	RNAseq & scRNAseq MCAo condition calvaria upregulated genes summary
34	bulkRNA	common	34-summary_common_Clv	RNAseq & scRNAseq ALL condition calvaria upregulated genes numerical summary
35	5xFAD	DEG	36-5xFAD_DE	5xFAD differentially expressed gene list
36	RNAscope	probes	37-RNAscope	RNAscope probe details

## Sheet: 1-scRNAseq_proportions
	cell type level	cell type	condition	region	cell number	proportion
0	level1	progenitors	Naive	Calvaria	100	0.020194
1	level1	progenitors	Naive	Vertebra	120	0.034884
2	level1	progenitors	Naive	Scapula	207	0.030699
3	level1	progenitors	Naive	Femur	243	0.031274
4	level1	progenitors	Naive	Humerus	213	0.032559
5	level1	progenitors	Naive	Pelvis	177	0.026957
6	level1	progenitors	Naive	Meninges	46	0.02202
7	level1	progenitors	Naive	Brain	5	0.01
8	level1	progenitors	Sham	Calvaria	73	0.016531
9	level1	progenitors	Sham	Vertebra	67	0.036492
10	level1	progenitors	Sham	Scapula	200	0.051921
11	level1	progenitors	Sham	Femur	286	0.047304
12	level1	progenitors	Sham	Humerus	213	0.045905
13	level1	progenitors	Sham	Pelvis	279	0.045329
14	level1	progenitors	Sham	Meninges	32	0.026037
15	level1	progenitors	Sham	Brain	0	0
16	level1	progenitors	MCAo	Calvaria	273	0.026117
17	level1	progenitors	MCAo	Vertebra	583	0.043281
18	level1	progenitors	MCAo	Scapula	298	0.035413
19	level1	progenitors	MCAo	Femur	741	0.048236
20	level1	progenitors	MCAo	Humerus	658	0.053112
21	level1	progenitors	MCAo	Pelvis	539	0.044311
22	level1	progenitors	MCAo	Meninges	44	0.007655
23	level1	progenitors	MCAo	Brain	20	0.011105
24	level1	neutrophil	Naive	Calvaria	1635	0.33017
25	level1	neutrophil	Naive	Vertebra	1040	0.302326
26	level1	neutrophil	Naive	Scapula	1906	0.282664
27	level1	neutrophil	Naive	Femur	2020	0.259974
28	level1	neutrophil	Naive	Humerus	1708	0.261082
29	level1	neutrophil	Naive	Pelvis	1862	0.283582
30	level1	neutrophil	Naive	Meninges	75	0.035902
31	level1	neutrophil	Naive	Brain	6	0.012
32	level1	neutrophil	Sham	Calvaria	1492	0.337862
33	level1	neutrophil	Sham	Vertebra	679	0.369826
34	level1	neutrophil	Sham	Scapula	1429	0.370976
35	level1	neutrophil	Sham	Femur	2196	0.363215
36	level1	neutrophil	Sham	Humerus	1603	0.345474
37	level1	neutrophil	Sham	Pelvis	2198	0.357108
38	level1	neutrophil	Sham	Meninges	48	0.039056
39	level1	neutrophil	Sham	Brain	3	0.005952
40	level1	neutrophil	MCAo	Calvaria	4481	0.428681
41	level1	neutrophil	MCAo	Vertebra	5983	0.444172
42	level1	neutrophil	MCAo	Scapula	3461	0.411289
43	level1	neutrophil	MCAo	Femur	5922	0.385497
44	level1	neutrophil	MCAo	Humerus	5227	0.421907
45	level1	neutrophil	MCAo	Pelvis	5177	0.4256
46	level1	neutrophil	MCAo	Meninges	669	0.116388
47	level1	neutrophil	MCAo	Brain	27	0.014992
48	level1	monocyte	Naive	Calvaria	147	0.029685
49	level1	monocyte	Naive	Vertebra	185	0.053779
50	level1	monocyte	Naive	Scapula	461	0.068367
51	level1	monocyte	Naive	Femur	295	0.037967
52	level1	monocyte	Naive	Humerus	262	0.040049
53	level1	monocyte	Naive	Pelvis	318	0.048431
54	level1	monocyte	Naive	Meninges	13	0.006223
55	level1	monocyte	Naive	Brain	3	0.006
56	level1	monocyte	Sham	Calvaria	179	0.040534
57	level1	monocyte	Sham	Vertebra	96	0.052288
58	level1	monocyte	Sham	Scapula	280	0.07269
59	level1	monocyte	Sham	Femur	362	0.059874
60	level1	monocyte	Sham	Humerus	286	0.061638
61	level1	monocyte	Sham	Pelvis	423	0.068725
62	level1	monocyte	Sham	Meninges	6	0.004882
63	level1	monocyte	Sham	Brain	1	0.001984
64	level1	monocyte	MCAo	Calvaria	556	0.05319
65	level1	monocyte	MCAo	Vertebra	1101	0.081737
66	level1	monocyte	MCAo	Scapula	666	0.079144
67	level1	monocyte	MCAo	Femur	1007	0.065551
68	level1	monocyte	MCAo	Humerus	858	0.069255
69	level1	monocyte	MCAo	Pelvis	920	0.075633
70	level1	monocyte	MCAo	Meninges	85	0.014788
71	level1	monocyte	MCAo	Brain	10	0.005552
72	level1	B cell	Naive	Calvaria	712	0.14378
73	level1	B cell	Naive	Vertebra	407	0.118314
74	level1	B cell	Naive	Scapula	991	0.146967
75	level1	B cell	Naive	Femur	858	0.110425
76	level1	B cell	Naive	Humerus	938	0.143381
77	level1	B cell	Naive	Pelvis	790	0.120317
78	level1	B cell	Naive	Meninges	42	0.020105
79	level1	B cell	Naive	Brain	0	0
80	level1	B cell	Sham	Calvaria	838	0.189764
81	level1	B cell	Sham	Vertebra	238	0.12963
82	level1	B cell	Sham	Scapula	562	0.145898
83	level1	B cell	Sham	Femur	578	0.0956
84	level1	B cell	Sham	Humerus	560	0.12069
85	level1	B cell	Sham	Pelvis	761	0.123639
86	level1	B cell	Sham	Meninges	11	0.00895
87	level1	B cell	Sham	Brain	0	0
88	level1	B cell	MCAo	Calvaria	1843	0.176313
89	level1	B cell	MCAo	Vertebra	1713	0.127171
90	level1	B cell	MCAo	Scapula	1384	0.164468
91	level1	B cell	MCAo	Femur	1886	0.12277
92	level1	B cell	MCAo	Humerus	1694	0.136734
93	level1	B cell	MCAo	Pelvis	1653	0.135893
94	level1	B cell	MCAo	Meninges	148	0.025748
95	level1	B cell	MCAo	Brain	4	0.002221
96	level1	T cell	Naive	Calvaria	74	0.014943
97	level1	T cell	Naive	Vertebra	35	0.010174
98	level1	T cell	Naive	Scapula	65	0.00964
99	level1	T cell	Naive	Femur	63	0.008108
100	level1	T cell	Naive	Humerus	47	0.007184
101	level1	T cell	Naive	Pelvis	52	0.00792
102	level1	T cell	Naive	Meninges	22	0.010531
103	level1	T cell	Naive	Brain	1	0.002
104	level1	T cell	Sham	Calvaria	193	0.043705
105	level1	T cell	Sham	Vertebra	27	0.014706
106	level1	T cell	Sham	Scapula	96	0.024922
107	level1	T cell	Sham	Femur	120	0.019848
108	level1	T cell	Sham	Humerus	102	0.021983
109	level1	T cell	Sham	Pelvis	142	0.023071
110	level1	T cell	Sham	Meninges	14	0.011391
111	level1	T cell	Sham	Brain	0	0
112	level1	T cell	MCAo	Calvaria	355	0.033962
113	level1	T cell	MCAo	Vertebra	285	0.021158
114	level1	T cell	MCAo	Scapula	221	0.026263
115	level1	T cell	MCAo	Femur	363	0.02363
116	level1	T cell	MCAo	Humerus	241	0.019453
117	level1	T cell	MCAo	Pelvis	293	0.024087
118	level1	T cell	MCAo	Meninges	129	0.022443
119	level1	T cell	MCAo	Brain	3	0.001666
120	level1	NK cell	Naive	Calvaria	52	0.010501
121	level1	NK cell	Naive	Vertebra	26	0.007558
122	level1	NK cell	Naive	Scapula	75	0.011123
123	level1	NK cell	Naive	Femur	34	0.004376
124	level1	NK cell	Naive	Humerus	30	0.004586
125	level1	NK cell	Naive	Pelvis	30	0.004569
126	level1	NK cell	Naive	Meninges	7	0.003351
127	level1	NK cell	Naive	Brain	0	0
128	level1	NK cell	Sham	Calvaria	59	0.013361
129	level1	NK cell	Sham	Vertebra	21	0.011438
130	level1	NK cell	Sham	Scapula	48	0.012461
131	level1	NK cell	Sham	Femur	37	0.00612
132	level1	NK cell	Sham	Humerus	33	0.007112
133	level1	NK cell	Sham	Pelvis	43	0.006986
134	level1	NK cell	Sham	Meninges	0	0
135	level1	NK cell	Sham	Brain	0	0
136	level1	NK cell	MCAo	Calvaria	144	0.013776
137	level1	NK cell	MCAo	Vertebra	115	0.008537
138	level1	NK cell	MCAo	Scapula	103	0.01224
139	level1	NK cell	MCAo	Femur	83	0.005403
140	level1	NK cell	MCAo	Humerus	67	0.005408
141	level1	NK cell	MCAo	Pelvis	91	0.007481
142	level1	NK cell	MCAo	Meninges	58	0.01009
143	level1	NK cell	MCAo	Brain	0	0
144	level1	NK-T cell	Naive	Calvaria	35	0.007068
145	level1	NK-T cell	Naive	Vertebra	21	0.006105
146	level1	NK-T cell	Naive	Scapula	54	0.008008
147	level1	NK-T cell	Naive	Femur	43	0.005534
148	level1	NK-T cell	Naive	Humerus	40	0.006114
149	level1	NK-T cell	Naive	Pelvis	44	0.006701
150	level1	NK-T cell	Naive	Meninges	13	0.006223
151	level1	NK-T cell	Naive	Brain	0	0
152	level1	NK-T cell	Sham	Calvaria	28	0.006341
153	level1	NK-T cell	Sham	Vertebra	17	0.009259
154	level1	NK-T cell	Sham	Scapula	27	0.007009
155	level1	NK-T cell	Sham	Femur	39	0.006451
156	level1	NK-T cell	Sham	Humerus	27	0.005819
157	level1	NK-T cell	Sham	Pelvis	31	0.005037
158	level1	NK-T cell	Sham	Meninges	9	0.007323
159	level1	NK-T cell	Sham	Brain	0	0
160	level1	NK-T cell	MCAo	Calvaria	65	0.006218
161	level1	NK-T cell	MCAo	Vertebra	88	0.006533
162	level1	NK-T cell	MCAo	Scapula	65	0.007724
163	level1	NK-T cell	MCAo	Femur	117	0.007616
164	level1	NK-T cell	MCAo	Humerus	101	0.008152
165	level1	NK-T cell	MCAo	Pelvis	82	0.006741
166	level1	NK-T cell	MCAo	Meninges	63	0.01096
167	level1	NK-T cell	MCAo	Brain	0	0
168	level1	dendritic cell	Naive	Calvaria	57	0.011511
169	level1	dendritic cell	Naive	Vertebra	47	0.013663
170	level1	dendritic cell	Naive	Scapula	146	0.021652
171	level1	dendritic cell	Naive	Femur	101	0.012999
172	level1	dendritic cell	Naive	Humerus	92	0.014063
173	level1	dendritic cell	Naive	Pelvis	94	0.014316
174	level1	dendritic cell	Naive	Meninges	27	0.012925
175	level1	dendritic cell	Naive	Brain	0	0
176	level1	dendritic cell	Sham	Calvaria	40	0.009058
177	level1	dendritic cell	Sham	Vertebra	24	0.013072
178	level1	dendritic cell	Sham	Scapula	33	0.008567
179	level1	dendritic cell	Sham	Femur	44	0.007278
180	level1	dendritic cell	Sham	Humerus	47	0.010129
181	level1	dendritic cell	Sham	Pelvis	47	0.007636
182	level1	dendritic cell	Sham	Meninges	11	0.00895
183	level1	dendritic cell	Sham	Brain	0	0
184	level1	dendritic cell	MCAo	Calvaria	88	0.008419
185	level1	dendritic cell	MCAo	Vertebra	156	0.011581
186	level1	dendritic cell	MCAo	Scapula	115	0.013666
187	level1	dendritic cell	MCAo	Femur	175	0.011392
188	level1	dendritic cell	MCAo	Humerus	171	0.013803
189	level1	dendritic cell	MCAo	Pelvis	141	0.011592
190	level1	dendritic cell	MCAo	Meninges	184	0.032011
191	level1	dendritic cell	MCAo	Brain	1	0.000555
192	level1	macrophage	Naive	Calvaria	3	0.000606
193	level1	macrophage	Naive	Vertebra	9	0.002616
194	level1	macrophage	Naive	Scapula	9	0.001335
195	level1	macrophage	Naive	Femur	2	0.000257
196	level1	macrophage	Naive	Humerus	8	0.001223
197	level1	macrophage	Naive	Pelvis	7	0.001066
198	level1	macrophage	Naive	Meninges	305	0.146003
199	level1	macrophage	Naive	Brain	16	0.032
200	level1	macrophage	Sham	Calvaria	2	0.000453
201	level1	macrophage	Sham	Vertebra	3	0.001634
202	level1	macrophage	Sham	Scapula	4	0.001038
203	level1	macrophage	Sham	Femur	5	0.000827
204	level1	macrophage	Sham	Humerus	5	0.001078
205	level1	macrophage	Sham	Pelvis	10	0.001625
206	level1	macrophage	Sham	Meninges	217	0.176566
207	level1	macrophage	Sham	Brain	13	0.025794
208	level1	macrophage	MCAo	Calvaria	3	0.000287
209	level1	macrophage	MCAo	Vertebra	8	0.000594
210	level1	macrophage	MCAo	Scapula	15	0.001783
211	level1	macrophage	MCAo	Femur	7	0.000456
212	level1	macrophage	MCAo	Humerus	9	0.000726
213	level1	macrophage	MCAo	Pelvis	1	8.22e-05
214	level1	macrophage	MCAo	Meninges	1780	0.309673
215	level1	macrophage	MCAo	Brain	61	0.03387
216	level1	microglia	Naive	Calvaria	0	0
217	level1	microglia	Naive	Vertebra	0	0
218	level1	microglia	Naive	Scapula	0	0
219	level1	microglia	Naive	Femur	0	0
220	level1	microglia	Naive	Humerus	0	0
221	level1	microglia	Naive	Pelvis	0	0
222	level1	microglia	Naive	Meninges	19	0.009095
223	level1	microglia	Naive	Brain	86	0.172
224	level1	microglia	Sham	Calvaria	0	0
225	level1	microglia	Sham	Vertebra	1	0.000545
226	level1	microglia	Sham	Scapula	0	0
227	level1	microglia	Sham	Femur	0	0
228	level1	microglia	Sham	Humerus	0	0
229	level1	microglia	Sham	Pelvis	1	0.000162
230	level1	microglia	Sham	Meninges	10	0.008137
231	level1	microglia	Sham	Brain	116	0.230159
232	level1	microglia	MCAo	Calvaria	0	0
233	level1	microglia	MCAo	Vertebra	0	0
234	level1	microglia	MCAo	Scapula	1	0.000119
235	level1	microglia	MCAo	Femur	0	0
236	level1	microglia	MCAo	Humerus	1	8.07e-05
237	level1	microglia	MCAo	Pelvis	0	0
238	level1	microglia	MCAo	Meninges	28	0.004871
239	level1	microglia	MCAo	Brain	452	0.250972
240	level1	erythroid precursor	Naive	Calvaria	396	0.079968
241	level1	erythroid precursor	Naive	Vertebra	448	0.130233
242	level1	erythroid precursor	Naive	Scapula	987	0.146374
243	level1	erythroid precursor	Naive	Femur	1581	0.203475
244	level1	erythroid precursor	Naive	Humerus	1243	0.190003
245	level1	erythroid precursor	Naive	Pelvis	1131	0.172251
246	level1	erythroid precursor	Naive	Meninges	39	0.018669
247	level1	erythroid precursor	Naive	Brain	8	0.016
248	level1	erythroid precursor	Sham	Calvaria	237	0.053668
249	level1	erythroid precursor	Sham	Vertebra	249	0.135621
250	level1	erythroid precursor	Sham	Scapula	369	0.095794
251	level1	erythroid precursor	Sham	Femur	857	0.141747
252	level1	erythroid precursor	Sham	Humerus	633	0.136422
253	level1	erythroid precursor	Sham	Pelvis	736	0.119578
254	level1	erythroid precursor	Sham	Meninges	45	0.036615
255	level1	erythroid precursor	Sham	Brain	3	0.005952
256	level1	erythroid precursor	MCAo	Calvaria	407	0.038936
257	level1	erythroid precursor	MCAo	Vertebra	1020	0.075724
258	level1	erythroid precursor	MCAo	Scapula	612	0.072727
259	level1	erythroid precursor	MCAo	Femur	1761	0.114634
260	level1	erythroid precursor	MCAo	Humerus	1179	0.095165
261	level1	erythroid precursor	MCAo	Pelvis	1064	0.087471
262	level1	erythroid precursor	MCAo	Meninges	68	0.01183
263	level1	erythroid precursor	MCAo	Brain	31	0.017213
264	level1	erythroid cell	Naive	Calvaria	1719	0.347132
265	level1	erythroid cell	Naive	Vertebra	1075	0.3125
266	level1	erythroid cell	Naive	Scapula	1795	0.266202
267	level1	erythroid cell	Naive	Femur	2487	0.320077
268	level1	erythroid cell	Naive	Humerus	1921	0.293641
269	level1	erythroid cell	Naive	Pelvis	1997	0.304143
270	level1	erythroid cell	Naive	Meninges	210	0.100527
271	level1	erythroid cell	Naive	Brain	6	0.012
272	level1	erythroid cell	Sham	Calvaria	1254	0.283967
273	level1	erythroid cell	Sham	Vertebra	388	0.211329
274	level1	erythroid cell	Sham	Scapula	777	0.201713
275	level1	erythroid cell	Sham	Femur	1472	0.243467
276	level1	erythroid cell	Sham	Humerus	1096	0.236207
277	level1	erythroid cell	Sham	Pelvis	1414	0.229732
278	level1	erythroid cell	Sham	Meninges	93	0.075671
279	level1	erythroid cell	Sham	Brain	0	0
280	level1	erythroid cell	MCAo	Calvaria	2179	0.208457
281	level1	erythroid cell	MCAo	Vertebra	2322	0.172383
282	level1	erythroid cell	MCAo	Scapula	1373	0.163161
283	level1	erythroid cell	MCAo	Femur	3195	0.207981
284	level1	erythroid cell	MCAo	Humerus	2077	0.167649
285	level1	erythroid cell	MCAo	Pelvis	2135	0.175518
286	level1	erythroid cell	MCAo	Meninges	604	0.10508
287	level1	erythroid cell	MCAo	Brain	16	0.008884
288	level1	basophil	Naive	Calvaria	13	0.002625
289	level1	basophil	Naive	Vertebra	15	0.00436
290	level1	basophil	Naive	Scapula	24	0.003559
291	level1	basophil	Naive	Femur	34	0.004376
292	level1	basophil	Naive	Humerus	28	0.00428
293	level1	basophil	Naive	Pelvis	48	0.00731
294	level1	basophil	Naive	Meninges	2	0.000957
295	level1	basophil	Naive	Brain	0	0
296	level1	basophil	Sham	Calvaria	11	0.002491
297	level1	basophil	Sham	Vertebra	9	0.004902
298	level1	basophil	Sham	Scapula	14	0.003634
299	level1	basophil	Sham	Femur	25	0.004135
300	level1	basophil	Sham	Humerus	18	0.003879
301	level1	basophil	Sham	Pelvis	37	0.006011
302	level1	basophil	Sham	Meninges	0	0
303	level1	basophil	Sham	Brain	0	0
304	level1	basophil	MCAo	Calvaria	36	0.003444
305	level1	basophil	MCAo	Vertebra	64	0.004751
306	level1	basophil	MCAo	Scapula	37	0.004397
307	level1	basophil	MCAo	Femur	70	0.004557
308	level1	basophil	MCAo	Humerus	67	0.005408
309	level1	basophil	MCAo	Pelvis	56	0.004604
310	level1	basophil	MCAo	Meninges	1	0.000174
311	level1	basophil	MCAo	Brain	0	0
312	level1	structural cell	Naive	Calvaria	8	0.001616
313	level1	structural cell	Naive	Vertebra	12	0.003488
314	level1	structural cell	Naive	Scapula	18	0.002669
315	level1	structural cell	Naive	Femur	6	0.000772
316	level1	structural cell	Naive	Humerus	10	0.001529
317	level1	structural cell	Naive	Pelvis	13	0.00198
318	level1	structural cell	Naive	Meninges	1253	0.599809
319	level1	structural cell	Naive	Brain	75	0.15
320	level1	structural cell	Sham	Calvaria	9	0.002038
321	level1	structural cell	Sham	Vertebra	17	0.009259
322	level1	structural cell	Sham	Scapula	13	0.003375
323	level1	structural cell	Sham	Femur	23	0.003804
324	level1	structural cell	Sham	Humerus	15	0.003233
325	level1	structural cell	Sham	Pelvis	29	0.004712
326	level1	structural cell	Sham	Meninges	714	0.58096
327	level1	structural cell	Sham	Brain	28	0.055556
328	level1	structural cell	MCAo	Calvaria	17	0.001626
329	level1	structural cell	MCAo	Vertebra	25	0.001856
330	level1	structural cell	MCAo	Scapula	60	0.00713
331	level1	structural cell	MCAo	Femur	30	0.001953
332	level1	structural cell	MCAo	Humerus	29	0.002341
333	level1	structural cell	MCAo	Pelvis	9	0.00074
334	level1	structural cell	MCAo	Meninges	1841	0.320285
335	level1	structural cell	MCAo	Brain	84	0.046641
336	level1	brain cell	Naive	Calvaria	0	0
337	level1	brain cell	Naive	Vertebra	0	0
338	level1	brain cell	Naive	Scapula	0	0
339	level1	brain cell	Naive	Femur	0	0
340	level1	brain cell	Naive	Humerus	0	0
341	level1	brain cell	Naive	Pelvis	0	0
342	level1	brain cell	Naive	Meninges	9	0.004308
343	level1	brain cell	Naive	Brain	294	0.588
344	level1	brain cell	Sham	Calvaria	0	0
345	level1	brain cell	Sham	Vertebra	0	0
346	level1	brain cell	Sham	Scapula	0	0
347	level1	brain cell	Sham	Femur	0	0
348	level1	brain cell	Sham	Humerus	0	0
349	level1	brain cell	Sham	Pelvis	2	0.000325
350	level1	brain cell	Sham	Meninges	11	0.00895
351	level1	brain cell	Sham	Brain	340	0.674603
352	level1	brain cell	MCAo	Calvaria	0	0
353	level1	brain cell	MCAo	Vertebra	0	0
354	level1	brain cell	MCAo	Scapula	0	0
355	level1	brain cell	MCAo	Femur	0	0
356	level1	brain cell	MCAo	Humerus	0	0
357	level1	brain cell	MCAo	Pelvis	0	0
358	level1	brain cell	MCAo	Meninges	9	0.001566
359	level1	brain cell	MCAo	Brain	1090	0.605219
360	level1	megakaryocyte	Naive	Calvaria	0	0
361	level1	megakaryocyte	Naive	Vertebra	0	0
362	level1	megakaryocyte	Naive	Scapula	0	0
363	level1	megakaryocyte	Naive	Femur	3	0.000386
364	level1	megakaryocyte	Naive	Humerus	1	0.000153
365	level1	megakaryocyte	Naive	Pelvis	0	0
366	level1	megakaryocyte	Naive	Meninges	1	0.000479
367	level1	megakaryocyte	Naive	Brain	0	0
368	level1	megakaryocyte	Sham	Calvaria	1	0.000226
369	level1	megakaryocyte	Sham	Vertebra	0	0
370	level1	megakaryocyte	Sham	Scapula	0	0
371	level1	megakaryocyte	Sham	Femur	0	0
372	level1	megakaryocyte	Sham	Humerus	1	0.000216
373	level1	megakaryocyte	Sham	Pelvis	0	0
374	level1	megakaryocyte	Sham	Meninges	0	0
375	level1	megakaryocyte	Sham	Brain	0	0
376	level1	megakaryocyte	MCAo	Calvaria	1	9.57e-05
377	level1	megakaryocyte	MCAo	Vertebra	1	7.42e-05
378	level1	megakaryocyte	MCAo	Scapula	2	0.000238
379	level1	megakaryocyte	MCAo	Femur	3	0.000195
380	level1	megakaryocyte	MCAo	Humerus	4	0.000323
381	level1	megakaryocyte	MCAo	Pelvis	0	0
382	level1	megakaryocyte	MCAo	Meninges	0	0
383	level1	megakaryocyte	MCAo	Brain	1	0.000555
384	level1	innate lymphoid cell	Naive	Calvaria	1	0.000202
385	level1	innate lymphoid cell	Naive	Vertebra	0	0
386	level1	innate lymphoid cell	Naive	Scapula	5	0.000742
387	level1	innate lymphoid cell	Naive	Femur	0	0
388	level1	innate lymphoid cell	Naive	Humerus	1	0.000153
389	level1	innate lymphoid cell	Naive	Pelvis	3	0.000457
390	level1	innate lymphoid cell	Naive	Meninges	6	0.002872
391	level1	innate lymphoid cell	Naive	Brain	0	0
392	level1	innate lymphoid cell	Sham	Calvaria	0	0
393	level1	innate lymphoid cell	Sham	Vertebra	0	0
394	level1	innate lymphoid cell	Sham	Scapula	0	0
395	level1	innate lymphoid cell	Sham	Femur	2	0.000331
396	level1	innate lymphoid cell	Sham	Humerus	1	0.000216
397	level1	innate lymphoid cell	Sham	Pelvis	2	0.000325
398	level1	innate lymphoid cell	Sham	Meninges	8	0.006509
399	level1	innate lymphoid cell	Sham	Brain	0	0
400	level1	innate lymphoid cell	MCAo	Calvaria	5	0.000478
401	level1	innate lymphoid cell	MCAo	Vertebra	6	0.000445
402	level1	innate lymphoid cell	MCAo	Scapula	2	0.000238
403	level1	innate lymphoid cell	MCAo	Femur	2	0.00013
404	level1	innate lymphoid cell	MCAo	Humerus	6	0.000484
405	level1	innate lymphoid cell	MCAo	Pelvis	3	0.000247
406	level1	innate lymphoid cell	MCAo	Meninges	37	0.006437
407	level1	innate lymphoid cell	MCAo	Brain	1	0.000555
408	level2	hematopoietic stem cell	Naive	Calvaria	16	0.003231
409	level2	hematopoietic stem cell	Naive	Vertebra	5	0.001453
410	level2	hematopoietic stem cell	Naive	Scapula	19	0.002818
411	level2	hematopoietic stem cell	Naive	Femur	31	0.00399
412	level2	hematopoietic stem cell	Naive	Humerus	17	0.002599
413	level2	hematopoietic stem cell	Naive	Pelvis	18	0.002741
414	level2	hematopoietic stem cell	Naive	Meninges	1	0.000479
415	level2	hematopoietic stem cell	Naive	Brain	0	0
416	level2	hematopoietic stem cell	Sham	Calvaria	4	0.000906
417	level2	hematopoietic stem cell	Sham	Vertebra	5	0.002723
418	level2	hematopoietic stem cell	Sham	Scapula	14	0.003634
419	level2	hematopoietic stem cell	Sham	Femur	19	0.003143
420	level2	hematopoietic stem cell	Sham	Humerus	22	0.004741
421	level2	hematopoietic stem cell	Sham	Pelvis	25	0.004062
422	level2	hematopoietic stem cell	Sham	Meninges	1	0.000814
423	level2	hematopoietic stem cell	Sham	Brain	0	0
424	level2	hematopoietic stem cell	MCAo	Calvaria	22	0.002105
425	level2	hematopoietic stem cell	MCAo	Vertebra	46	0.003415
426	level2	hematopoietic stem cell	MCAo	Scapula	31	0.003684
427	level2	hematopoietic stem cell	MCAo	Femur	62	0.004036
428	level2	hematopoietic stem cell	MCAo	Humerus	62	0.005004
429	level2	hematopoietic stem cell	MCAo	Pelvis	41	0.003371
430	level2	hematopoietic stem cell	MCAo	Meninges	3	0.000522
431	level2	hematopoietic stem cell	MCAo	Brain	0	0
432	level2	common myeloid progenitor	Naive	Calvaria	10	0.002019
433	level2	common myeloid progenitor	Naive	Vertebra	6	0.001744
434	level2	common myeloid progenitor	Naive	Scapula	12	0.00178
435	level2	common myeloid progenitor	Naive	Femur	19	0.002445
436	level2	common myeloid progenitor	Naive	Humerus	13	0.001987
437	level2	common myeloid progenitor	Naive	Pelvis	11	0.001675
438	level2	common myeloid progenitor	Naive	Meninges	0	0
439	level2	common myeloid progenitor	Naive	Brain	0	0
440	level2	common myeloid progenitor	Sham	Calvaria	7	0.001585
441	level2	common myeloid progenitor	Sham	Vertebra	6	0.003268
442	level2	common myeloid progenitor	Sham	Scapula	10	0.002596
443	level2	common myeloid progenitor	Sham	Femur	12	0.001985
444	level2	common myeloid progenitor	Sham	Humerus	12	0.002586
445	level2	common myeloid progenitor	Sham	Pelvis	7	0.001137
446	level2	common myeloid progenitor	Sham	Meninges	0	0
447	level2	common myeloid progenitor	Sham	Brain	0	0
448	level2	common myeloid progenitor	MCAo	Calvaria	9	0.000861
449	level2	common myeloid progenitor	MCAo	Vertebra	33	0.00245
450	level2	common myeloid progenitor	MCAo	Scapula	15	0.001783
451	level2	common myeloid progenitor	MCAo	Femur	32	0.002083
452	level2	common myeloid progenitor	MCAo	Humerus	28	0.00226
453	level2	common myeloid progenitor	MCAo	Pelvis	26	0.002137
454	level2	common myeloid progenitor	MCAo	Meninges	4	0.000696
455	level2	common myeloid progenitor	MCAo	Brain	0	0
456	level2	granulocyte-monocyte progenitor	Naive	Calvaria	9	0.001817
457	level2	granulocyte-monocyte progenitor	Naive	Vertebra	20	0.005814
458	level2	granulocyte-monocyte progenitor	Naive	Scapula	38	0.005635
459	level2	granulocyte-monocyte progenitor	Naive	Femur	65	0.008366
460	level2	granulocyte-monocyte progenitor	Naive	Humerus	47	0.007184
461	level2	granulocyte-monocyte progenitor	Naive	Pelvis	31	0.004721
462	level2	granulocyte-monocyte progenitor	Naive	Meninges	42	0.020105
463	level2	granulocyte-monocyte progenitor	Naive	Brain	5	0.01
464	level2	granulocyte-monocyte progenitor	Sham	Calvaria	14	0.00317
465	level2	granulocyte-monocyte progenitor	Sham	Vertebra	12	0.006536
466	level2	granulocyte-monocyte progenitor	Sham	Scapula	41	0.010644
467	level2	granulocyte-monocyte progenitor	Sham	Femur	75	0.012405
468	level2	granulocyte-monocyte progenitor	Sham	Humerus	49	0.01056
469	level2	granulocyte-monocyte progenitor	Sham	Pelvis	57	0.009261
470	level2	granulocyte-monocyte progenitor	Sham	Meninges	28	0.022783
471	level2	granulocyte-monocyte progenitor	Sham	Brain	0	0
472	level2	granulocyte-monocyte progenitor	MCAo	Calvaria	60	0.00574
473	level2	granulocyte-monocyte progenitor	MCAo	Vertebra	117	0.008686
474	level2	granulocyte-monocyte progenitor	MCAo	Scapula	46	0.005466
475	level2	granulocyte-monocyte progenitor	MCAo	Femur	226	0.014712
476	level2	granulocyte-monocyte progenitor	MCAo	Humerus	163	0.013157
477	level2	granulocyte-monocyte progenitor	MCAo	Pelvis	118	0.009701
478	level2	granulocyte-monocyte progenitor	MCAo	Meninges	25	0.004349
479	level2	granulocyte-monocyte progenitor	MCAo	Brain	19	0.01055
480	level2	neutrophil-primed GMP	Naive	Calvaria	11	0.002221
481	level2	neutrophil-primed GMP	Naive	Vertebra	17	0.004942
482	level2	neutrophil-primed GMP	Naive	Scapula	43	0.006377
483	level2	neutrophil-primed GMP	Naive	Femur	27	0.003475
484	level2	neutrophil-primed GMP	Naive	Humerus	34	0.005197
485	level2	neutrophil-primed GMP	Naive	Pelvis	25	0.003807
486	level2	neutrophil-primed GMP	Naive	Meninges	1	0.000479
487	level2	neutrophil-primed GMP	Naive	Brain	0	0
488	level2	neutrophil-primed GMP	Sham	Calvaria	17	0.00385
489	level2	neutrophil-primed GMP	Sham	Vertebra	22	0.011983
490	level2	neutrophil-primed GMP	Sham	Scapula	71	0.018432
491	level2	neutrophil-primed GMP	Sham	Femur	75	0.012405
492	level2	neutrophil-primed GMP	Sham	Humerus	63	0.013578
493	level2	neutrophil-primed GMP	Sham	Pelvis	89	0.01446
494	level2	neutrophil-primed GMP	Sham	Meninges	1	0.000814
495	level2	neutrophil-primed GMP	Sham	Brain	0	0
496	level2	neutrophil-primed GMP	MCAo	Calvaria	74	0.007079
497	level2	neutrophil-primed GMP	MCAo	Vertebra	179	0.013289
498	level2	neutrophil-primed GMP	MCAo	Scapula	101	0.012002
499	level2	neutrophil-primed GMP	MCAo	Femur	174	0.011327
500	level2	neutrophil-primed GMP	MCAo	Humerus	201	0.016224
501	level2	neutrophil-primed GMP	MCAo	Pelvis	149	0.012249
502	level2	neutrophil-primed GMP	MCAo	Meninges	7	0.001218
503	level2	neutrophil-primed GMP	MCAo	Brain	1	0.000555
504	level2	monocyte-primed GMP	Naive	Calvaria	54	0.010905
505	level2	monocyte-primed GMP	Naive	Vertebra	72	0.02093
506	level2	monocyte-primed GMP	Naive	Scapula	95	0.014089
507	level2	monocyte-primed GMP	Naive	Femur	101	0.012999
508	level2	monocyte-primed GMP	Naive	Humerus	102	0.015592
509	level2	monocyte-primed GMP	Naive	Pelvis	92	0.014012
510	level2	monocyte-primed GMP	Naive	Meninges	2	0.000957
511	level2	monocyte-primed GMP	Naive	Brain	0	0
512	level2	monocyte-primed GMP	Sham	Calvaria	31	0.00702
513	level2	monocyte-primed GMP	Sham	Vertebra	22	0.011983
514	level2	monocyte-primed GMP	Sham	Scapula	64	0.016615
515	level2	monocyte-primed GMP	Sham	Femur	105	0.017367
516	level2	monocyte-primed GMP	Sham	Humerus	67	0.01444
517	level2	monocyte-primed GMP	Sham	Pelvis	101	0.016409
518	level2	monocyte-primed GMP	Sham	Meninges	2	0.001627
519	level2	monocyte-primed GMP	Sham	Brain	0	0
520	level2	monocyte-primed GMP	MCAo	Calvaria	108	0.010332
521	level2	monocyte-primed GMP	MCAo	Vertebra	208	0.015442
522	level2	monocyte-primed GMP	MCAo	Scapula	105	0.012478
523	level2	monocyte-primed GMP	MCAo	Femur	247	0.016079
524	level2	monocyte-primed GMP	MCAo	Humerus	204	0.016466
525	level2	monocyte-primed GMP	MCAo	Pelvis	205	0.016853
526	level2	monocyte-primed GMP	MCAo	Meninges	5	0.00087
527	level2	monocyte-primed GMP	MCAo	Brain	0	0
528	level2	erythroid progenitor	Naive	Calvaria	197	0.039782
529	level2	erythroid progenitor	Naive	Vertebra	238	0.069186
530	level2	erythroid progenitor	Naive	Scapula	549	0.081418
531	level2	erythroid progenitor	Naive	Femur	952	0.122523
532	level2	erythroid progenitor	Naive	Humerus	703	0.107459
533	level2	erythroid progenitor	Naive	Pelvis	640	0.097472
534	level2	erythroid progenitor	Naive	Meninges	32	0.015318
535	level2	erythroid progenitor	Naive	Brain	8	0.016
536	level2	erythroid progenitor	Sham	Calvaria	138	0.03125
537	level2	erythroid progenitor	Sham	Vertebra	124	0.067538
538	level2	erythroid progenitor	Sham	Scapula	208	0.053998
539	level2	erythroid progenitor	Sham	Femur	467	0.077241
540	level2	erythroid progenitor	Sham	Humerus	350	0.075431
541	level2	erythroid progenitor	Sham	Pelvis	379	0.061576
542	level2	erythroid progenitor	Sham	Meninges	40	0.032547
543	level2	erythroid progenitor	Sham	Brain	3	0.005952
544	level2	erythroid progenitor	MCAo	Calvaria	231	0.022099
545	level2	erythroid progenitor	MCAo	Vertebra	537	0.039866
546	level2	erythroid progenitor	MCAo	Scapula	362	0.043018
547	level2	erythroid progenitor	MCAo	Femur	995	0.06477
548	level2	erythroid progenitor	MCAo	Humerus	697	0.05626
549	level2	erythroid progenitor	MCAo	Pelvis	594	0.048833
550	level2	erythroid progenitor	MCAo	Meninges	52	0.009047
551	level2	erythroid progenitor	MCAo	Brain	29	0.016102
552	level2	common DC progenitor (CDP)	Naive	Calvaria	22	0.004443
553	level2	common DC progenitor (CDP)	Naive	Vertebra	10	0.002907
554	level2	common DC progenitor (CDP)	Naive	Scapula	35	0.005191
555	level2	common DC progenitor (CDP)	Naive	Femur	35	0.004505
556	level2	common DC progenitor (CDP)	Naive	Humerus	36	0.005503
557	level2	common DC progenitor (CDP)	Naive	Pelvis	34	0.005178
558	level2	common DC progenitor (CDP)	Naive	Meninges	0	0
559	level2	common DC progenitor (CDP)	Naive	Brain	0	0
560	level2	common DC progenitor (CDP)	Sham	Calvaria	6	0.001359
561	level2	common DC progenitor (CDP)	Sham	Vertebra	4	0.002179
562	level2	common DC progenitor (CDP)	Sham	Scapula	9	0.002336
563	level2	common DC progenitor (CDP)	Sham	Femur	12	0.001985
564	level2	common DC progenitor (CDP)	Sham	Humerus	9	0.00194
565	level2	common DC progenitor (CDP)	Sham	Pelvis	4	0.00065
566	level2	common DC progenitor (CDP)	Sham	Meninges	0	0
567	level2	common DC progenitor (CDP)	Sham	Brain	0	0
568	level2	common DC progenitor (CDP)	MCAo	Calvaria	16	0.001531
569	level2	common DC progenitor (CDP)	MCAo	Vertebra	25	0.001856
570	level2	common DC progenitor (CDP)	MCAo	Scapula	14	0.001664
571	level2	common DC progenitor (CDP)	MCAo	Femur	29	0.001888
572	level2	common DC progenitor (CDP)	MCAo	Humerus	39	0.003148
573	level2	common DC progenitor (CDP)	MCAo	Pelvis	34	0.002795
574	level2	common DC progenitor (CDP)	MCAo	Meninges	6	0.001044
575	level2	common DC progenitor (CDP)	MCAo	Brain	0	0
576	level2	pro neutrophil	Naive	Calvaria	21	0.004241
577	level2	pro neutrophil	Naive	Vertebra	56	0.016279
578	level2	pro neutrophil	Naive	Scapula	87	0.012902
579	level2	pro neutrophil	Naive	Femur	101	0.012999
580	level2	pro neutrophil	Naive	Humerus	103	0.015744
581	level2	pro neutrophil	Naive	Pelvis	85	0.012945
582	level2	pro neutrophil	Naive	Meninges	1	0.000479
583	level2	pro neutrophil	Naive	Brain	0	0
584	level2	pro neutrophil	Sham	Calvaria	29	0.006567
585	level2	pro neutrophil	Sham	Vertebra	52	0.028322
586	level2	pro neutrophil	Sham	Scapula	105	0.027259
587	level2	pro neutrophil	Sham	Femur	159	0.026298
588	level2	pro neutrophil	Sham	Humerus	157	0.033836
589	level2	pro neutrophil	Sham	Pelvis	168	0.027295
590	level2	pro neutrophil	Sham	Meninges	1	0.000814
591	level2	pro neutrophil	Sham	Brain	0	0
592	level2	pro neutrophil	MCAo	Calvaria	117	0.011193
593	level2	pro neutrophil	MCAo	Vertebra	314	0.023311
594	level2	pro neutrophil	MCAo	Scapula	217	0.025787
595	level2	pro neutrophil	MCAo	Femur	398	0.025908
596	level2	pro neutrophil	MCAo	Humerus	456	0.036807
597	level2	pro neutrophil	MCAo	Pelvis	354	0.029102
598	level2	pro neutrophil	MCAo	Meninges	24	0.004175
599	level2	pro neutrophil	MCAo	Brain	0	0
600	level2	pre neutrophil	Naive	Calvaria	16	0.003231
601	level2	pre neutrophil	Naive	Vertebra	22	0.006395
602	level2	pre neutrophil	Naive	Scapula	68	0.010085
603	level2	pre neutrophil	Naive	Femur	48	0.006178
604	level2	pre neutrophil	Naive	Humerus	38	0.005809
605	level2	pre neutrophil	Naive	Pelvis	45	0.006853
606	level2	pre neutrophil	Naive	Meninges	28	0.013404
607	level2	pre neutrophil	Naive	Brain	4	0.008
608	level2	pre neutrophil	Sham	Calvaria	17	0.00385
609	level2	pre neutrophil	Sham	Vertebra	17	0.009259
610	level2	pre neutrophil	Sham	Scapula	42	0.010903
611	level2	pre neutrophil	Sham	Femur	99	0.016374
612	level2	pre neutrophil	Sham	Humerus	54	0.011638
613	level2	pre neutrophil	Sham	Pelvis	50	0.008123
614	level2	pre neutrophil	Sham	Meninges	15	0.012205
615	level2	pre neutrophil	Sham	Brain	2	0.003968
616	level2	pre neutrophil	MCAo	Calvaria	92	0.008801
617	level2	pre neutrophil	MCAo	Vertebra	182	0.013512
618	level2	pre neutrophil	MCAo	Scapula	54	0.006417
619	level2	pre neutrophil	MCAo	Femur	237	0.015428
620	level2	pre neutrophil	MCAo	Humerus	138	0.011139
621	level2	pre neutrophil	MCAo	Pelvis	186	0.015291
622	level2	pre neutrophil	MCAo	Meninges	23	0.004001
623	level2	pre neutrophil	MCAo	Brain	13	0.007218
624	level2	immature neutrophil	Naive	Calvaria	419	0.084612
625	level2	immature neutrophil	Naive	Vertebra	375	0.109012
626	level2	immature neutrophil	Naive	Scapula	561	0.083197
627	level2	immature neutrophil	Naive	Femur	702	0.090347
628	level2	immature neutrophil	Naive	Humerus	552	0.084378
629	level2	immature neutrophil	Naive	Pelvis	595	0.090618
630	level2	immature neutrophil	Naive	Meninges	21	0.010053
631	level2	immature neutrophil	Naive	Brain	0	0
632	level2	immature neutrophil	Sham	Calvaria	523	0.118433
633	level2	immature neutrophil	Sham	Vertebra	337	0.183551
634	level2	immature neutrophil	Sham	Scapula	629	0.163292
635	level2	immature neutrophil	Sham	Femur	1107	0.183096
636	level2	immature neutrophil	Sham	Humerus	793	0.170905
637	level2	immature neutrophil	Sham	Pelvis	1089	0.176929
638	level2	immature neutrophil	Sham	Meninges	11	0.00895
639	level2	immature neutrophil	Sham	Brain	0	0
640	level2	immature neutrophil	MCAo	Calvaria	1218	0.116522
641	level2	immature neutrophil	MCAo	Vertebra	2242	0.166444
642	level2	immature neutrophil	MCAo	Scapula	1339	0.159121
643	level2	immature neutrophil	MCAo	Femur	2151	0.140021
644	level2	immature neutrophil	MCAo	Humerus	2034	0.164178
645	level2	immature neutrophil	MCAo	Pelvis	1990	0.163598
646	level2	immature neutrophil	MCAo	Meninges	115	0.020007
647	level2	immature neutrophil	MCAo	Brain	3	0.001666
648	level2	mature neutrophil	Naive	Calvaria	1179	0.238086
649	level2	mature neutrophil	Naive	Vertebra	587	0.17064
650	level2	mature neutrophil	Naive	Scapula	1190	0.176479
651	level2	mature neutrophil	Naive	Femur	1169	0.15045
652	level2	mature neutrophil	Naive	Humerus	1015	0.155151
653	level2	mature neutrophil	Naive	Pelvis	1137	0.173165
654	level2	mature neutrophil	Naive	Meninges	25	0.011967
655	level2	mature neutrophil	Naive	Brain	2	0.004
656	level2	mature neutrophil	Sham	Calvaria	923	0.209013
657	level2	mature neutrophil	Sham	Vertebra	273	0.148693
658	level2	mature neutrophil	Sham	Scapula	653	0.169522
659	level2	mature neutrophil	Sham	Femur	831	0.137446
660	level2	mature neutrophil	Sham	Humerus	599	0.129095
661	level2	mature neutrophil	Sham	Pelvis	891	0.14476
662	level2	mature neutrophil	Sham	Meninges	21	0.017087
663	level2	mature neutrophil	Sham	Brain	1	0.001984
664	level2	mature neutrophil	MCAo	Calvaria	3054	0.292165
665	level2	mature neutrophil	MCAo	Vertebra	3245	0.240906
666	level2	mature neutrophil	MCAo	Scapula	1851	0.219964
667	level2	mature neutrophil	MCAo	Femur	3136	0.20414
668	level2	mature neutrophil	MCAo	Humerus	2599	0.209783
669	level2	mature neutrophil	MCAo	Pelvis	2647	0.217609
670	level2	mature neutrophil	MCAo	Meninges	507	0.088205
671	level2	mature neutrophil	MCAo	Brain	11	0.006108
672	level2	monocyte progenitor	Naive	Calvaria	18	0.003635
673	level2	monocyte progenitor	Naive	Vertebra	31	0.009012
674	level2	monocyte progenitor	Naive	Scapula	51	0.007563
675	level2	monocyte progenitor	Naive	Femur	58	0.007465
676	level2	monocyte progenitor	Naive	Humerus	51	0.007796
677	level2	monocyte progenitor	Naive	Pelvis	63	0.009595
678	level2	monocyte progenitor	Naive	Meninges	0	0
679	level2	monocyte progenitor	Naive	Brain	0	0
680	level2	monocyte progenitor	Sham	Calvaria	30	0.006793
681	level2	monocyte progenitor	Sham	Vertebra	17	0.009259
682	level2	monocyte progenitor	Sham	Scapula	51	0.01324
683	level2	monocyte progenitor	Sham	Femur	65	0.010751
684	level2	monocyte progenitor	Sham	Humerus	64	0.013793
685	level2	monocyte progenitor	Sham	Pelvis	83	0.013485
686	level2	monocyte progenitor	Sham	Meninges	0	0
687	level2	monocyte progenitor	Sham	Brain	0	0
688	level2	monocyte progenitor	MCAo	Calvaria	103	0.009854
689	level2	monocyte progenitor	MCAo	Vertebra	198	0.014699
690	level2	monocyte progenitor	MCAo	Scapula	88	0.010458
691	level2	monocyte progenitor	MCAo	Femur	192	0.012498
692	level2	monocyte progenitor	MCAo	Humerus	156	0.012592
693	level2	monocyte progenitor	MCAo	Pelvis	183	0.015044
694	level2	monocyte progenitor	MCAo	Meninges	9	0.001566
695	level2	monocyte progenitor	MCAo	Brain	0	0
696	level2	classical monocyte	Naive	Calvaria	6	0.001212
697	level2	classical monocyte	Naive	Vertebra	2	0.000581
698	level2	classical monocyte	Naive	Scapula	17	0.002521
699	level2	classical monocyte	Naive	Femur	6	0.000772
700	level2	classical monocyte	Naive	Humerus	4	0.000611
701	level2	classical monocyte	Naive	Pelvis	7	0.001066
702	level2	classical monocyte	Naive	Meninges	3	0.001436
703	level2	classical monocyte	Naive	Brain	3	0.006
704	level2	classical monocyte	Sham	Calvaria	117	0.026495
705	level2	classical monocyte	Sham	Vertebra	70	0.038126
706	level2	classical monocyte	Sham	Scapula	199	0.051661
707	level2	classical monocyte	Sham	Femur	265	0.043831
708	level2	classical monocyte	Sham	Humerus	199	0.042888
709	level2	classical monocyte	Sham	Pelvis	306	0.049716
710	level2	classical monocyte	Sham	Meninges	4	0.003255
711	level2	classical monocyte	Sham	Brain	1	0.001984
712	level2	classical monocyte	MCAo	Calvaria	391	0.037406
713	level2	classical monocyte	MCAo	Vertebra	816	0.060579
714	level2	classical monocyte	MCAo	Scapula	483	0.057398
715	level2	classical monocyte	MCAo	Femur	731	0.047585
716	level2	classical monocyte	MCAo	Humerus	624	0.050367
717	level2	classical monocyte	MCAo	Pelvis	658	0.054094
718	level2	classical monocyte	MCAo	Meninges	48	0.008351
719	level2	classical monocyte	MCAo	Brain	10	0.005552
720	level2	non-classical monocyte	Naive	Calvaria	123	0.024838
721	level2	non-classical monocyte	Naive	Vertebra	152	0.044186
722	level2	non-classical monocyte	Naive	Scapula	393	0.058283
723	level2	non-classical monocyte	Naive	Femur	231	0.02973
724	level2	non-classical monocyte	Naive	Humerus	207	0.031642
725	level2	non-classical monocyte	Naive	Pelvis	248	0.03777
726	level2	non-classical monocyte	Naive	Meninges	10	0.004787
727	level2	non-classical monocyte	Naive	Brain	0	0
728	level2	non-classical monocyte	Sham	Calvaria	32	0.007246
729	level2	non-classical monocyte	Sham	Vertebra	9	0.004902
730	level2	non-classical monocyte	Sham	Scapula	30	0.007788
731	level2	non-classical monocyte	Sham	Femur	32	0.005293
732	level2	non-classical monocyte	Sham	Humerus	23	0.004957
733	level2	non-classical monocyte	Sham	Pelvis	34	0.005524
734	level2	non-classical monocyte	Sham	Meninges	2	0.001627
735	level2	non-classical monocyte	Sham	Brain	0	0
736	level2	non-classical monocyte	MCAo	Calvaria	62	0.005931
737	level2	non-classical monocyte	MCAo	Vertebra	87	0.006459
738	level2	non-classical monocyte	MCAo	Scapula	95	0.011289
739	level2	non-classical monocyte	MCAo	Femur	84	0.005468
740	level2	non-classical monocyte	MCAo	Humerus	78	0.006296
741	level2	non-classical monocyte	MCAo	Pelvis	79	0.006495
742	level2	non-classical monocyte	MCAo	Meninges	28	0.004871
743	level2	non-classical monocyte	MCAo	Brain	0	0
744	level2	pro B cell	Naive	Calvaria	117	0.023627
745	level2	pro B cell	Naive	Vertebra	54	0.015698
746	level2	pro B cell	Naive	Scapula	120	0.017796
747	level2	pro B cell	Naive	Femur	165	0.021236
748	level2	pro B cell	Naive	Humerus	188	0.028737
749	level2	pro B cell	Naive	Pelvis	119	0.018124
750	level2	pro B cell	Naive	Meninges	8	0.00383
751	level2	pro B cell	Naive	Brain	0	0
752	level2	pro B cell	Sham	Calvaria	1	0.000226
753	level2	pro B cell	Sham	Vertebra	0	0
754	level2	pro B cell	Sham	Scapula	0	0
755	level2	pro B cell	Sham	Femur	1	0.000165
756	level2	pro B cell	Sham	Humerus	0	0
757	level2	pro B cell	Sham	Pelvis	1	0.000162
758	level2	pro B cell	Sham	Meninges	0	0
759	level2	pro B cell	Sham	Brain	0	0
760	level2	pro B cell	MCAo	Calvaria	4	0.000383
761	level2	pro B cell	MCAo	Vertebra	11	0.000817
762	level2	pro B cell	MCAo	Scapula	4	0.000475
763	level2	pro B cell	MCAo	Femur	9	0.000586
764	level2	pro B cell	MCAo	Humerus	6	0.000484
765	level2	pro B cell	MCAo	Pelvis	3	0.000247
766	level2	pro B cell	MCAo	Meninges	0	0
767	level2	pro B cell	MCAo	Brain	0	0
768	level2	pre B cell	Naive	Calvaria	179	0.036147
769	level2	pre B cell	Naive	Vertebra	107	0.031105
770	level2	pre B cell	Naive	Scapula	244	0.036186
771	level2	pre B cell	Naive	Femur	183	0.023552
772	level2	pre B cell	Naive	Humerus	227	0.034699
773	level2	pre B cell	Naive	Pelvis	147	0.022388
774	level2	pre B cell	Naive	Meninges	9	0.004308
775	level2	pre B cell	Naive	Brain	0	0
776	level2	pre B cell	Sham	Calvaria	0	0
777	level2	pre B cell	Sham	Vertebra	1	0.000545
778	level2	pre B cell	Sham	Scapula	1	0.00026
779	level2	pre B cell	Sham	Femur	1	0.000165
780	level2	pre B cell	Sham	Humerus	2	0.000431
781	level2	pre B cell	Sham	Pelvis	1	0.000162
782	level2	pre B cell	Sham	Meninges	0	0
783	level2	pre B cell	Sham	Brain	0	0
784	level2	pre B cell	MCAo	Calvaria	9	0.000861
785	level2	pre B cell	MCAo	Vertebra	13	0.000965
786	level2	pre B cell	MCAo	Scapula	8	0.000951
787	level2	pre B cell	MCAo	Femur	10	0.000651
788	level2	pre B cell	MCAo	Humerus	10	0.000807
789	level2	pre B cell	MCAo	Pelvis	9	0.00074
790	level2	pre B cell	MCAo	Meninges	9	0.001566
791	level2	pre B cell	MCAo	Brain	0	0
792	level2	immature B cell	Naive	Calvaria	58	0.011712
793	level2	immature B cell	Naive	Vertebra	57	0.01657
794	level2	immature B cell	Naive	Scapula	151	0.022394
795	level2	immature B cell	Naive	Femur	96	0.012355
796	level2	immature B cell	Naive	Humerus	112	0.01712
797	level2	immature B cell	Naive	Pelvis	120	0.018276
798	level2	immature B cell	Naive	Meninges	15	0.00718
799	level2	immature B cell	Naive	Brain	0	0
800	level2	immature B cell	Sham	Calvaria	43	0.009737
801	level2	immature B cell	Sham	Vertebra	9	0.004902
802	level2	immature B cell	Sham	Scapula	15	0.003894
803	level2	immature B cell	Sham	Femur	19	0.003143
804	level2	immature B cell	Sham	Humerus	24	0.005172
805	level2	immature B cell	Sham	Pelvis	37	0.006011
806	level2	immature B cell	Sham	Meninges	0	0
807	level2	immature B cell	Sham	Brain	0	0
808	level2	immature B cell	MCAo	Calvaria	58	0.005549
809	level2	immature B cell	MCAo	Vertebra	75	0.005568
810	level2	immature B cell	MCAo	Scapula	87	0.010339
811	level2	immature B cell	MCAo	Femur	85	0.005533
812	level2	immature B cell	MCAo	Humerus	87	0.007022
813	level2	immature B cell	MCAo	Pelvis	75	0.006166
814	level2	immature B cell	MCAo	Meninges	10	0.00174
815	level2	immature B cell	MCAo	Brain	0	0
816	level2	mature B cell	Naive	Calvaria	358	0.072294
817	level2	mature B cell	Naive	Vertebra	189	0.054942
818	level2	mature B cell	Naive	Scapula	473	0.070147
819	level2	mature B cell	Naive	Femur	409	0.052638
820	level2	mature B cell	Naive	Humerus	408	0.062366
821	level2	mature B cell	Naive	Pelvis	398	0.060615
822	level2	mature B cell	Naive	Meninges	10	0.004787
823	level2	mature B cell	Naive	Brain	0	0
824	level2	mature B cell	Sham	Calvaria	794	0.179801
825	level2	mature B cell	Sham	Vertebra	228	0.124183
826	level2	mature B cell	Sham	Scapula	546	0.141745
827	level2	mature B cell	Sham	Femur	555	0.091796
828	level2	mature B cell	Sham	Humerus	531	0.11444
829	level2	mature B cell	Sham	Pelvis	722	0.117303
830	level2	mature B cell	Sham	Meninges	11	0.00895
831	level2	mature B cell	Sham	Brain	0	0
832	level2	mature B cell	MCAo	Calvaria	1764	0.168755
833	level2	mature B cell	MCAo	Vertebra	1607	0.119302
834	level2	mature B cell	MCAo	Scapula	1284	0.152585
835	level2	mature B cell	MCAo	Femur	1767	0.115024
836	level2	mature B cell	MCAo	Humerus	1575	0.127129
837	level2	mature B cell	MCAo	Pelvis	1555	0.127836
838	level2	mature B cell	MCAo	Meninges	126	0.021921
839	level2	mature B cell	MCAo	Brain	4	0.002221
840	level2	plasma cell	Naive	Calvaria	0	0
841	level2	plasma cell	Naive	Vertebra	0	0
842	level2	plasma cell	Naive	Scapula	3	0.000445
843	level2	plasma cell	Naive	Femur	5	0.000644
844	level2	plasma cell	Naive	Humerus	3	0.000459
845	level2	plasma cell	Naive	Pelvis	6	0.000914
846	level2	plasma cell	Naive	Meninges	0	0
847	level2	plasma cell	Naive	Brain	0	0
848	level2	plasma cell	Sham	Calvaria	0	0
849	level2	plasma cell	Sham	Vertebra	0	0
850	level2	plasma cell	Sham	Scapula	0	0
851	level2	plasma cell	Sham	Femur	2	0.000331
852	level2	plasma cell	Sham	Humerus	3	0.000647
853	level2	plasma cell	Sham	Pelvis	0	0
854	level2	plasma cell	Sham	Meninges	0	0
855	level2	plasma cell	Sham	Brain	0	0
856	level2	plasma cell	MCAo	Calvaria	8	0.000765
857	level2	plasma cell	MCAo	Vertebra	7	0.00052
858	level2	plasma cell	MCAo	Scapula	1	0.000119
859	level2	plasma cell	MCAo	Femur	15	0.000976
860	level2	plasma cell	MCAo	Humerus	16	0.001291
861	level2	plasma cell	MCAo	Pelvis	11	0.000904
862	level2	plasma cell	MCAo	Meninges	3	0.000522
863	level2	plasma cell	MCAo	Brain	0	0
864	level2	Cd8 T cell	Naive	Calvaria	48	0.009693
865	level2	Cd8 T cell	Naive	Vertebra	26	0.007558
866	level2	Cd8 T cell	Naive	Scapula	44	0.006525
867	level2	Cd8 T cell	Naive	Femur	48	0.006178
868	level2	Cd8 T cell	Naive	Humerus	30	0.004586
869	level2	Cd8 T cell	Naive	Pelvis	39	0.00594
870	level2	Cd8 T cell	Naive	Meninges	6	0.002872
871	level2	Cd8 T cell	Naive	Brain	1	0.002
872	level2	Cd8 T cell	Sham	Calvaria	120	0.027174
873	level2	Cd8 T cell	Sham	Vertebra	20	0.010893
874	level2	Cd8 T cell	Sham	Scapula	54	0.014019
875	level2	Cd8 T cell	Sham	Femur	76	0.01257
876	level2	Cd8 T cell	Sham	Humerus	74	0.015948
877	level2	Cd8 T cell	Sham	Pelvis	99	0.016084
878	level2	Cd8 T cell	Sham	Meninges	5	0.004068
879	level2	Cd8 T cell	Sham	Brain	0	0
880	level2	Cd8 T cell	MCAo	Calvaria	208	0.019899
881	level2	Cd8 T cell	MCAo	Vertebra	179	0.013289
882	level2	Cd8 T cell	MCAo	Scapula	137	0.01628
883	level2	Cd8 T cell	MCAo	Femur	247	0.016079
884	level2	Cd8 T cell	MCAo	Humerus	161	0.012995
885	level2	Cd8 T cell	MCAo	Pelvis	190	0.01562
886	level2	Cd8 T cell	MCAo	Meninges	28	0.004871
887	level2	Cd8 T cell	MCAo	Brain	2	0.00111
888	level2	Cd4 T cell	Naive	Calvaria	25	0.005048
889	level2	Cd4 T cell	Naive	Vertebra	7	0.002035
890	level2	Cd4 T cell	Naive	Scapula	20	0.002966
891	level2	Cd4 T cell	Naive	Femur	11	0.001416
892	level2	Cd4 T cell	Naive	Humerus	16	0.002446
893	level2	Cd4 T cell	Naive	Pelvis	13	0.00198
894	level2	Cd4 T cell	Naive	Meninges	4	0.001915
895	level2	Cd4 T cell	Naive	Brain	0	0
896	level2	Cd4 T cell	Sham	Calvaria	70	0.015851
897	level2	Cd4 T cell	Sham	Vertebra	7	0.003813
898	level2	Cd4 T cell	Sham	Scapula	41	0.010644
899	level2	Cd4 T cell	Sham	Femur	43	0.007112
900	level2	Cd4 T cell	Sham	Humerus	28	0.006034
901	level2	Cd4 T cell	Sham	Pelvis	38	0.006174
902	level2	Cd4 T cell	Sham	Meninges	5	0.004068
903	level2	Cd4 T cell	Sham	Brain	0	0
904	level2	Cd4 T cell	MCAo	Calvaria	143	0.01368
905	level2	Cd4 T cell	MCAo	Vertebra	104	0.007721
906	level2	Cd4 T cell	MCAo	Scapula	83	0.009863
907	level2	Cd4 T cell	MCAo	Femur	114	0.007421
908	level2	Cd4 T cell	MCAo	Humerus	76	0.006134
909	level2	Cd4 T cell	MCAo	Pelvis	98	0.008057
910	level2	Cd4 T cell	MCAo	Meninges	33	0.005741
911	level2	Cd4 T cell	MCAo	Brain	0	0
912	level2	gdT cell	Naive	Calvaria	1	0.000202
913	level2	gdT cell	Naive	Vertebra	2	0.000581
914	level2	gdT cell	Naive	Scapula	1	0.000148
915	level2	gdT cell	Naive	Femur	4	0.000515
916	level2	gdT cell	Naive	Humerus	1	0.000153
917	level2	gdT cell	Naive	Pelvis	0	0
918	level2	gdT cell	Naive	Meninges	12	0.005744
919	level2	gdT cell	Naive	Brain	0	0
920	level2	gdT cell	Sham	Calvaria	3	0.000679
921	level2	gdT cell	Sham	Vertebra	0	0
922	level2	gdT cell	Sham	Scapula	1	0.00026
923	level2	gdT cell	Sham	Femur	1	0.000165
924	level2	gdT cell	Sham	Humerus	0	0
925	level2	gdT cell	Sham	Pelvis	5	0.000812
926	level2	gdT cell	Sham	Meninges	4	0.003255
927	level2	gdT cell	Sham	Brain	0	0
928	level2	gdT cell	MCAo	Calvaria	4	0.000383
929	level2	gdT cell	MCAo	Vertebra	2	0.000148
930	level2	gdT cell	MCAo	Scapula	1	0.000119
931	level2	gdT cell	MCAo	Femur	2	0.00013
932	level2	gdT cell	MCAo	Humerus	4	0.000323
933	level2	gdT cell	MCAo	Pelvis	5	0.000411
934	level2	gdT cell	MCAo	Meninges	68	0.01183
935	level2	gdT cell	MCAo	Brain	1	0.000555
936	level2	NK-T cell	Naive	Calvaria	35	0.007068
937	level2	NK-T cell	Naive	Vertebra	21	0.006105
938	level2	NK-T cell	Naive	Scapula	54	0.008008
939	level2	NK-T cell	Naive	Femur	43	0.005534
940	level2	NK-T cell	Naive	Humerus	40	0.006114
941	level2	NK-T cell	Naive	Pelvis	44	0.006701
942	level2	NK-T cell	Naive	Meninges	13	0.006223
943	level2	NK-T cell	Naive	Brain	0	0
944	level2	NK-T cell	Sham	Calvaria	28	0.006341
945	level2	NK-T cell	Sham	Vertebra	17	0.009259
946	level2	NK-T cell	Sham	Scapula	27	0.007009
947	level2	NK-T cell	Sham	Femur	39	0.006451
948	level2	NK-T cell	Sham	Humerus	27	0.005819
949	level2	NK-T cell	Sham	Pelvis	31	0.005037
950	level2	NK-T cell	Sham	Meninges	9	0.007323
951	level2	NK-T cell	Sham	Brain	0	0
952	level2	NK-T cell	MCAo	Calvaria	65	0.006218
953	level2	NK-T cell	MCAo	Vertebra	88	0.006533
954	level2	NK-T cell	MCAo	Scapula	65	0.007724
955	level2	NK-T cell	MCAo	Femur	117	0.007616
956	level2	NK-T cell	MCAo	Humerus	101	0.008152
957	level2	NK-T cell	MCAo	Pelvis	82	0.006741
958	level2	NK-T cell	MCAo	Meninges	63	0.01096
959	level2	NK-T cell	MCAo	Brain	0	0
960	level2	NK cell	Naive	Calvaria	52	0.010501
961	level2	NK cell	Naive	Vertebra	26	0.007558
962	level2	NK cell	Naive	Scapula	75	0.011123
963	level2	NK cell	Naive	Femur	34	0.004376
964	level2	NK cell	Naive	Humerus	30	0.004586
965	level2	NK cell	Naive	Pelvis	30	0.004569
966	level2	NK cell	Naive	Meninges	7	0.003351
967	level2	NK cell	Naive	Brain	0	0
968	level2	NK cell	Sham	Calvaria	59	0.013361
969	level2	NK cell	Sham	Vertebra	21	0.011438
970	level2	NK cell	Sham	Scapula	48	0.012461
971	level2	NK cell	Sham	Femur	37	0.00612
972	level2	NK cell	Sham	Humerus	33	0.007112
973	level2	NK cell	Sham	Pelvis	43	0.006986
974	level2	NK cell	Sham	Meninges	0	0
975	level2	NK cell	Sham	Brain	0	0
976	level2	NK cell	MCAo	Calvaria	144	0.013776
977	level2	NK cell	MCAo	Vertebra	115	0.008537
978	level2	NK cell	MCAo	Scapula	103	0.01224
979	level2	NK cell	MCAo	Femur	83	0.005403
980	level2	NK cell	MCAo	Humerus	67	0.005408
981	level2	NK cell	MCAo	Pelvis	91	0.007481
982	level2	NK cell	MCAo	Meninges	58	0.01009
983	level2	NK cell	MCAo	Brain	0	0
984	level2	plasmacytoid DC	Naive	Calvaria	25	0.005048
985	level2	plasmacytoid DC	Naive	Vertebra	25	0.007267
986	level2	plasmacytoid DC	Naive	Scapula	67	0.009936
987	level2	plasmacytoid DC	Naive	Femur	52	0.006692
988	level2	plasmacytoid DC	Naive	Humerus	41	0.006267
989	level2	plasmacytoid DC	Naive	Pelvis	40	0.006092
990	level2	plasmacytoid DC	Naive	Meninges	5	0.002393
991	level2	plasmacytoid DC	Naive	Brain	0	0
992	level2	plasmacytoid DC	Sham	Calvaria	23	0.005208
993	level2	plasmacytoid DC	Sham	Vertebra	17	0.009259
994	level2	plasmacytoid DC	Sham	Scapula	19	0.004933
995	level2	plasmacytoid DC	Sham	Femur	24	0.00397
996	level2	plasmacytoid DC	Sham	Humerus	27	0.005819
997	level2	plasmacytoid DC	Sham	Pelvis	36	0.005849
998	level2	plasmacytoid DC	Sham	Meninges	0	0
999	level2	plasmacytoid DC	Sham	Brain	0	0
1000	level2	plasmacytoid DC	MCAo	Calvaria	47	0.004496
1001	level2	plasmacytoid DC	MCAo	Vertebra	87	0.006459
1002	level2	plasmacytoid DC	MCAo	Scapula	71	0.008437
1003	level2	plasmacytoid DC	MCAo	Femur	115	0.007486
1004	level2	plasmacytoid DC	MCAo	Humerus	101	0.008152
1005	level2	plasmacytoid DC	MCAo	Pelvis	84	0.006906
1006	level2	plasmacytoid DC	MCAo	Meninges	13	0.002262
1007	level2	plasmacytoid DC	MCAo	Brain	0	0
1008	level2	conventional DC1	Naive	Calvaria	2	0.000404
1009	level2	conventional DC1	Naive	Vertebra	0	0
1010	level2	conventional DC1	Naive	Scapula	4	0.000593
1011	level2	conventional DC1	Naive	Femur	1	0.000129
1012	level2	conventional DC1	Naive	Humerus	4	0.000611
1013	level2	conventional DC1	Naive	Pelvis	8	0.001218
1014	level2	conventional DC1	Naive	Meninges	6	0.002872
1015	level2	conventional DC1	Naive	Brain	0	0
1016	level2	conventional DC1	Sham	Calvaria	5	0.001132
1017	level2	conventional DC1	Sham	Vertebra	0	0
1018	level2	conventional DC1	Sham	Scapula	2	0.000519
1019	level2	conventional DC1	Sham	Femur	2	0.000331
1020	level2	conventional DC1	Sham	Humerus	2	0.000431
1021	level2	conventional DC1	Sham	Pelvis	3	0.000487
1022	level2	conventional DC1	Sham	Meninges	3	0.002441
1023	level2	conventional DC1	Sham	Brain	0	0
1024	level2	conventional DC1	MCAo	Calvaria	9	0.000861
1025	level2	conventional DC1	MCAo	Vertebra	7	0.00052
1026	level2	conventional DC1	MCAo	Scapula	8	0.000951
1027	level2	conventional DC1	MCAo	Femur	2	0.00013
1028	level2	conventional DC1	MCAo	Humerus	7	0.000565
1029	level2	conventional DC1	MCAo	Pelvis	4	0.000329
1030	level2	conventional DC1	MCAo	Meninges	40	0.006959
1031	level2	conventional DC1	MCAo	Brain	1	0.000555
1032	level2	conventional DC2	Naive	Calvaria	8	0.001616
1033	level2	conventional DC2	Naive	Vertebra	12	0.003488
1034	level2	conventional DC2	Naive	Scapula	40	0.005932
1035	level2	conventional DC2	Naive	Femur	13	0.001673
1036	level2	conventional DC2	Naive	Humerus	11	0.001681
1037	level2	conventional DC2	Naive	Pelvis	12	0.001828
1038	level2	conventional DC2	Naive	Meninges	16	0.007659
1039	level2	conventional DC2	Naive	Brain	0	0
1040	level2	conventional DC2	Sham	Calvaria	6	0.001359
1041	level2	conventional DC2	Sham	Vertebra	3	0.001634
1042	level2	conventional DC2	Sham	Scapula	3	0.000779
1043	level2	conventional DC2	Sham	Femur	6	0.000992
1044	level2	conventional DC2	Sham	Humerus	9	0.00194
1045	level2	conventional DC2	Sham	Pelvis	4	0.00065
1046	level2	conventional DC2	Sham	Meninges	8	0.006509
1047	level2	conventional DC2	Sham	Brain	0	0
1048	level2	conventional DC2	MCAo	Calvaria	16	0.001531
1049	level2	conventional DC2	MCAo	Vertebra	37	0.002747
1050	level2	conventional DC2	MCAo	Scapula	22	0.002614
1051	level2	conventional DC2	MCAo	Femur	29	0.001888
1052	level2	conventional DC2	MCAo	Humerus	24	0.001937
1053	level2	conventional DC2	MCAo	Pelvis	19	0.001562
1054	level2	conventional DC2	MCAo	Meninges	125	0.021747
1055	level2	conventional DC2	MCAo	Brain	0	0
1056	level2	perivascular macrophage	Naive	Calvaria	0	0
1057	level2	perivascular macrophage	Naive	Vertebra	0	0
1058	level2	perivascular macrophage	Naive	Scapula	1	0.000148
1059	level2	perivascular macrophage	Naive	Femur	0	0
1060	level2	perivascular macrophage	Naive	Humerus	0	0
1061	level2	perivascular macrophage	Naive	Pelvis	0	0
1062	level2	perivascular macrophage	Naive	Meninges	192	0.09191
1063	level2	perivascular macrophage	Naive	Brain	9	0.018
1064	level2	perivascular macrophage	Sham	Calvaria	0	0
1065	level2	perivascular macrophage	Sham	Vertebra	0	0
1066	level2	perivascular macrophage	Sham	Scapula	0	0
1067	level2	perivascular macrophage	Sham	Femur	1	0.000165
1068	level2	perivascular macrophage	Sham	Humerus	0	0
1069	level2	perivascular macrophage	Sham	Pelvis	2	0.000325
1070	level2	perivascular macrophage	Sham	Meninges	159	0.129373
1071	level2	perivascular macrophage	Sham	Brain	10	0.019841
1072	level2	perivascular macrophage	MCAo	Calvaria	0	0
1073	level2	perivascular macrophage	MCAo	Vertebra	0	0
1074	level2	perivascular macrophage	MCAo	Scapula	4	0.000475
1075	level2	perivascular macrophage	MCAo	Femur	2	0.00013
1076	level2	perivascular macrophage	MCAo	Humerus	0	0
1077	level2	perivascular macrophage	MCAo	Pelvis	1	8.22e-05
1078	level2	perivascular macrophage	MCAo	Meninges	1065	0.185282
1079	level2	perivascular macrophage	MCAo	Brain	15	0.008329
1080	level2	monocyte-derived macrophage	Naive	Calvaria	0	0
1081	level2	monocyte-derived macrophage	Naive	Vertebra	0	0
1082	level2	monocyte-derived macrophage	Naive	Scapula	0	0
1083	level2	monocyte-derived macrophage	Naive	Femur	0	0
1084	level2	monocyte-derived macrophage	Naive	Humerus	0	0
1085	level2	monocyte-derived macrophage	Naive	Pelvis	0	0
1086	level2	monocyte-derived macrophage	Naive	Meninges	0	0
1087	level2	monocyte-derived macrophage	Naive	Brain	0	0
1088	level2	monocyte-derived macrophage	Sham	Calvaria	0	0
1089	level2	monocyte-derived macrophage	Sham	Vertebra	0	0
1090	level2	monocyte-derived macrophage	Sham	Scapula	0	0
1091	level2	monocyte-derived macrophage	Sham	Femur	0	0
1092	level2	monocyte-derived macrophage	Sham	Humerus	0	0
1093	level2	monocyte-derived macrophage	Sham	Pelvis	0	0
1094	level2	monocyte-derived macrophage	Sham	Meninges	3	0.002441
1095	level2	monocyte-derived macrophage	Sham	Brain	0	0
1096	level2	monocyte-derived macrophage	MCAo	Calvaria	1	9.57e-05
1097	level2	monocyte-derived macrophage	MCAo	Vertebra	0	0
1098	level2	monocyte-derived macrophage	MCAo	Scapula	0	0
1099	level2	monocyte-derived macrophage	MCAo	Femur	0	0
1100	level2	monocyte-derived macrophage	MCAo	Humerus	0	0
1101	level2	monocyte-derived macrophage	MCAo	Pelvis	0	0
1102	level2	monocyte-derived macrophage	MCAo	Meninges	277	0.048191
1103	level2	monocyte-derived macrophage	MCAo	Brain	15	0.008329
1104	level2	microglia	Naive	Calvaria	0	0
1105	level2	microglia	Naive	Vertebra	0	0
1106	level2	microglia	Naive	Scapula	0	0
1107	level2	microglia	Naive	Femur	0	0
1108	level2	microglia	Naive	Humerus	0	0
1109	level2	microglia	Naive	Pelvis	0	0
1110	level2	microglia	Naive	Meninges	19	0.009095
1111	level2	microglia	Naive	Brain	86	0.172
1112	level2	microglia	Sham	Calvaria	0	0
1113	level2	microglia	Sham	Vertebra	1	0.000545
1114	level2	microglia	Sham	Scapula	0	0
1115	level2	microglia	Sham	Femur	0	0
1116	level2	microglia	Sham	Humerus	0	0
1117	level2	microglia	Sham	Pelvis	1	0.000162
1118	level2	microglia	Sham	Meninges	10	0.008137
1119	level2	microglia	Sham	Brain	116	0.230159
1120	level2	microglia	MCAo	Calvaria	0	0
1121	level2	microglia	MCAo	Vertebra	0	0
1122	level2	microglia	MCAo	Scapula	1	0.000119
1123	level2	microglia	MCAo	Femur	0	0
1124	level2	microglia	MCAo	Humerus	1	8.07e-05
1125	level2	microglia	MCAo	Pelvis	0	0
1126	level2	microglia	MCAo	Meninges	28	0.004871
1127	level2	microglia	MCAo	Brain	452	0.250972
1128	level2	macrophage	Naive	Calvaria	2	0.000404
1129	level2	macrophage	Naive	Vertebra	2	0.000581
1130	level2	macrophage	Naive	Scapula	2	0.000297
1131	level2	macrophage	Naive	Femur	0	0
1132	level2	macrophage	Naive	Humerus	0	0
1133	level2	macrophage	Naive	Pelvis	1	0.000152
1134	level2	macrophage	Naive	Meninges	8	0.00383
1135	level2	macrophage	Naive	Brain	6	0.012
1136	level2	macrophage	Sham	Calvaria	2	0.000453
1137	level2	macrophage	Sham	Vertebra	3	0.001634
1138	level2	macrophage	Sham	Scapula	2	0.000519
1139	level2	macrophage	Sham	Femur	2	0.000331
1140	level2	macrophage	Sham	Humerus	1	0.000216
1141	level2	macrophage	Sham	Pelvis	6	0.000975
1142	level2	macrophage	Sham	Meninges	10	0.008137
1143	level2	macrophage	Sham	Brain	3	0.005952
1144	level2	macrophage	MCAo	Calvaria	1	9.57e-05
1145	level2	macrophage	MCAo	Vertebra	1	7.42e-05
1146	level2	macrophage	MCAo	Scapula	1	0.000119
1147	level2	macrophage	MCAo	Femur	2	0.00013
1148	level2	macrophage	MCAo	Humerus	1	8.07e-05
1149	level2	macrophage	MCAo	Pelvis	0	0
1150	level2	macrophage	MCAo	Meninges	11	0.001914
1151	level2	macrophage	MCAo	Brain	25	0.013881
1152	level2	antigen-presenting macrophage	Naive	Calvaria	1	0.000202
1153	level2	antigen-presenting macrophage	Naive	Vertebra	7	0.002035
1154	level2	antigen-presenting macrophage	Naive	Scapula	6	0.00089
1155	level2	antigen-presenting macrophage	Naive	Femur	2	0.000257
1156	level2	antigen-presenting macrophage	Naive	Humerus	8	0.001223
1157	level2	antigen-presenting macrophage	Naive	Pelvis	6	0.000914
1158	level2	antigen-presenting macrophage	Naive	Meninges	105	0.050263
1159	level2	antigen-presenting macrophage	Naive	Brain	1	0.002
1160	level2	antigen-presenting macrophage	Sham	Calvaria	0	0
1161	level2	antigen-presenting macrophage	Sham	Vertebra	0	0
1162	level2	antigen-presenting macrophage	Sham	Scapula	2	0.000519
1163	level2	antigen-presenting macrophage	Sham	Femur	2	0.000331
1164	level2	antigen-presenting macrophage	Sham	Humerus	4	0.000862
1165	level2	antigen-presenting macrophage	Sham	Pelvis	2	0.000325
1166	level2	antigen-presenting macrophage	Sham	Meninges	45	0.036615
1167	level2	antigen-presenting macrophage	Sham	Brain	0	0
1168	level2	antigen-presenting macrophage	MCAo	Calvaria	1	9.57e-05
1169	level2	antigen-presenting macrophage	MCAo	Vertebra	7	0.00052
1170	level2	antigen-presenting macrophage	MCAo	Scapula	10	0.001188
1171	level2	antigen-presenting macrophage	MCAo	Femur	3	0.000195
1172	level2	antigen-presenting macrophage	MCAo	Humerus	8	0.000646
1173	level2	antigen-presenting macrophage	MCAo	Pelvis	0	0
1174	level2	antigen-presenting macrophage	MCAo	Meninges	427	0.074287
1175	level2	antigen-presenting macrophage	MCAo	Brain	6	0.003331
1176	level2	erythroid cell	Naive	Calvaria	199	0.040186
1177	level2	erythroid cell	Naive	Vertebra	210	0.061047
1178	level2	erythroid cell	Naive	Scapula	438	0.064956
1179	level2	erythroid cell	Naive	Femur	629	0.080952
1180	level2	erythroid cell	Naive	Humerus	540	0.082544
1181	level2	erythroid cell	Naive	Pelvis	491	0.074779
1182	level2	erythroid cell	Naive	Meninges	7	0.003351
1183	level2	erythroid cell	Naive	Brain	0	0
1184	level2	erythroid cell	Sham	Calvaria	99	0.022418
1185	level2	erythroid cell	Sham	Vertebra	125	0.068083
1186	level2	erythroid cell	Sham	Scapula	161	0.041796
1187	level2	erythroid cell	Sham	Femur	390	0.064505
1188	level2	erythroid cell	Sham	Humerus	283	0.060991
1189	level2	erythroid cell	Sham	Pelvis	357	0.058002
1190	level2	erythroid cell	Sham	Meninges	5	0.004068
1191	level2	erythroid cell	Sham	Brain	0	0
1192	level2	erythroid cell	MCAo	Calvaria	176	0.016837
1193	level2	erythroid cell	MCAo	Vertebra	483	0.035857
1194	level2	erythroid cell	MCAo	Scapula	250	0.029709
1195	level2	erythroid cell	MCAo	Femur	766	0.049863
1196	level2	erythroid cell	MCAo	Humerus	482	0.038905
1197	level2	erythroid cell	MCAo	Pelvis	470	0.038639
1198	level2	erythroid cell	MCAo	Meninges	16	0.002784
1199	level2	erythroid cell	MCAo	Brain	2	0.00111
1200	level2	erythroblast	Naive	Calvaria	804	0.162359
1201	level2	erythroblast	Naive	Vertebra	612	0.177907
1202	level2	erythroblast	Naive	Scapula	910	0.134955
1203	level2	erythroblast	Naive	Femur	1496	0.192535
1204	level2	erythroblast	Naive	Humerus	1202	0.183736
1205	level2	erythroblast	Naive	Pelvis	1056	0.160829
1206	level2	erythroblast	Naive	Meninges	46	0.02202
1207	level2	erythroblast	Naive	Brain	0	0
1208	level2	erythroblast	Sham	Calvaria	449	0.101676
1209	level2	erythroblast	Sham	Vertebra	291	0.158497
1210	level2	erythroblast	Sham	Scapula	421	0.109294
1211	level2	erythroblast	Sham	Femur	867	0.143401
1212	level2	erythroblast	Sham	Humerus	702	0.151293
1213	level2	erythroblast	Sham	Pelvis	709	0.115191
1214	level2	erythroblast	Sham	Meninges	23	0.018714
1215	level2	erythroblast	Sham	Brain	0	0
1216	level2	erythroblast	MCAo	Calvaria	691	0.066105
1217	level2	erythroblast	MCAo	Vertebra	1081	0.080252
1218	level2	erythroblast	MCAo	Scapula	606	0.072014
1219	level2	erythroblast	MCAo	Femur	1427	0.092892
1220	level2	erythroblast	MCAo	Humerus	881	0.071111
1221	level2	erythroblast	MCAo	Pelvis	858	0.070536
1222	level2	erythroblast	MCAo	Meninges	98	0.017049
1223	level2	erythroblast	MCAo	Brain	3	0.001666
1224	level2	erythrocyte	Naive	Calvaria	915	0.184774
1225	level2	erythrocyte	Naive	Vertebra	463	0.134593
1226	level2	erythrocyte	Naive	Scapula	885	0.131247
1227	level2	erythrocyte	Naive	Femur	991	0.127542
1228	level2	erythrocyte	Naive	Humerus	719	0.109905
1229	level2	erythrocyte	Naive	Pelvis	941	0.143314
1230	level2	erythrocyte	Naive	Meninges	164	0.078506
1231	level2	erythrocyte	Naive	Brain	6	0.012
1232	level2	erythrocyte	Sham	Calvaria	805	0.182292
1233	level2	erythrocyte	Sham	Vertebra	97	0.052832
1234	level2	erythrocyte	Sham	Scapula	356	0.09242
1235	level2	erythrocyte	Sham	Femur	605	0.100066
1236	level2	erythrocyte	Sham	Humerus	394	0.084914
1237	level2	erythrocyte	Sham	Pelvis	705	0.114541
1238	level2	erythrocyte	Sham	Meninges	70	0.056957
1239	level2	erythrocyte	Sham	Brain	0	0
1240	level2	erythrocyte	MCAo	Calvaria	1488	0.142351
1241	level2	erythrocyte	MCAo	Vertebra	1241	0.092131
1242	level2	erythrocyte	MCAo	Scapula	767	0.091147
1243	level2	erythrocyte	MCAo	Femur	1768	0.115089
1244	level2	erythrocyte	MCAo	Humerus	1196	0.096537
1245	level2	erythrocyte	MCAo	Pelvis	1277	0.104982
1246	level2	erythrocyte	MCAo	Meninges	506	0.088031
1247	level2	erythrocyte	MCAo	Brain	13	0.007218
1248	level2	basophil progenitor	Naive	Calvaria	2	0.000404
1249	level2	basophil progenitor	Naive	Vertebra	6	0.001744
1250	level2	basophil progenitor	Naive	Scapula	5	0.000742
1251	level2	basophil progenitor	Naive	Femur	1	0.000129
1252	level2	basophil progenitor	Naive	Humerus	7	0.00107
1253	level2	basophil progenitor	Naive	Pelvis	9	0.001371
1254	level2	basophil progenitor	Naive	Meninges	0	0
1255	level2	basophil progenitor	Naive	Brain	0	0
1256	level2	basophil progenitor	Sham	Calvaria	2	0.000453
1257	level2	basophil progenitor	Sham	Vertebra	0	0
1258	level2	basophil progenitor	Sham	Scapula	1	0.00026
1259	level2	basophil progenitor	Sham	Femur	3	0.000496
1260	level2	basophil progenitor	Sham	Humerus	0	0
1261	level2	basophil progenitor	Sham	Pelvis	4	0.00065
1262	level2	basophil progenitor	Sham	Meninges	0	0
1263	level2	basophil progenitor	Sham	Brain	0	0
1264	level2	basophil progenitor	MCAo	Calvaria	2	0.000191
1265	level2	basophil progenitor	MCAo	Vertebra	4	0.000297
1266	level2	basophil progenitor	MCAo	Scapula	2	0.000238
1267	level2	basophil progenitor	MCAo	Femur	6	0.000391
1268	level2	basophil progenitor	MCAo	Humerus	6	0.000484
1269	level2	basophil progenitor	MCAo	Pelvis	5	0.000411
1270	level2	basophil progenitor	MCAo	Meninges	0	0
1271	level2	basophil progenitor	MCAo	Brain	0	0
1272	level2	basophil	Naive	Calvaria	11	0.002221
1273	level2	basophil	Naive	Vertebra	9	0.002616
1274	level2	basophil	Naive	Scapula	19	0.002818
1275	level2	basophil	Naive	Femur	33	0.004247
1276	level2	basophil	Naive	Humerus	21	0.00321
1277	level2	basophil	Naive	Pelvis	39	0.00594
1278	level2	basophil	Naive	Meninges	2	0.000957
1279	level2	basophil	Naive	Brain	0	0
1280	level2	basophil	Sham	Calvaria	9	0.002038
1281	level2	basophil	Sham	Vertebra	9	0.004902
1282	level2	basophil	Sham	Scapula	13	0.003375
1283	level2	basophil	Sham	Femur	22	0.003639
1284	level2	basophil	Sham	Humerus	18	0.003879
1285	level2	basophil	Sham	Pelvis	33	0.005361
1286	level2	basophil	Sham	Meninges	0	0
1287	level2	basophil	Sham	Brain	0	0
1288	level2	basophil	MCAo	Calvaria	34	0.003253
1289	level2	basophil	MCAo	Vertebra	60	0.004454
1290	level2	basophil	MCAo	Scapula	35	0.004159
1291	level2	basophil	MCAo	Femur	64	0.004166
1292	level2	basophil	MCAo	Humerus	61	0.004924
1293	level2	basophil	MCAo	Pelvis	51	0.004193
1294	level2	basophil	MCAo	Meninges	1	0.000174
1295	level2	basophil	MCAo	Brain	0	0
1296	level2	fibroblast	Naive	Calvaria	2	0.000404
1297	level2	fibroblast	Naive	Vertebra	1	0.000291
1298	level2	fibroblast	Naive	Scapula	7	0.001038
1299	level2	fibroblast	Naive	Femur	5	0.000644
1300	level2	fibroblast	Naive	Humerus	6	0.000917
1301	level2	fibroblast	Naive	Pelvis	3	0.000457
1302	level2	fibroblast	Naive	Meninges	1	0.000479
1303	level2	fibroblast	Naive	Brain	0	0
1304	level2	fibroblast	Sham	Calvaria	2	0.000453
1305	level2	fibroblast	Sham	Vertebra	2	0.001089
1306	level2	fibroblast	Sham	Scapula	1	0.00026
1307	level2	fibroblast	Sham	Femur	8	0.001323
1308	level2	fibroblast	Sham	Humerus	6	0.001293
1309	level2	fibroblast	Sham	Pelvis	3	0.000487
1310	level2	fibroblast	Sham	Meninges	0	0
1311	level2	fibroblast	Sham	Brain	0	0
1312	level2	fibroblast	MCAo	Calvaria	3	0.000287
1313	level2	fibroblast	MCAo	Vertebra	4	0.000297
1314	level2	fibroblast	MCAo	Scapula	9	0.00107
1315	level2	fibroblast	MCAo	Femur	18	0.001172
1316	level2	fibroblast	MCAo	Humerus	22	0.001776
1317	level2	fibroblast	MCAo	Pelvis	4	0.000329
1318	level2	fibroblast	MCAo	Meninges	4	0.000696
1319	level2	fibroblast	MCAo	Brain	0	0
1320	level2	dural fibroblast	Naive	Calvaria	2	0.000404
1321	level2	dural fibroblast	Naive	Vertebra	3	0.000872
1322	level2	dural fibroblast	Naive	Scapula	2	0.000297
1323	level2	dural fibroblast	Naive	Femur	0	0
1324	level2	dural fibroblast	Naive	Humerus	1	0.000153
1325	level2	dural fibroblast	Naive	Pelvis	1	0.000152
1326	level2	dural fibroblast	Naive	Meninges	369	0.17664
1327	level2	dural fibroblast	Naive	Brain	10	0.02
1328	level2	dural fibroblast	Sham	Calvaria	1	0.000226
1329	level2	dural fibroblast	Sham	Vertebra	2	0.001089
1330	level2	dural fibroblast	Sham	Scapula	1	0.00026
1331	level2	dural fibroblast	Sham	Femur	1	0.000165
1332	level2	dural fibroblast	Sham	Humerus	2	0.000431
1333	level2	dural fibroblast	Sham	Pelvis	7	0.001137
1334	level2	dural fibroblast	Sham	Meninges	305	0.248169
1335	level2	dural fibroblast	Sham	Brain	4	0.007937
1336	level2	dural fibroblast	MCAo	Calvaria	1	9.57e-05
1337	level2	dural fibroblast	MCAo	Vertebra	14	0.001039
1338	level2	dural fibroblast	MCAo	Scapula	5	0.000594
1339	level2	dural fibroblast	MCAo	Femur	2	0.00013
1340	level2	dural fibroblast	MCAo	Humerus	3	0.000242
1341	level2	dural fibroblast	MCAo	Pelvis	2	0.000164
1342	level2	dural fibroblast	MCAo	Meninges	917	0.159534
1343	level2	dural fibroblast	MCAo	Brain	16	0.008884
1344	level2	endothelial cell	Naive	Calvaria	0	0
1345	level2	endothelial cell	Naive	Vertebra	0	0
1346	level2	endothelial cell	Naive	Scapula	1	0.000148
1347	level2	endothelial cell	Naive	Femur	0	0
1348	level2	endothelial cell	Naive	Humerus	0	0
1349	level2	endothelial cell	Naive	Pelvis	1	0.000152
1350	level2	endothelial cell	Naive	Meninges	16	0.007659
1351	level2	endothelial cell	Naive	Brain	10	0.02
1352	level2	endothelial cell	Sham	Calvaria	1	0.000226
1353	level2	endothelial cell	Sham	Vertebra	1	0.000545
1354	level2	endothelial cell	Sham	Scapula	1	0.00026
1355	level2	endothelial cell	Sham	Femur	1	0.000165
1356	level2	endothelial cell	Sham	Humerus	0	0
1357	level2	endothelial cell	Sham	Pelvis	1	0.000162
1358	level2	endothelial cell	Sham	Meninges	24	0.019528
1359	level2	endothelial cell	Sham	Brain	7	0.013889
1360	level2	endothelial cell	MCAo	Calvaria	1	9.57e-05
1361	level2	endothelial cell	MCAo	Vertebra	0	0
1362	level2	endothelial cell	MCAo	Scapula	2	0.000238
1363	level2	endothelial cell	MCAo	Femur	1	6.51e-05
1364	level2	endothelial cell	MCAo	Humerus	0	0
1365	level2	endothelial cell	MCAo	Pelvis	0	0
1366	level2	endothelial cell	MCAo	Meninges	15	0.00261
1367	level2	endothelial cell	MCAo	Brain	16	0.008884
1368	level2	adipose-derived stromal cell	Naive	Calvaria	0	0
1369	level2	adipose-derived stromal cell	Naive	Vertebra	0	0
1370	level2	adipose-derived stromal cell	Naive	Scapula	0	0
1371	level2	adipose-derived stromal cell	Naive	Femur	0	0
1372	level2	adipose-derived stromal cell	Naive	Humerus	0	0
1373	level2	adipose-derived stromal cell	Naive	Pelvis	0	0
1374	level2	adipose-derived stromal cell	Naive	Meninges	7	0.003351
1375	level2	adipose-derived stromal cell	Naive	Brain	2	0.004
1376	level2	adipose-derived stromal cell	Sham	Calvaria	0	0
1377	level2	adipose-derived stromal cell	Sham	Vertebra	0	0
1378	level2	adipose-derived stromal cell	Sham	Scapula	0	0
1379	level2	adipose-derived stromal cell	Sham	Femur	0	0
1380	level2	adipose-derived stromal cell	Sham	Humerus	0	0
1381	level2	adipose-derived stromal cell	Sham	Pelvis	0	0
1382	level2	adipose-derived stromal cell	Sham	Meninges	12	0.009764
1383	level2	adipose-derived stromal cell	Sham	Brain	3	0.005952
1384	level2	adipose-derived stromal cell	MCAo	Calvaria	0	0
1385	level2	adipose-derived stromal cell	MCAo	Vertebra	0	0
1386	level2	adipose-derived stromal cell	MCAo	Scapula	1	0.000119
1387	level2	adipose-derived stromal cell	MCAo	Femur	0	0
1388	level2	adipose-derived stromal cell	MCAo	Humerus	0	0
1389	level2	adipose-derived stromal cell	MCAo	Pelvis	0	0
1390	level2	adipose-derived stromal cell	MCAo	Meninges	12	0.002088
1391	level2	adipose-derived stromal cell	MCAo	Brain	0	0
1392	level2	brain-Chroid Plexus endothelial cell	Naive	Calvaria	0	0
1393	level2	brain-Chroid Plexus endothelial cell	Naive	Vertebra	0	0
1394	level2	brain-Chroid Plexus endothelial cell	Naive	Scapula	0	0
1395	level2	brain-Chroid Plexus endothelial cell	Naive	Femur	0	0
1396	level2	brain-Chroid Plexus endothelial cell	Naive	Humerus	0	0
1397	level2	brain-Chroid Plexus endothelial cell	Naive	Pelvis	0	0
1398	level2	brain-Chroid Plexus endothelial cell	Naive	Meninges	0	0
1399	level2	brain-Chroid Plexus endothelial cell	Naive	Brain	17	0.034
1400	level2	brain-Chroid Plexus endothelial cell	Sham	Calvaria	0	0
1401	level2	brain-Chroid Plexus endothelial cell	Sham	Vertebra	0	0
1402	level2	brain-Chroid Plexus endothelial cell	Sham	Scapula	0	0
1403	level2	brain-Chroid Plexus endothelial cell	Sham	Femur	0	0
1404	level2	brain-Chroid Plexus endothelial cell	Sham	Humerus	0	0
1405	level2	brain-Chroid Plexus endothelial cell	Sham	Pelvis	0	0
1406	level2	brain-Chroid Plexus endothelial cell	Sham	Meninges	0	0
1407	level2	brain-Chroid Plexus endothelial cell	Sham	Brain	0	0
1408	level2	brain-Chroid Plexus endothelial cell	MCAo	Calvaria	0	0
1409	level2	brain-Chroid Plexus endothelial cell	MCAo	Vertebra	0	0
1410	level2	brain-Chroid Plexus endothelial cell	MCAo	Scapula	0	0
1411	level2	brain-Chroid Plexus endothelial cell	MCAo	Femur	0	0
1412	level2	brain-Chroid Plexus endothelial cell	MCAo	Humerus	0	0
1413	level2	brain-Chroid Plexus endothelial cell	MCAo	Pelvis	0	0
1414	level2	brain-Chroid Plexus endothelial cell	MCAo	Meninges	0	0
1415	level2	brain-Chroid Plexus endothelial cell	MCAo	Brain	0	0
1416	level2	meningeal-Choroid Plexus cell	Naive	Calvaria	0	0
1417	level2	meningeal-Choroid Plexus cell	Naive	Vertebra	2	0.000581
1418	level2	meningeal-Choroid Plexus cell	Naive	Scapula	2	0.000297
1419	level2	meningeal-Choroid Plexus cell	Naive	Femur	0	0
1420	level2	meningeal-Choroid Plexus cell	Naive	Humerus	0	0
1421	level2	meningeal-Choroid Plexus cell	Naive	Pelvis	2	0.000305
1422	level2	meningeal-Choroid Plexus cell	Naive	Meninges	685	0.327908
1423	level2	meningeal-Choroid Plexus cell	Naive	Brain	18	0.036
1424	level2	meningeal-Choroid Plexus cell	Sham	Calvaria	2	0.000453
1425	level2	meningeal-Choroid Plexus cell	Sham	Vertebra	2	0.001089
1426	level2	meningeal-Choroid Plexus cell	Sham	Scapula	2	0.000519
1427	level2	meningeal-Choroid Plexus cell	Sham	Femur	3	0.000496
1428	level2	meningeal-Choroid Plexus cell	Sham	Humerus	2	0.000431
1429	level2	meningeal-Choroid Plexus cell	Sham	Pelvis	8	0.0013
1430	level2	meningeal-Choroid Plexus cell	Sham	Meninges	318	0.258747
1431	level2	meningeal-Choroid Plexus cell	Sham	Brain	4	0.007937
1432	level2	meningeal-Choroid Plexus cell	MCAo	Calvaria	3	0.000287
1433	level2	meningeal-Choroid Plexus cell	MCAo	Vertebra	2	0.000148
1434	level2	meningeal-Choroid Plexus cell	MCAo	Scapula	21	0.002496
1435	level2	meningeal-Choroid Plexus cell	MCAo	Femur	2	0.00013
1436	level2	meningeal-Choroid Plexus cell	MCAo	Humerus	0	0
1437	level2	meningeal-Choroid Plexus cell	MCAo	Pelvis	0	0
1438	level2	meningeal-Choroid Plexus cell	MCAo	Meninges	721	0.125435
1439	level2	meningeal-Choroid Plexus cell	MCAo	Brain	24	0.013326
1440	level2	Omp+ cell	Naive	Calvaria	0	0
1441	level2	Omp+ cell	Naive	Vertebra	0	0
1442	level2	Omp+ cell	Naive	Scapula	0	0
1443	level2	Omp+ cell	Naive	Femur	0	0
1444	level2	Omp+ cell	Naive	Humerus	0	0
1445	level2	Omp+ cell	Naive	Pelvis	0	0
1446	level2	Omp+ cell	Naive	Meninges	102	0.048827
1447	level2	Omp+ cell	Naive	Brain	0	0
1448	level2	Omp+ cell	Sham	Calvaria	0	0
1449	level2	Omp+ cell	Sham	Vertebra	0	0
1450	level2	Omp+ cell	Sham	Scapula	0	0
1451	level2	Omp+ cell	Sham	Femur	0	0
1452	level2	Omp+ cell	Sham	Humerus	0	0
1453	level2	Omp+ cell	Sham	Pelvis	0	0
1454	level2	Omp+ cell	Sham	Meninges	4	0.003255
1455	level2	Omp+ cell	Sham	Brain	0	0
1456	level2	Omp+ cell	MCAo	Calvaria	0	0
1457	level2	Omp+ cell	MCAo	Vertebra	0	0
1458	level2	Omp+ cell	MCAo	Scapula	0	0
1459	level2	Omp+ cell	MCAo	Femur	0	0
1460	level2	Omp+ cell	MCAo	Humerus	0	0
1461	level2	Omp+ cell	MCAo	Pelvis	0	0
1462	level2	Omp+ cell	MCAo	Meninges	53	0.009221
1463	level2	Omp+ cell	MCAo	Brain	0	0
1464	level2	Gnb3+ cell	Naive	Calvaria	4	0.000808
1465	level2	Gnb3+ cell	Naive	Vertebra	6	0.001744
1466	level2	Gnb3+ cell	Naive	Scapula	6	0.00089
1467	level2	Gnb3+ cell	Naive	Femur	1	0.000129
1468	level2	Gnb3+ cell	Naive	Humerus	3	0.000459
1469	level2	Gnb3+ cell	Naive	Pelvis	6	0.000914
1470	level2	Gnb3+ cell	Naive	Meninges	73	0.034945
1471	level2	Gnb3+ cell	Naive	Brain	18	0.036
1472	level2	Gnb3+ cell	Sham	Calvaria	3	0.000679
1473	level2	Gnb3+ cell	Sham	Vertebra	10	0.005447
1474	level2	Gnb3+ cell	Sham	Scapula	8	0.002077
1475	level2	Gnb3+ cell	Sham	Femur	10	0.001654
1476	level2	Gnb3+ cell	Sham	Humerus	5	0.001078
1477	level2	Gnb3+ cell	Sham	Pelvis	10	0.001625
1478	level2	Gnb3+ cell	Sham	Meninges	51	0.041497
1479	level2	Gnb3+ cell	Sham	Brain	10	0.019841
1480	level2	Gnb3+ cell	MCAo	Calvaria	9	0.000861
1481	level2	Gnb3+ cell	MCAo	Vertebra	5	0.000371
1482	level2	Gnb3+ cell	MCAo	Scapula	22	0.002614
1483	level2	Gnb3+ cell	MCAo	Femur	7	0.000456
1484	level2	Gnb3+ cell	MCAo	Humerus	4	0.000323
1485	level2	Gnb3+ cell	MCAo	Pelvis	3	0.000247
1486	level2	Gnb3+ cell	MCAo	Meninges	119	0.020703
1487	level2	Gnb3+ cell	MCAo	Brain	28	0.015547
1488	level2	neuron	Naive	Calvaria	0	0
1489	level2	neuron	Naive	Vertebra	0	0
1490	level2	neuron	Naive	Scapula	0	0
1491	level2	neuron	Naive	Femur	0	0
1492	level2	neuron	Naive	Humerus	0	0
1493	level2	neuron	Naive	Pelvis	0	0
1494	level2	neuron	Naive	Meninges	1	0.000479
1495	level2	neuron	Naive	Brain	43	0.086
1496	level2	neuron	Sham	Calvaria	0	0
1497	level2	neuron	Sham	Vertebra	0	0
1498	level2	neuron	Sham	Scapula	0	0
1499	level2	neuron	Sham	Femur	0	0
1500	level2	neuron	Sham	Humerus	0	0
1501	level2	neuron	Sham	Pelvis	0	0
1502	level2	neuron	Sham	Meninges	0	0
1503	level2	neuron	Sham	Brain	91	0.180556
1504	level2	neuron	MCAo	Calvaria	0	0
1505	level2	neuron	MCAo	Vertebra	0	0
1506	level2	neuron	MCAo	Scapula	0	0
1507	level2	neuron	MCAo	Femur	0	0
1508	level2	neuron	MCAo	Humerus	0	0
1509	level2	neuron	MCAo	Pelvis	0	0
1510	level2	neuron	MCAo	Meninges	0	0
1511	level2	neuron	MCAo	Brain	239	0.132704
1512	level2	astrocyte	Naive	Calvaria	0	0
1513	level2	astrocyte	Naive	Vertebra	0	0
1514	level2	astrocyte	Naive	Scapula	0	0
1515	level2	astrocyte	Naive	Femur	0	0
1516	level2	astrocyte	Naive	Humerus	0	0
1517	level2	astrocyte	Naive	Pelvis	0	0
1518	level2	astrocyte	Naive	Meninges	7	0.003351
1519	level2	astrocyte	Naive	Brain	230	0.46
1520	level2	astrocyte	Sham	Calvaria	0	0
1521	level2	astrocyte	Sham	Vertebra	0	0
1522	level2	astrocyte	Sham	Scapula	0	0
1523	level2	astrocyte	Sham	Femur	0	0
1524	level2	astrocyte	Sham	Humerus	0	0
1525	level2	astrocyte	Sham	Pelvis	1	0.000162
1526	level2	astrocyte	Sham	Meninges	9	0.007323
1527	level2	astrocyte	Sham	Brain	216	0.428571
1528	level2	astrocyte	MCAo	Calvaria	0	0
1529	level2	astrocyte	MCAo	Vertebra	0	0
1530	level2	astrocyte	MCAo	Scapula	0	0
1531	level2	astrocyte	MCAo	Femur	0	0
1532	level2	astrocyte	MCAo	Humerus	0	0
1533	level2	astrocyte	MCAo	Pelvis	0	0
1534	level2	astrocyte	MCAo	Meninges	8	0.001392
1535	level2	astrocyte	MCAo	Brain	741	0.411438
1536	level2	oligodendrocyte	Naive	Calvaria	0	0
1537	level2	oligodendrocyte	Naive	Vertebra	0	0
1538	level2	oligodendrocyte	Naive	Scapula	0	0
1539	level2	oligodendrocyte	Naive	Femur	0	0
1540	level2	oligodendrocyte	Naive	Humerus	0	0
1541	level2	oligodendrocyte	Naive	Pelvis	0	0
1542	level2	oligodendrocyte	Naive	Meninges	1	0.000479
1543	level2	oligodendrocyte	Naive	Brain	21	0.042
1544	level2	oligodendrocyte	Sham	Calvaria	0	0
1545	level2	oligodendrocyte	Sham	Vertebra	0	0
1546	level2	oligodendrocyte	Sham	Scapula	0	0
1547	level2	oligodendrocyte	Sham	Femur	0	0
1548	level2	oligodendrocyte	Sham	Humerus	0	0
1549	level2	oligodendrocyte	Sham	Pelvis	1	0.000162
1550	level2	oligodendrocyte	Sham	Meninges	2	0.001627
1551	level2	oligodendrocyte	Sham	Brain	33	0.065476
1552	level2	oligodendrocyte	MCAo	Calvaria	0	0
1553	level2	oligodendrocyte	MCAo	Vertebra	0	0
1554	level2	oligodendrocyte	MCAo	Scapula	0	0
1555	level2	oligodendrocyte	MCAo	Femur	0	0
1556	level2	oligodendrocyte	MCAo	Humerus	0	0
1557	level2	oligodendrocyte	MCAo	Pelvis	0	0
1558	level2	oligodendrocyte	MCAo	Meninges	1	0.000174
1559	level2	oligodendrocyte	MCAo	Brain	110	0.061077
1560	level2	megakaryocyte	Naive	Calvaria	0	0
1561	level2	megakaryocyte	Naive	Vertebra	0	0
1562	level2	megakaryocyte	Naive	Scapula	0	0
1563	level2	megakaryocyte	Naive	Femur	3	0.000386
1564	level2	megakaryocyte	Naive	Humerus	1	0.000153
1565	level2	megakaryocyte	Naive	Pelvis	0	0
1566	level2	megakaryocyte	Naive	Meninges	1	0.000479
1567	level2	megakaryocyte	Naive	Brain	0	0
1568	level2	megakaryocyte	Sham	Calvaria	1	0.000226
1569	level2	megakaryocyte	Sham	Vertebra	0	0
1570	level2	megakaryocyte	Sham	Scapula	0	0
1571	level2	megakaryocyte	Sham	Femur	0	0
1572	level2	megakaryocyte	Sham	Humerus	1	0.000216
1573	level2	megakaryocyte	Sham	Pelvis	0	0
1574	level2	megakaryocyte	Sham	Meninges	0	0
1575	level2	megakaryocyte	Sham	Brain	0	0
1576	level2	megakaryocyte	MCAo	Calvaria	1	9.57e-05
1577	level2	megakaryocyte	MCAo	Vertebra	1	7.42e-05
1578	level2	megakaryocyte	MCAo	Scapula	2	0.000238
1579	level2	megakaryocyte	MCAo	Femur	3	0.000195
1580	level2	megakaryocyte	MCAo	Humerus	4	0.000323
1581	level2	megakaryocyte	MCAo	Pelvis	0	0
1582	level2	megakaryocyte	MCAo	Meninges	0	0
1583	level2	megakaryocyte	MCAo	Brain	1	0.000555
1584	level2	innate lymphoid cell	Naive	Calvaria	1	0.000202
1585	level2	innate lymphoid cell	Naive	Vertebra	0	0
1586	level2	innate lymphoid cell	Naive	Scapula	5	0.000742
1587	level2	innate lymphoid cell	Naive	Femur	0	0
1588	level2	innate lymphoid cell	Naive	Humerus	1	0.000153
1589	level2	innate lymphoid cell	Naive	Pelvis	3	0.000457
1590	level2	innate lymphoid cell	Naive	Meninges	6	0.002872
1591	level2	innate lymphoid cell	Naive	Brain	0	0
1592	level2	innate lymphoid cell	Sham	Calvaria	0	0
1593	level2	innate lymphoid cell	Sham	Vertebra	0	0
1594	level2	innate lymphoid cell	Sham	Scapula	0	0
1595	level2	innate lymphoid cell	Sham	Femur	2	0.000331
1596	level2	innate lymphoid cell	Sham	Humerus	1	0.000216
1597	level2	innate lymphoid cell	Sham	Pelvis	2	0.000325
1598	level2	innate lymphoid cell	Sham	Meninges	8	0.006509
1599	level2	innate lymphoid cell	Sham	Brain	0	0
1600	level2	innate lymphoid cell	MCAo	Calvaria	5	0.000478
1601	level2	innate lymphoid cell	MCAo	Vertebra	6	0.000445
1602	level2	innate lymphoid cell	MCAo	Scapula	2	0.000238
1603	level2	innate lymphoid cell	MCAo	Femur	2	0.00013
1604	level2	innate lymphoid cell	MCAo	Humerus	6	0.000484
1605	level2	innate lymphoid cell	MCAo	Pelvis	3	0.000247
1606	level2	innate lymphoid cell	MCAo	Meninges	37	0.006437
1607	level2	innate lymphoid cell	MCAo	Brain	1	0.000555

## Sheet: 2-Flow_cyto_proportions
	cell type	reference group	condition	region	sample	proportion
0	Erythrocyte(progenitor)	% alive	Naive	Calvaria	naive 1	0.249
1	Erythrocyte(progenitor)	% alive	Naive	Calvaria	naive 2	0.279
2	Erythrocyte(progenitor)	% alive	Naive	Calvaria	naive 3	0.425
3	Erythrocyte(progenitor)	% alive	Naive	Calvaria	naive 4	0.408
4	Erythrocyte(progenitor)	% alive	Naive	Vertebra	naive 1	0.157
5	Erythrocyte(progenitor)	% alive	Naive	Vertebra	naive 2	0.227
6	Erythrocyte(progenitor)	% alive	Naive	Vertebra	naive 3	0.472
7	Erythrocyte(progenitor)	% alive	Naive	Vertebra	naive 4	0.301
8	Erythrocyte(progenitor)	% alive	Naive	Femur	naive 1	0.207
9	Erythrocyte(progenitor)	% alive	Naive	Femur	naive 2	0.32
10	Erythrocyte(progenitor)	% alive	Naive	Femur	naive 3	0.54
11	Erythrocyte(progenitor)	% alive	Naive	Femur	naive 4	0.362
12	Erythrocyte(progenitor)	% alive	Sham	Calvaria	SHAM1	0.177
13	Erythrocyte(progenitor)	% alive	Sham	Calvaria	SHAM2	0.527
14	Erythrocyte(progenitor)	% alive	Sham	Calvaria	SHAM3	0.369
15	Erythrocyte(progenitor)	% alive	Sham	Vertebra	SHAM1	0.3
16	Erythrocyte(progenitor)	% alive	Sham	Vertebra	SHAM2	0.417
17	Erythrocyte(progenitor)	% alive	Sham	Vertebra	SHAM3	0.309
18	Erythrocyte(progenitor)	% alive	Sham	Femur	SHAM1	0.317
19	Erythrocyte(progenitor)	% alive	Sham	Femur	SHAM2	0.489
20	Erythrocyte(progenitor)	% alive	Sham	Femur	SHAM3	0.399
21	Erythrocyte(progenitor)	% alive	MCAo	Calvaria	MCAO1	0.316
22	Erythrocyte(progenitor)	% alive	MCAo	Calvaria	MCAO2	0.304
23	Erythrocyte(progenitor)	% alive	MCAo	Calvaria	MCAO3	0.346
24	Erythrocyte(progenitor)	% alive	MCAo	Vertebra	MCAO1	0.243
25	Erythrocyte(progenitor)	% alive	MCAo	Vertebra	MCAO2	0.311
26	Erythrocyte(progenitor)	% alive	MCAo	Vertebra	MCAO3	0.286
27	Erythrocyte(progenitor)	% alive	MCAo	Femur	MCAO1	0.224
28	Erythrocyte(progenitor)	% alive	MCAo	Femur	MCAO2	0.314
29	Erythrocyte(progenitor)	% alive	MCAo	Femur	MCAO3	0.36
30	CD45+	% alive	Naive	Calvaria	naive 1	0.736
31	CD45+	% alive	Naive	Calvaria	naive 2	0.685
32	CD45+	% alive	Naive	Calvaria	naive 3	0.549
33	CD45+	% alive	Naive	Calvaria	naive 4	0.567
34	CD45+	% alive	Naive	Vertebra	naive 1	0.796
35	CD45+	% alive	Naive	Vertebra	naive 2	0.732
36	CD45+	% alive	Naive	Vertebra	naive 3	0.5
37	CD45+	% alive	Naive	Vertebra	naive 4	0.654
38	CD45+	% alive	Naive	Femur	naive 1	0.777
39	CD45+	% alive	Naive	Femur	naive 2	0.667
40	CD45+	% alive	Naive	Femur	naive 3	0.44
41	CD45+	% alive	Naive	Femur	naive 4	0.615
42	CD45+	% alive	Sham	Calvaria	SHAM1	0.814
43	CD45+	% alive	Sham	Calvaria	SHAM2	0.469
44	CD45+	% alive	Sham	Calvaria	SHAM3	0.622
45	CD45+	% alive	Sham	Vertebra	SHAM1	0.679
46	CD45+	% alive	Sham	Vertebra	SHAM2	0.572
47	CD45+	% alive	Sham	Vertebra	SHAM3	0.671
48	CD45+	% alive	Sham	Femur	SHAM1	0.664
49	CD45+	% alive	Sham	Femur	SHAM2	0.504
50	CD45+	% alive	Sham	Femur	SHAM3	0.592
51	CD45+	% alive	MCAo	Calvaria	MCAO1	0.658
52	CD45+	% alive	MCAo	Calvaria	MCAO2	0.683
53	CD45+	% alive	MCAo	Calvaria	MCAO3	0.635
54	CD45+	% alive	MCAo	Vertebra	MCAO1	0.708
55	CD45+	% alive	MCAo	Vertebra	MCAO2	0.662
56	CD45+	% alive	MCAo	Vertebra	MCAO3	0.7
57	CD45+	% alive	MCAo	Femur	MCAO1	0.77
58	CD45+	% alive	MCAo	Femur	MCAO2	0.663
59	CD45+	% alive	MCAo	Femur	MCAO3	0.622
60	T-cells	%CD45+	Naive	Calvaria	naive 1	0.0071
61	T-cells	%CD45+	Naive	Calvaria	naive 2	0.0136
62	T-cells	%CD45+	Naive	Calvaria	naive 3	0.0238
63	T-cells	%CD45+	Naive	Calvaria	naive 4	0.0236
64	T-cells	%CD45+	Naive	Vertebra	naive 1	0.0057
65	T-cells	%CD45+	Naive	Vertebra	naive 2	0.0118
66	T-cells	%CD45+	Naive	Vertebra	naive 3	0.0147
67	T-cells	%CD45+	Naive	Vertebra	naive 4	0.0149
68	T-cells	%CD45+	Naive	Femur	naive 1	0.0074
69	T-cells	%CD45+	Naive	Femur	naive 2	0.0072
70	T-cells	%CD45+	Naive	Femur	naive 3	0.0183
71	T-cells	%CD45+	Naive	Femur	naive 4	0.014
72	T-cells	%CD45+	Sham	Calvaria	SHAM1	0.026
73	T-cells	%CD45+	Sham	Calvaria	SHAM2	0.044
74	T-cells	%CD45+	Sham	Calvaria	SHAM3	0.0256
75	T-cells	%CD45+	Sham	Vertebra	SHAM1	0.0224
76	T-cells	%CD45+	Sham	Vertebra	SHAM2	0.0374
77	T-cells	%CD45+	Sham	Vertebra	SHAM3	0.0149
78	T-cells	%CD45+	Sham	Femur	SHAM1	0.0207
79	T-cells	%CD45+	Sham	Femur	SHAM2	0.0395
80	T-cells	%CD45+	Sham	Femur	SHAM3	0.0238
81	T-cells	%CD45+	MCAo	Calvaria	MCAO1	0.0218
82	T-cells	%CD45+	MCAo	Calvaria	MCAO2	0.036
83	T-cells	%CD45+	MCAo	Calvaria	MCAO3	0.0294
84	T-cells	%CD45+	MCAo	Vertebra	MCAO1	0.0147
85	T-cells	%CD45+	MCAo	Vertebra	MCAO2	0.0266
86	T-cells	%CD45+	MCAo	Vertebra	MCAO3	0.0286
87	T-cells	%CD45+	MCAo	Femur	MCAO1	0.0164
88	T-cells	%CD45+	MCAo	Femur	MCAO2	0.041
89	T-cells	%CD45+	MCAo	Femur	MCAO3	0.0416
90	NK-cells	%CD45+	Naive	Calvaria	naive 1	0.0037
91	NK-cells	%CD45+	Naive	Calvaria	naive 2	0.0067
92	NK-cells	%CD45+	Naive	Calvaria	naive 3	0.0084
93	NK-cells	%CD45+	Naive	Calvaria	naive 4	0.0079
94	NK-cells	%CD45+	Naive	Vertebra	naive 1	0.0041
95	NK-cells	%CD45+	Naive	Vertebra	naive 2	0.0056
96	NK-cells	%CD45+	Naive	Vertebra	naive 3	0.007
97	NK-cells	%CD45+	Naive	Vertebra	naive 4	0.006
98	NK-cells	%CD45+	Naive	Femur	naive 1	0.0016
99	NK-cells	%CD45+	Naive	Femur	naive 2	0.0036
100	NK-cells	%CD45+	Naive	Femur	naive 3	0.0039
101	NK-cells	%CD45+	Naive	Femur	naive 4	0.0034
102	NK-cells	%CD45+	Sham	Calvaria	SHAM1	0.001
103	NK-cells	%CD45+	Sham	Calvaria	SHAM2	0.0023
104	NK-cells	%CD45+	Sham	Calvaria	SHAM3	0.0016
105	NK-cells	%CD45+	Sham	Vertebra	SHAM1	0.00087
106	NK-cells	%CD45+	Sham	Vertebra	SHAM2	0.0013
107	NK-cells	%CD45+	Sham	Vertebra	SHAM3	0.00066
108	NK-cells	%CD45+	Sham	Femur	SHAM1	0.001
109	NK-cells	%CD45+	Sham	Femur	SHAM2	0.00043
110	NK-cells	%CD45+	Sham	Femur	SHAM3	0.0014
111	NK-cells	%CD45+	MCAo	Calvaria	MCAO1	0.0021
112	NK-cells	%CD45+	MCAo	Calvaria	MCAO2	0.00097
113	NK-cells	%CD45+	MCAo	Calvaria	MCAO3	0.00062
114	NK-cells	%CD45+	MCAo	Vertebra	MCAO1	0.00065
115	NK-cells	%CD45+	MCAo	Vertebra	MCAO2	0.0018
116	NK-cells	%CD45+	MCAo	Vertebra	MCAO3	0.00045
117	NK-cells	%CD45+	MCAo	Femur	MCAO1	0.0011
118	NK-cells	%CD45+	MCAo	Femur	MCAO2	0.00057
119	NK-cells	%CD45+	MCAo	Femur	MCAO3	0.00056
120	B-cells	%CD45+	Naive	Calvaria	naive 1	0.216
121	B-cells	%CD45+	Naive	Calvaria	naive 2	0.247
122	B-cells	%CD45+	Naive	Calvaria	naive 3	0.409
123	B-cells	%CD45+	Naive	Calvaria	naive 4	0.382
124	B-cells	%CD45+	Naive	Vertebra	naive 1	0.0964
125	B-cells	%CD45+	Naive	Vertebra	naive 2	0.181
126	B-cells	%CD45+	Naive	Vertebra	naive 3	0.288
127	B-cells	%CD45+	Naive	Vertebra	naive 4	0.191
128	B-cells	%CD45+	Naive	Femur	naive 1	0.144
129	B-cells	%CD45+	Naive	Femur	naive 2	0.181
130	B-cells	%CD45+	Naive	Femur	naive 3	0.3
131	B-cells	%CD45+	Naive	Femur	naive 4	0.223
132	B-cells	%CD45+	Sham	Calvaria	SHAM1	0.262
133	B-cells	%CD45+	Sham	Calvaria	SHAM2	0.319
134	B-cells	%CD45+	Sham	Calvaria	SHAM3	0.196
135	B-cells	%CD45+	Sham	Vertebra	SHAM1	0.162
136	B-cells	%CD45+	Sham	Vertebra	SHAM2	0.176
137	B-cells	%CD45+	Sham	Vertebra	SHAM3	0.105
138	B-cells	%CD45+	Sham	Femur	SHAM1	0.204
139	B-cells	%CD45+	Sham	Femur	SHAM2	0.179
140	B-cells	%CD45+	Sham	Femur	SHAM3	0.138
141	B-cells	%CD45+	MCAo	Calvaria	MCAO1	0.216
142	B-cells	%CD45+	MCAo	Calvaria	MCAO2	0.22
143	B-cells	%CD45+	MCAo	Calvaria	MCAO3	0.217
144	B-cells	%CD45+	MCAo	Vertebra	MCAO1	0.129
145	B-cells	%CD45+	MCAo	Vertebra	MCAO2	0.115
146	B-cells	%CD45+	MCAo	Vertebra	MCAO3	0.14
147	B-cells	%CD45+	MCAo	Femur	MCAO1	0.142
148	B-cells	%CD45+	MCAo	Femur	MCAO2	0.177
149	B-cells	%CD45+	MCAo	Femur	MCAO3	0.202
150	immature B-cells	%Bcells	Naive	Calvaria	naive 1	0.807
151	immature B-cells	%Bcells	Naive	Calvaria	naive 2	0.745
152	immature B-cells	%Bcells	Naive	Calvaria	naive 3	0.678
153	immature B-cells	%Bcells	Naive	Calvaria	naive 4	0.703
154	immature B-cells	%Bcells	Naive	Vertebra	naive 1	0.756
155	immature B-cells	%Bcells	Naive	Vertebra	naive 2	0.646
156	immature B-cells	%Bcells	Naive	Vertebra	naive 3	0.615
157	immature B-cells	%Bcells	Naive	Vertebra	naive 4	0.685
158	immature B-cells	%Bcells	Naive	Femur	naive 1	0.756
159	immature B-cells	%Bcells	Naive	Femur	naive 2	0.661
160	immature B-cells	%Bcells	Naive	Femur	naive 3	0.672
161	immature B-cells	%Bcells	Naive	Femur	naive 4	0.599
162	immature B-cells	%Bcells	Sham	Calvaria	SHAM1	0.425
163	immature B-cells	%Bcells	Sham	Calvaria	SHAM2	0.0601
164	immature B-cells	%Bcells	Sham	Calvaria	SHAM3	0.453
165	immature B-cells	%Bcells	Sham	Vertebra	SHAM1	0.36
166	immature B-cells	%Bcells	Sham	Vertebra	SHAM2	0.0545
167	immature B-cells	%Bcells	Sham	Vertebra	SHAM3	0.527
168	immature B-cells	%Bcells	Sham	Femur	SHAM1	0.385
169	immature B-cells	%Bcells	Sham	Femur	SHAM2	0.0727
170	immature B-cells	%Bcells	Sham	Femur	SHAM3	0.447
171	immature B-cells	%Bcells	MCAo	Calvaria	MCAO1	0.414
172	immature B-cells	%Bcells	MCAo	Calvaria	MCAO2	0.0713
173	immature B-cells	%Bcells	MCAo	Calvaria	MCAO3	0.204
174	immature B-cells	%Bcells	MCAo	Vertebra	MCAO1	0.42
175	immature B-cells	%Bcells	MCAo	Vertebra	MCAO2	0.0727
176	immature B-cells	%Bcells	MCAo	Vertebra	MCAO3	0.209
177	immature B-cells	%Bcells	MCAo	Femur	MCAO1	0.47
178	immature B-cells	%Bcells	MCAo	Femur	MCAO2	0.0869
179	immature B-cells	%Bcells	MCAo	Femur	MCAO3	0.233
180	mature B-cells	%Bcells	Naive	Calvaria	naive 1	0.127
181	mature B-cells	%Bcells	Naive	Calvaria	naive 2	0.189
182	mature B-cells	%Bcells	Naive	Calvaria	naive 3	0.248
183	mature B-cells	%Bcells	Naive	Calvaria	naive 4	0.231
184	mature B-cells	%Bcells	Naive	Vertebra	naive 1	0.108
185	mature B-cells	%Bcells	Naive	Vertebra	naive 2	0.249
186	mature B-cells	%Bcells	Naive	Vertebra	naive 3	0.275
187	mature B-cells	%Bcells	Naive	Vertebra	naive 4	0.203
188	mature B-cells	%Bcells	Naive	Femur	naive 1	0.0729
189	mature B-cells	%Bcells	Naive	Femur	naive 2	0.242
190	mature B-cells	%Bcells	Naive	Femur	naive 3	0.24
191	mature B-cells	%Bcells	Naive	Femur	naive 4	0.27
192	mature B-cells	%Bcells	Sham	Calvaria	SHAM1	0.56
193	mature B-cells	%Bcells	Sham	Calvaria	SHAM2	0.931
194	mature B-cells	%Bcells	Sham	Calvaria	SHAM3	0.534
195	mature B-cells	%Bcells	Sham	Vertebra	SHAM1	0.601
196	mature B-cells	%Bcells	Sham	Vertebra	SHAM2	0.924
197	mature B-cells	%Bcells	Sham	Vertebra	SHAM3	0.453
198	mature B-cells	%Bcells	Sham	Femur	SHAM1	0.597
199	mature B-cells	%Bcells	Sham	Femur	SHAM2	0.915
200	mature B-cells	%Bcells	Sham	Femur	SHAM3	0.535
201	mature B-cells	%Bcells	MCAo	Calvaria	MCAO1	0.517
202	mature B-cells	%Bcells	MCAo	Calvaria	MCAO2	0.891
203	mature B-cells	%Bcells	MCAo	Calvaria	MCAO3	0.764
204	mature B-cells	%Bcells	MCAo	Vertebra	MCAO1	0.515
205	mature B-cells	%Bcells	MCAo	Vertebra	MCAO2	0.901
206	mature B-cells	%Bcells	MCAo	Vertebra	MCAO3	0.769
207	mature B-cells	%Bcells	MCAo	Femur	MCAO1	0.497
208	mature B-cells	%Bcells	MCAo	Femur	MCAO2	0.894
209	mature B-cells	%Bcells	MCAo	Femur	MCAO3	0.745
210	Monocytes	%CD45+	Naive	Calvaria	naive 1	0.0054
211	Monocytes	%CD45+	Naive	Calvaria	naive 2	0.006
212	Monocytes	%CD45+	Naive	Calvaria	naive 3	0.0211
213	Monocytes	%CD45+	Naive	Calvaria	naive 4	0.0188
214	Monocytes	%CD45+	Naive	Vertebra	naive 1	0.0041
215	Monocytes	%CD45+	Naive	Vertebra	naive 2	0.0089
216	Monocytes	%CD45+	Naive	Vertebra	naive 3	0.035
217	Monocytes	%CD45+	Naive	Vertebra	naive 4	0.0134
218	Monocytes	%CD45+	Naive	Femur	naive 1	0.0026
219	Monocytes	%CD45+	Naive	Femur	naive 2	0.0058
220	Monocytes	%CD45+	Naive	Femur	naive 3	0.0356
221	Monocytes	%CD45+	Naive	Femur	naive 4	0.0121
222	Monocytes	%CD45+	Sham	Calvaria	SHAM1	0.0013
223	Monocytes	%CD45+	Sham	Calvaria	SHAM2	0.0039
224	Monocytes	%CD45+	Sham	Calvaria	SHAM3	0.0052
225	Monocytes	%CD45+	Sham	Vertebra	SHAM1	0.0069
226	Monocytes	%CD45+	Sham	Vertebra	SHAM2	0.0079
227	Monocytes	%CD45+	Sham	Vertebra	SHAM3	0.0065
228	Monocytes	%CD45+	Sham	Femur	SHAM1	0.0054
229	Monocytes	%CD45+	Sham	Femur	SHAM2	0.0071
230	Monocytes	%CD45+	Sham	Femur	SHAM3	0.0072
231	Monocytes	%CD45+	MCAo	Calvaria	MCAO1	0.0089
232	Monocytes	%CD45+	MCAo	Calvaria	MCAO2	0.002
233	Monocytes	%CD45+	MCAo	Calvaria	MCAO3	0.0036
234	Monocytes	%CD45+	MCAo	Vertebra	MCAO1	0.0086
235	Monocytes	%CD45+	MCAo	Vertebra	MCAO2	0.0076
236	Monocytes	%CD45+	MCAo	Vertebra	MCAO3	0.0071
237	Monocytes	%CD45+	MCAo	Femur	MCAO1	0.0029
238	Monocytes	%CD45+	MCAo	Femur	MCAO2	0.0089
239	Monocytes	%CD45+	MCAo	Femur	MCAO3	0.0062
240	early neutrophils	%CD45+	Naive	Calvaria	naive 1	0.354
241	early neutrophils	%CD45+	Naive	Calvaria	naive 2	0.267
242	early neutrophils	%CD45+	Naive	Calvaria	naive 3	0.196
243	early neutrophils	%CD45+	Naive	Calvaria	naive 4	0.275
244	early neutrophils	%CD45+	Naive	Vertebra	naive 1	0.43
245	early neutrophils	%CD45+	Naive	Vertebra	naive 2	0.384
246	early neutrophils	%CD45+	Naive	Vertebra	naive 3	0.276
247	early neutrophils	%CD45+	Naive	Vertebra	naive 4	0.336
248	early neutrophils	%CD45+	Naive	Femur	naive 1	0.346
249	early neutrophils	%CD45+	Naive	Femur	naive 2	0.289
250	early neutrophils	%CD45+	Naive	Femur	naive 3	0.249
251	early neutrophils	%CD45+	Naive	Femur	naive 4	0.348
252	early neutrophils	%CD45+	Sham	Calvaria	SHAM1	0.317
253	early neutrophils	%CD45+	Sham	Calvaria	SHAM2	0.237
254	early neutrophils	%CD45+	Sham	Calvaria	SHAM3	0.342
255	early neutrophils	%CD45+	Sham	Vertebra	SHAM1	0.371
256	early neutrophils	%CD45+	Sham	Vertebra	SHAM2	0.381
257	early neutrophils	%CD45+	Sham	Vertebra	SHAM3	0.424
258	early neutrophils	%CD45+	Sham	Femur	SHAM1	0.428
259	early neutrophils	%CD45+	Sham	Femur	SHAM2	0.491
260	early neutrophils	%CD45+	Sham	Femur	SHAM3	0.395
261	early neutrophils	%CD45+	MCAo	Calvaria	MCAO1	0.267
262	early neutrophils	%CD45+	MCAo	Calvaria	MCAO2	0.509
263	early neutrophils	%CD45+	MCAo	Calvaria	MCAO3	0.274
264	early neutrophils	%CD45+	MCAo	Vertebra	MCAO1	0.366
265	early neutrophils	%CD45+	MCAo	Vertebra	MCAO2	0.416
266	early neutrophils	%CD45+	MCAo	Vertebra	MCAO3	0.407
267	early neutrophils	%CD45+	MCAo	Femur	MCAO1	0.328
268	early neutrophils	%CD45+	MCAo	Femur	MCAO2	0.509
269	early neutrophils	%CD45+	MCAo	Femur	MCAO3	0.389
270	late neutrophils	%CD45+	Naive	Calvaria	naive 1	0.268
271	late neutrophils	%CD45+	Naive	Calvaria	naive 2	0.327
272	late neutrophils	%CD45+	Naive	Calvaria	naive 3	0.205
273	late neutrophils	%CD45+	Naive	Calvaria	naive 4	0.156
274	late neutrophils	%CD45+	Naive	Vertebra	naive 1	0.273
275	late neutrophils	%CD45+	Naive	Vertebra	naive 2	0.259
276	late neutrophils	%CD45+	Naive	Vertebra	naive 3	0.227
277	late neutrophils	%CD45+	Naive	Vertebra	naive 4	0.249
278	late neutrophils	%CD45+	Naive	Femur	naive 1	0.223
279	late neutrophils	%CD45+	Naive	Femur	naive 2	0.39
280	late neutrophils	%CD45+	Naive	Femur	naive 3	0.274
281	late neutrophils	%CD45+	Naive	Femur	naive 4	0.257
282	late neutrophils	%CD45+	Sham	Calvaria	SHAM1	0.24
283	late neutrophils	%CD45+	Sham	Calvaria	SHAM2	0.253
284	late neutrophils	%CD45+	Sham	Calvaria	SHAM3	0.262
285	late neutrophils	%CD45+	Sham	Vertebra	SHAM1	0.273
286	late neutrophils	%CD45+	Sham	Vertebra	SHAM2	0.23
287	late neutrophils	%CD45+	Sham	Vertebra	SHAM3	0.277
288	late neutrophils	%CD45+	Sham	Femur	SHAM1	0.175
289	late neutrophils	%CD45+	Sham	Femur	SHAM2	0.123
290	late neutrophils	%CD45+	Sham	Femur	SHAM3	0.286
291	late neutrophils	%CD45+	MCAo	Calvaria	MCAO1	0.331
292	late neutrophils	%CD45+	MCAo	Calvaria	MCAO2	0.0866
293	late neutrophils	%CD45+	MCAo	Calvaria	MCAO3	0.316
294	late neutrophils	%CD45+	MCAo	Vertebra	MCAO1	0.335
295	late neutrophils	%CD45+	MCAo	Vertebra	MCAO2	0.211
296	late neutrophils	%CD45+	MCAo	Vertebra	MCAO3	0.268
297	late neutrophils	%CD45+	MCAo	Femur	MCAO1	0.377
298	late neutrophils	%CD45+	MCAo	Femur	MCAO2	0.117
299	late neutrophils	%CD45+	MCAo	Femur	MCAO3	0.222
300	eosinophils	%CD45+	Naive	Calvaria	naive 1	0.0338
301	eosinophils	%CD45+	Naive	Calvaria	naive 2	0.0233
302	eosinophils	%CD45+	Naive	Calvaria	naive 3	0.015
303	eosinophils	%CD45+	Naive	Calvaria	naive 4	0.0171
304	eosinophils	%CD45+	Naive	Vertebra	naive 1	0.0345
305	eosinophils	%CD45+	Naive	Vertebra	naive 2	0.0237
306	eosinophils	%CD45+	Naive	Vertebra	naive 3	0.0189
307	eosinophils	%CD45+	Naive	Vertebra	naive 4	0.0262
308	eosinophils	%CD45+	Naive	Femur	naive 1	0.0189
309	eosinophils	%CD45+	Naive	Femur	naive 2	0.0209
310	eosinophils	%CD45+	Naive	Femur	naive 3	0.0168
311	eosinophils	%CD45+	Naive	Femur	naive 4	0.0184
312	eosinophils	%CD45+	Sham	Calvaria	SHAM1	0.0266
313	eosinophils	%CD45+	Sham	Calvaria	SHAM2	0.0254
314	eosinophils	%CD45+	Sham	Calvaria	SHAM3	0.0227
315	eosinophils	%CD45+	Sham	Vertebra	SHAM1	0.028
316	eosinophils	%CD45+	Sham	Vertebra	SHAM2	0.0294
317	eosinophils	%CD45+	Sham	Vertebra	SHAM3	0.0242
318	eosinophils	%CD45+	Sham	Femur	SHAM1	0.0249
319	eosinophils	%CD45+	Sham	Femur	SHAM2	0.0364
320	eosinophils	%CD45+	Sham	Femur	SHAM3	0.0203
321	eosinophils	%CD45+	MCAo	Calvaria	MCAO1	0.0225
322	eosinophils	%CD45+	MCAo	Calvaria	MCAO2	0.0325
323	eosinophils	%CD45+	MCAo	Calvaria	MCAO3	0.0234
324	eosinophils	%CD45+	MCAo	Vertebra	MCAO1	0.0205
325	eosinophils	%CD45+	MCAo	Vertebra	MCAO2	0.0291
326	eosinophils	%CD45+	MCAo	Vertebra	MCAO3	0.0233
327	eosinophils	%CD45+	MCAo	Femur	MCAO1	0.0199
328	eosinophils	%CD45+	MCAo	Femur	MCAO2	0.0307
329	eosinophils	%CD45+	MCAo	Femur	MCAO3	0.0215
330	LSK	%CD45+	Naive	Calvaria	naive 1	0.0062
331	LSK	%CD45+	Naive	Calvaria	naive 2	0.0059
332	LSK	%CD45+	Naive	Calvaria	naive 3	0.0069
333	LSK	%CD45+	Naive	Calvaria	naive 4	0.0022
334	LSK	%CD45+	Naive	Vertebra	naive 1	0.0054
335	LSK	%CD45+	Naive	Vertebra	naive 2	0.0041
336	LSK	%CD45+	Naive	Vertebra	naive 3	0.005
337	LSK	%CD45+	Naive	Vertebra	naive 4	0.0032
338	LSK	%CD45+	Naive	Femur	naive 1	0.0036
339	LSK	%CD45+	Naive	Femur	naive 2	0.0042
340	LSK	%CD45+	Naive	Femur	naive 3	0.005
341	LSK	%CD45+	Naive	Femur	naive 4	0.0026
342	LSK	%CD45+	Sham	Calvaria	SHAM1	0.0026
343	LSK	%CD45+	Sham	Calvaria	SHAM2	0.0017
344	LSK	%CD45+	Sham	Calvaria	SHAM3	0.0025
345	LSK	%CD45+	Sham	Vertebra	SHAM1	0.0032
346	LSK	%CD45+	Sham	Vertebra	SHAM2	0.0021
347	LSK	%CD45+	Sham	Vertebra	SHAM3	0.0026
348	LSK	%CD45+	Sham	Femur	SHAM1	0.0025
349	LSK	%CD45+	Sham	Femur	SHAM2	0.0023
350	LSK	%CD45+	Sham	Femur	SHAM3	0.0023
351	LSK	%CD45+	MCAo	Calvaria	MCAO1	0.003
352	LSK	%CD45+	MCAo	Calvaria	MCAO2	0.002
353	LSK	%CD45+	MCAo	Calvaria	MCAO3	0.0048
354	LSK	%CD45+	MCAo	Vertebra	MCAO1	0.0026
355	LSK	%CD45+	MCAo	Vertebra	MCAO2	0.0017
356	LSK	%CD45+	MCAo	Vertebra	MCAO3	0.0065
357	LSK	%CD45+	MCAo	Femur	MCAO1	0.0041
358	LSK	%CD45+	MCAo	Femur	MCAO2	0.0024
359	LSK	%CD45+	MCAo	Femur	MCAO3	0.0065

## Sheet: 3-stats_naive_vs_injury
	test	bones	method	coarse/fine	cell type	higher in	t-statistic	pval	significant
0	Naive vs Injury	all	flow	coarse	NK-cells	Naive	7.94788	1.17574e-08	TRUE
1	Naive vs Injury	all	flow	coarse	Monocytes	Naive	2.93695	0.00656162	TRUE
2	Naive vs Injury	all	flow	coarse	LSK	Naive	2.65383	0.0129702	TRUE
3	Naive vs Injury	all	flow	coarse	B-cells	Naive	2.05682	0.0491286	TRUE
4	Naive vs Injury	all	flow	coarse	other CD45+	Naive	0.193034	0.848325	FALSE
5	Naive vs Injury	all	flow	coarse	eosinophils	Injury	-1.66654	0.106755	FALSE
6	Naive vs Injury	all	flow	coarse	neutrophils	Injury	-1.95936	0.0600948	FALSE
7	Naive vs Injury	all	flow	coarse	T-cells	Injury	-4.77817	5.08618e-05	TRUE
8	Naive vs Injury	all	flow	fine	other Bcells	Naive	8.21198	6.14136e-09	TRUE
9	Naive vs Injury	all	flow	fine	immature B-cells	Naive	7.98138	1.08223e-08	TRUE
10	Naive vs Injury	all	flow	fine	late neutrophils	Naive	1.63288	0.11369	FALSE
11	Naive vs Injury	all	flow	fine	other neutrophils	Naive	1.00359	0.324171	FALSE
12	Naive vs Injury	all	flow	fine	early neutrophils	Injury	-1.63288	0.11369	FALSE
13	Naive vs Injury	all	flow	fine	mature B-cells	Injury	-9.10645	7.28712e-10	TRUE
14	Naive vs Injury	all	scRNAseq	coarse	dendritic cell	Naive	4.45183	3.14306e-05	TRUE
15	Naive vs Injury	all	scRNAseq	coarse	macrophage	Naive	2.91462	0.00477893	TRUE
16	Naive vs Injury	all	scRNAseq	coarse	NK-T cell	Naive	1.96919	0.0528902	FALSE
17	Naive vs Injury	all	scRNAseq	coarse	B cell	Naive	1.83842	0.070243	FALSE
18	Naive vs Injury	all	scRNAseq	coarse	basophil	Naive	1.66298	0.100788	FALSE
19	Naive vs Injury	all	scRNAseq	coarse	megakaryocyte	Naive	0.0622532	0.950539	FALSE
20	Naive vs Injury	all	scRNAseq	coarse	NK cell	Naive	0.0306473	0.975638	FALSE
21	Naive vs Injury	all	scRNAseq	coarse	innate lymphoid cell	Injury	-0.0708991	0.94368	FALSE
22	Naive vs Injury	all	scRNAseq	coarse	structural cell	Injury	-0.157538	0.875275	FALSE
23	Naive vs Injury	all	scRNAseq	coarse	neutrophil	Injury	-0.553206	0.581885	FALSE
24	Naive vs Injury	all	scRNAseq	coarse	progenitors	Injury	-0.712903	0.478275	FALSE
25	Naive vs Injury	all	scRNAseq	coarse	monocyte	Injury	-1.11793	0.267419	FALSE
26	Naive vs Injury	all	scRNAseq	coarse	T cell	Injury	-4.15598	9.02856e-05	TRUE
27	Naive vs Injury	all	scRNAseq	fine	pre B cell	Naive	34.6326	8.75118e-46	TRUE
28	Naive vs Injury	all	scRNAseq	fine	immature B cell	Naive	13.0151	2.29063e-20	TRUE
29	Naive vs Injury	all	scRNAseq	fine	pro B cell	Naive	11.8439	2.20491e-18	TRUE
30	Naive vs Injury	all	scRNAseq	fine	mature neutrophil	Naive	2.43824	0.0173002	TRUE
31	Naive vs Injury	all	scRNAseq	fine	plasma cell	Injury	-0.0831485	0.933971	FALSE
32	Naive vs Injury	all	scRNAseq	fine	pre neutrophil	Injury	-1.50696	0.13632	FALSE
33	Naive vs Injury	all	scRNAseq	fine	pro neutrophil	Injury	-1.80697	0.0750639	FALSE
34	Naive vs Injury	all	scRNAseq	fine	immature neutrophil	Injury	-2.63933	0.0102324	TRUE
35	Naive vs Injury	all	scRNAseq	fine	mature B cell	Injury	-4.80222	8.62095e-06	TRUE

## Sheet: 4-stats_Clv_vs_others
	test	condition	method	coarse/fine	cell type	higher in	t-statistic	pval	significant
0	Calvaria vs other bones	MCAo	flow	coarse	B-cells	Calvaria	3.44552	0.0107564	TRUE
1	Calvaria vs other bones	MCAo	flow	coarse	NK-cells	Calvaria	0.883192	0.40644	FALSE
2	Calvaria vs other bones	MCAo	flow	coarse	eosinophils	Calvaria	0.568168	0.587675	FALSE
3	Calvaria vs other bones	MCAo	flow	coarse	T-cells	Calvaria	0.123717	0.905017	FALSE
4	Calvaria vs other bones	MCAo	flow	coarse	other CD45+	other bones	-0.226495	0.827288	FALSE
5	Calvaria vs other bones	MCAo	flow	coarse	LSK	other bones	-0.510334	0.625512	FALSE
6	Calvaria vs other bones	MCAo	flow	coarse	Monocytes	other bones	-1.08481	0.313947	FALSE
7	Calvaria vs other bones	MCAo	flow	coarse	neutrophils	other bones	-2.5445	0.0384106	TRUE
8	Calvaria vs other bones	MCAo	flow	fine	other Bcells	Calvaria	1.17564	0.278172	FALSE
9	Calvaria vs other bones	MCAo	flow	fine	other neutrophils	Calvaria	0.68313	0.51649	FALSE
10	Calvaria vs other bones	MCAo	flow	fine	late neutrophils	Calvaria	0.25393	0.806847	FALSE
11	Calvaria vs other bones	MCAo	flow	fine	mature B-cells	Calvaria	0.0298972	0.976984	FALSE
12	Calvaria vs other bones	MCAo	flow	fine	immature B-cells	other bones	-0.158761	0.87834	FALSE
13	Calvaria vs other bones	MCAo	flow	fine	early neutrophils	other bones	-0.25393	0.806847	FALSE
14	Calvaria vs other bones	Naive	flow	coarse	B-cells	Calvaria	2.36775	0.0394286	TRUE
15	Calvaria vs other bones	Naive	flow	coarse	NK-cells	Calvaria	2.01752	0.0712747	FALSE
16	Calvaria vs other bones	Naive	flow	coarse	T-cells	Calvaria	1.47257	0.17163	FALSE
17	Calvaria vs other bones	Naive	flow	coarse	LSK	Calvaria	1.34373	0.208731	FALSE
18	Calvaria vs other bones	Naive	flow	coarse	eosinophils	Calvaria	0.00304247	0.997632	FALSE
19	Calvaria vs other bones	Naive	flow	coarse	Monocytes	other bones	-0.253908	0.804711	FALSE
20	Calvaria vs other bones	Naive	flow	coarse	other CD45+	other bones	-1.18652	0.262842	FALSE
21	Calvaria vs other bones	Naive	flow	coarse	neutrophils	other bones	-1.7065	0.118724	FALSE
22	Calvaria vs other bones	Naive	flow	fine	immature B-cells	Calvaria	1.68689	0.122518	FALSE
23	Calvaria vs other bones	Naive	flow	fine	late neutrophils	Calvaria	0.354213	0.730535	FALSE
24	Calvaria vs other bones	Naive	flow	fine	mature B-cells	other bones	-0.203464	0.842853	FALSE
25	Calvaria vs other bones	Naive	flow	fine	early neutrophils	other bones	-0.354213	0.730535	FALSE
26	Calvaria vs other bones	Naive	flow	fine	other neutrophils	other bones	-0.380693	0.711393	FALSE
27	Calvaria vs other bones	Naive	flow	fine	other Bcells	other bones	-3.71985	0.00397623	TRUE
28	Calvaria vs other bones	Sham	flow	coarse	B-cells	Calvaria	3.15019	0.0161478	TRUE
29	Calvaria vs other bones	Sham	flow	coarse	NK-cells	Calvaria	2.08395	0.0756428	FALSE
30	Calvaria vs other bones	Sham	flow	coarse	T-cells	Calvaria	0.765485	0.469002	FALSE
31	Calvaria vs other bones	Sham	flow	coarse	eosinophils	other bones	-0.680349	0.518145	FALSE
32	Calvaria vs other bones	Sham	flow	coarse	LSK	other bones	-0.788275	0.456396	FALSE
33	Calvaria vs other bones	Sham	flow	coarse	other CD45+	other bones	-0.868651	0.413826	FALSE
34	Calvaria vs other bones	Sham	flow	coarse	neutrophils	other bones	-2.82614	0.0255473	TRUE
35	Calvaria vs other bones	Sham	flow	coarse	Monocytes	other bones	-3.73088	0.00735019	TRUE
36	Calvaria vs other bones	Sham	flow	fine	late neutrophils	Calvaria	1.95513	0.0914742	FALSE
37	Calvaria vs other bones	Sham	flow	fine	immature B-cells	Calvaria	0.0346423	0.973332	FALSE
38	Calvaria vs other bones	Sham	flow	fine	mature B-cells	Calvaria	0.0285312	0.978035	FALSE
39	Calvaria vs other bones	Sham	flow	fine	other Bcells	other bones	-1.64077	0.144851	FALSE
40	Calvaria vs other bones	Sham	flow	fine	early neutrophils	other bones	-1.95513	0.0914742	FALSE
41	Calvaria vs other bones	MCAo	scRNAseq	coarse	NK cell	Calvaria	2.55071	0.0154227	TRUE
42	Calvaria vs other bones	MCAo	scRNAseq	coarse	T cell	Calvaria	1.11958	0.270739	FALSE
43	Calvaria vs other bones	MCAo	scRNAseq	coarse	B cell	Calvaria	0.576213	0.568266	FALSE
44	Calvaria vs other bones	MCAo	scRNAseq	coarse	neutrophil	Calvaria	0.519378	0.606862	FALSE
45	Calvaria vs other bones	MCAo	scRNAseq	coarse	innate lymphoid cell	Calvaria	0.114588	0.909446	FALSE
46	Calvaria vs other bones	MCAo	scRNAseq	coarse	megakaryocyte	other bones	-1.2041	0.236866	FALSE
47	Calvaria vs other bones	MCAo	scRNAseq	coarse	NK-T cell	other bones	-1.45713	0.154256	FALSE
48	Calvaria vs other bones	MCAo	scRNAseq	coarse	progenitors	other bones	-1.66145	0.105817	FALSE
49	Calvaria vs other bones	MCAo	scRNAseq	coarse	basophil	other bones	-1.80653	0.0796942	FALSE
50	Calvaria vs other bones	MCAo	scRNAseq	coarse	structural cell	other bones	-1.87612	0.0692451	FALSE
51	Calvaria vs other bones	MCAo	scRNAseq	coarse	macrophage	other bones	-1.91916	0.063389	FALSE
52	Calvaria vs other bones	MCAo	scRNAseq	coarse	monocyte	other bones	-2.17934	0.036329	TRUE
53	Calvaria vs other bones	MCAo	scRNAseq	coarse	dendritic cell	other bones	-2.32902	0.0259366	TRUE
54	Calvaria vs other bones	MCAo	scRNAseq	fine	mature neutrophil	Calvaria	2.84015	0.00756152	TRUE
55	Calvaria vs other bones	MCAo	scRNAseq	fine	mature B cell	Calvaria	0.669147	0.50792	FALSE
56	Calvaria vs other bones	MCAo	scRNAseq	fine	pre B cell	Calvaria	0.172777	0.863851	FALSE
57	Calvaria vs other bones	MCAo	scRNAseq	fine	immature B cell	other bones	-0.534619	0.596392	FALSE
58	Calvaria vs other bones	MCAo	scRNAseq	fine	plasma cell	other bones	-0.875857	0.387254	FALSE
59	Calvaria vs other bones	MCAo	scRNAseq	fine	immature neutrophil	other bones	-0.999708	0.324514	FALSE
60	Calvaria vs other bones	MCAo	scRNAseq	fine	pro B cell	other bones	-1.0301	0.310235	FALSE
61	Calvaria vs other bones	MCAo	scRNAseq	fine	pro neutrophil	other bones	-1.54776	0.13094	FALSE
62	Calvaria vs other bones	MCAo	scRNAseq	fine	pre neutrophil	other bones	-1.76843	0.0859613	FALSE
63	Calvaria vs other bones	Naive	scRNAseq	coarse	T cell	Calvaria	2.84959	0.0115909	TRUE
64	Calvaria vs other bones	Naive	scRNAseq	coarse	neutrophil	Calvaria	1.20141	0.247075	FALSE
65	Calvaria vs other bones	Naive	scRNAseq	coarse	NK cell	Calvaria	1.13316	0.273841	FALSE
66	Calvaria vs other bones	Naive	scRNAseq	coarse	NK-T cell	Calvaria	0.466373	0.647235	FALSE
67	Calvaria vs other bones	Naive	scRNAseq	coarse	innate lymphoid cell	other bones	-0.181316	0.858396	FALSE
68	Calvaria vs other bones	Naive	scRNAseq	coarse	B cell	other bones	-0.241463	0.812263	FALSE
69	Calvaria vs other bones	Naive	scRNAseq	coarse	megakaryocyte	other bones	-0.592994	0.561474	FALSE
70	Calvaria vs other bones	Naive	scRNAseq	coarse	progenitors	other bones	-0.917094	0.372711	FALSE
71	Calvaria vs other bones	Naive	scRNAseq	coarse	structural cell	other bones	-1.1237	0.277716	FALSE
72	Calvaria vs other bones	Naive	scRNAseq	coarse	dendritic cell	other bones	-1.12571	0.27689	FALSE
73	Calvaria vs other bones	Naive	scRNAseq	coarse	basophil	other bones	-1.49089	0.155442	FALSE
74	Calvaria vs other bones	Naive	scRNAseq	coarse	macrophage	other bones	-1.62652	0.123371	FALSE
75	Calvaria vs other bones	Naive	scRNAseq	coarse	monocyte	other bones	-2.17758	0.044747	TRUE
76	Calvaria vs other bones	Naive	scRNAseq	fine	mature neutrophil	Calvaria	2.6443	0.0176733	TRUE
77	Calvaria vs other bones	Naive	scRNAseq	fine	mature B cell	Calvaria	0.520345	0.609949	FALSE
78	Calvaria vs other bones	Naive	scRNAseq	fine	pre B cell	Calvaria	0.42498	0.676512	FALSE
79	Calvaria vs other bones	Naive	scRNAseq	fine	pro B cell	other bones	-0.0425506	0.966586	FALSE
80	Calvaria vs other bones	Naive	scRNAseq	fine	immature neutrophil	other bones	-1.15806	0.263836	FALSE
81	Calvaria vs other bones	Naive	scRNAseq	fine	plasma cell	other bones	-1.34801	0.196431	FALSE
82	Calvaria vs other bones	Naive	scRNAseq	fine	pro neutrophil	other bones	-2.36635	0.0309185	TRUE
83	Calvaria vs other bones	Naive	scRNAseq	fine	pre neutrophil	other bones	-2.37705	0.0302691	TRUE
84	Calvaria vs other bones	Naive	scRNAseq	fine	immature B cell	other bones	-3.19421	0.00564598	TRUE
85	Calvaria vs other bones	Sham	scRNAseq	coarse	T cell	Calvaria	4.8394	0.000181187	TRUE
86	Calvaria vs other bones	Sham	scRNAseq	coarse	B cell	Calvaria	3.03586	0.00786779	TRUE
87	Calvaria vs other bones	Sham	scRNAseq	coarse	NK cell	Calvaria	1.87508	0.0791544	FALSE
88	Calvaria vs other bones	Sham	scRNAseq	coarse	megakaryocyte	Calvaria	1.13704	0.272263	FALSE
89	Calvaria vs other bones	Sham	scRNAseq	coarse	dendritic cell	other bones	-0.0753558	0.940866	FALSE
90	Calvaria vs other bones	Sham	scRNAseq	coarse	NK-T cell	other bones	-0.418317	0.681276	FALSE
91	Calvaria vs other bones	Sham	scRNAseq	coarse	brain cell	other bones	-0.436436	0.668353	FALSE
92	Calvaria vs other bones	Sham	scRNAseq	coarse	innate lymphoid cell	other bones	-0.740654	0.469634	FALSE
93	Calvaria vs other bones	Sham	scRNAseq	coarse	structural cell	other bones	-0.899388	0.381783	FALSE
94	Calvaria vs other bones	Sham	scRNAseq	coarse	neutrophil	other bones	-1.48098	0.158035	FALSE
95	Calvaria vs other bones	Sham	scRNAseq	coarse	macrophage	other bones	-1.61046	0.126847	FALSE
96	Calvaria vs other bones	Sham	scRNAseq	coarse	progenitors	other bones	-1.8004	0.0906779	FALSE
97	Calvaria vs other bones	Sham	scRNAseq	coarse	monocyte	other bones	-2.41884	0.0278538	TRUE
98	Calvaria vs other bones	Sham	scRNAseq	coarse	basophil	other bones	-3.15278	0.00615922	TRUE
99	Calvaria vs other bones	Sham	scRNAseq	fine	mature neutrophil	Calvaria	3.18499	0.00575645	TRUE
100	Calvaria vs other bones	Sham	scRNAseq	fine	immature B cell	Calvaria	2.87323	0.011037	TRUE
101	Calvaria vs other bones	Sham	scRNAseq	fine	mature B cell	Calvaria	2.77296	0.0135774	TRUE
102	Calvaria vs other bones	Sham	scRNAseq	fine	pro B cell	Calvaria	1.53686	0.143866	FALSE
103	Calvaria vs other bones	Sham	scRNAseq	fine	plasma cell	other bones	-0.780544	0.446466	FALSE
104	Calvaria vs other bones	Sham	scRNAseq	fine	pre B cell	other bones	-0.92901	0.366689	FALSE
105	Calvaria vs other bones	Sham	scRNAseq	fine	pre neutrophil	other bones	-2.15463	0.0467729	TRUE
106	Calvaria vs other bones	Sham	scRNAseq	fine	pro neutrophil	other bones	-2.9025	0.010387	TRUE
107	Calvaria vs other bones	Sham	scRNAseq	fine	immature neutrophil	other bones	-3.32666	0.00427241	TRUE

## Sheet: 5-DE_ct_info_level2_Naive_LFc1
	comb0 gene	comb0 celltype	comb1 gene	comb1 celltype	comb2 gene	comb2 celltype	comb3 gene	comb3 celltype	comb4 gene	comb4 celltype	comb5 gene	comb5 celltype	comb6 gene	comb6 celltype	comb7 gene	comb7 celltype	comb8 gene	comb8 celltype	comb9 gene	comb9 celltype	comb10 gene	comb10 celltype
Calvaria	1	1	0	0	1	1	0	0	1	1	0	0	1	1	1	1	1	1	1	1	0	0
Vertebra	0	0	1	1	0	0	0	0	1	1	0	0	1	1	0	0	1	1	0	0	1	1
Humerus	1	1	1	1	0	0	1	1	0	0	0	0	1	1	1	1	1	1	0	0	1	1
Femur	1	1	1	1	0	0	1	1	0	0	1	1	0	0	1	1	0	0	1	1	1	1
Pelvis	1	1	1	1	0	0	1	1	0	0	0	0	0	0	0	0	1	1	1	1	0	0
	2310009B15Rik	mature B cell	Gpx1	erythrocyte	Cxcr4	mature B cell	Pitpnm2	erythroid progenitor	Adrb2	immature neutrophil	Tnfaip8l2	erythroid cell	Fam220a	erythrocyte	Rai14	granulocyte-monocyte progenitor	Isca1	other	Rrm1	hematopoietic stem cell	Irf4	erythroid progenitor
	Psmd14	mature B cell	Plekhm3	erythroid progenitor	Cebpb	mature B cell	Zfp777	erythroid progenitor	Fos	non-classical monocyte	Hopx	erythroid cell
	Hbb-bt	mature B cell	Cyp27a1	erythroid progenitor	Junb	mature B cell	Dhx33	erythroid progenitor	Fos	monocyte-primed GMP
	Pmf1	mature neutrophil	Kmo	erythroid progenitor	Kdm6b	mature B cell	Coil	erythroid progenitor
	Tubgcp2	mature neutrophil	Ctps2	erythroid progenitor	Fos	mature B cell	Gtpbp8	erythroid progenitor
	Hbb-bt	other	Tlr7	erythroid progenitor	Nr4a1	mature B cell	Gpn3	granulocyte-monocyte progenitor
	Hbb-bs	immature B cell	Prkci	erythroid progenitor	Dusp1	mature B cell	Frmd4b	granulocyte-monocyte progenitor
	Adck2	erythroid progenitor	Dennd2d	erythroid progenitor	Coq10b	mature neutrophil	Socs4	granulocyte-monocyte progenitor
	6720489N17Rik	erythroid progenitor	Fam102b	erythroid progenitor	Ptgs2	mature neutrophil	Ascc2	granulocyte-monocyte progenitor
	Ilkap	erythroid cell	Fam110b	erythroid progenitor	Atf3	mature neutrophil	Hba-a2	granulocyte-monocyte progenitor
	Ier5	erythroid cell	Il11ra1	erythroid progenitor	Lamb3	mature neutrophil	Coasy	granulocyte-monocyte progenitor
	Med19	erythroid cell	Txndc12	erythroid progenitor	G0s2	mature neutrophil	Hist1h2ak	granulocyte-monocyte progenitor
	Xrn2	erythroid cell	Tnfrsf1b	erythroid progenitor	Thbs1	mature neutrophil	Lzts2	granulocyte-monocyte progenitor
	Lamp2	erythroid cell	Clcn6	erythroid progenitor	Il1b	mature neutrophil
	Snx17	erythroid cell	Mpv17	erythroid progenitor	Snai1	mature neutrophil
	Mrpl33	erythroid cell	Sh3bp2	erythroid progenitor	Gla	mature neutrophil
	Mrps12	erythroid cell	Scfd2	erythroid progenitor	Slc7a11	mature neutrophil
	Mob3a	erythroid cell	Plac8	erythroid progenitor	Pde4b	mature neutrophil
	Zdhhc20	erythroid cell	Dtx2	erythroid progenitor	Plk3	mature neutrophil
	Csnk1g1	erythroid cell	Flt3	erythroid progenitor	Zc3h12a	mature neutrophil
	Irf1	erythroid cell	Irf5	erythroid progenitor	Cxcl2	mature neutrophil
	Gps1	erythroid cell	H1fx	erythroid progenitor	Tmed5	mature neutrophil
	Slc30a5	erythroid cell	Vamp1	erythroid progenitor	Gpn3	mature neutrophil
	Vrk1	erythroid cell	Ccnd2	erythroid progenitor	Hcar2	mature neutrophil
	Pfdn5	erythroid cell	Zfp850	erythroid progenitor	Ppp1r15a	mature neutrophil
	Msrb1	erythroid cell	Napsa	erythroid progenitor	Ndufa12	mature neutrophil
	Ccdc88b	erythroid cell	Man2a2	erythroid progenitor	Phlda1	mature neutrophil
	Hbb-bt	pre B cell	Hgsnat	erythroid progenitor	Junb	mature neutrophil
	Rpl7	Cd4 T cell	Slc38a7	erythroid progenitor	Acod1	mature neutrophil
	Tomm7	Cd4 T cell	Psmb10	erythroid progenitor	Bcl2a1d	mature neutrophil
	Rpl9	Cd4 T cell	Maf	erythroid progenitor	Bcl2a1b	mature neutrophil
	Rplp0	Cd4 T cell	Irf8	erythroid progenitor	Ccrl2	mature neutrophil
	Rpl6	Cd4 T cell	Tarbp1	erythroid progenitor	Csrnp1	mature neutrophil
	Foxp1	Cd4 T cell	Oxsm	erythroid progenitor	Osm	mature neutrophil
	Rpl32	Cd4 T cell	Ctsg	erythroid progenitor	Ccl4	mature neutrophil
	Rpl28	Cd4 T cell	Epsti1	erythroid progenitor	Cwc25	mature neutrophil
	Rps5	Cd4 T cell	Abcc4	erythroid progenitor	Isca1	mature neutrophil
	Rps11	Cd4 T cell	Il10ra	erythroid progenitor	Rdh11	mature neutrophil
	Rpl18	Cd4 T cell	Sik3	erythroid progenitor	Fos	mature neutrophil
	Rpl13	Cd4 T cell	Faim	erythroid progenitor	Apol8	mature neutrophil
	Rps24	Cd4 T cell	Pik3ip1	erythroid progenitor	Pim3	mature neutrophil
	Rpsa	Cd4 T cell	9930111J21Rik2	erythroid progenitor	Nr4a1	mature neutrophil
	Rpl23	Cd4 T cell	Tnip1	erythroid progenitor	Cdip1	mature neutrophil
	Rps23	Cd4 T cell	Gm2a	erythroid progenitor	Ets2	mature neutrophil
	Rps7	Cd4 T cell	Tom1l2	erythroid progenitor	Dusp1	mature neutrophil
	Rpl24	Cd4 T cell	Sco1	erythroid progenitor	Sik1	mature neutrophil
	Rps18	Cd4 T cell	Mpo	erythroid progenitor	Trem1	mature neutrophil
	Rps14	Cd4 T cell	Dgke	erythroid progenitor	Gm4707	mature neutrophil
	Rpl17	Cd4 T cell	Cavin1	erythroid progenitor	Egr1	mature neutrophil
	Scamp2	basophil	G6pc3	erythroid progenitor	Cd14	mature neutrophil
	Farsb	hematopoietic stem cell	Ccdc103	erythroid progenitor	Dusp5	mature neutrophil
	Trp53bp1	hematopoietic stem cell	Trim65	erythroid progenitor	Nfkbia	erythroid progenitor
	Pofut1	hematopoietic stem cell	Cmah	erythroid progenitor	Ptgs2	immature neutrophil
	Bcor	hematopoietic stem cell	Ly86	erythroid progenitor	G0s2	immature neutrophil
	Naa10	hematopoietic stem cell	Fastkd3	erythroid progenitor	Thbs1	immature neutrophil
	Golim4	hematopoietic stem cell	Mef2c	erythroid progenitor	Snai1	immature neutrophil
	Notch2	hematopoietic stem cell	Dock4	erythroid progenitor	Cebpb	immature neutrophil
	Fam92a	hematopoietic stem cell	Tmem229b	erythroid progenitor	Slc7a11	immature neutrophil
	Trnau1ap	hematopoietic stem cell	Ighm	erythroid progenitor	Cxcl2	immature neutrophil
	Abcf2	hematopoietic stem cell	Apol10a	erythroid progenitor	Srgn	immature neutrophil
	Ccdc174	hematopoietic stem cell	Cerk	erythroid progenitor	Csrnp1	immature neutrophil
	Pold3	hematopoietic stem cell	Alg12	erythroid progenitor	Osm	immature neutrophil
	Aig1	hematopoietic stem cell	Pde1b	erythroid progenitor	Fos	immature neutrophil
	Polb	hematopoietic stem cell	Tfap4	erythroid progenitor	Apol8	immature neutrophil
	Csnk2a2	hematopoietic stem cell	Alcam	erythroid progenitor	Nr4a1	immature neutrophil
	Ankrd11	hematopoietic stem cell	Dcbld2	erythroid progenitor	Krt81	immature neutrophil
	Bap1	hematopoietic stem cell	H2-Ab1	erythroid progenitor	Krt83	immature neutrophil
	Ankrd49	hematopoietic stem cell	Gnal	erythroid progenitor	Ets2	immature neutrophil
	Vps11	hematopoietic stem cell	Elac1	erythroid progenitor	Trem1	immature neutrophil
	Ttc1	hematopoietic stem cell	Car1	erythroid cell	Cd14	immature neutrophil
	Srebf1	hematopoietic stem cell	Sept1	erythroid cell	Stk17b	pre B cell
	Pip4k2b	hematopoietic stem cell	Rnaseh2b	erythroid cell	Junb	pre B cell
	Foxk2	hematopoietic stem cell	Eif4a1	erythroid cell	Dusp5	pre B cell
	Mrps30	hematopoietic stem cell	Traf2	pro neutrophil	Atf3	non-classical monocyte
	Ppp2r5e	hematopoietic stem cell	Rpap1	pro neutrophil	Nr4a2	non-classical monocyte
	Pacsin2	hematopoietic stem cell	P2ry1	pro neutrophil	Thbs1	non-classical monocyte
	Fyttd1	hematopoietic stem cell	Usp33	pro neutrophil	Il1b	non-classical monocyte
	Mapk8ip3	hematopoietic stem cell	Lrp8	pro neutrophil	Dennd4a	non-classical monocyte
	Daxx	hematopoietic stem cell	Cnr2	pro neutrophil	Csrnp1	non-classical monocyte
	Ppp1r11	hematopoietic stem cell	Orai2	pro neutrophil	Osm	non-classical monocyte
	Foxn2	hematopoietic stem cell	Brca2	pro neutrophil	Nr4a1	non-classical monocyte
	Apc	hematopoietic stem cell	2610001J05Rik	pro neutrophil	Cdkn1a	non-classical monocyte
	Slc25a45	hematopoietic stem cell	Tmem143	pro neutrophil	Cd14	non-classical monocyte
	Pdzd8	hematopoietic stem cell	Mrpl46	pro neutrophil	Junb	Cd4 T cell
	Acadl	granulocyte-monocyte progenitor	Thap12	pro neutrophil	Emb	other
	Scly	granulocyte-monocyte progenitor	Xkr5	pro neutrophil	Ier2	basophil
	Pogk	granulocyte-monocyte progenitor	Prmt9	pro neutrophil	Nfkbiz	basophil
	Nenf	granulocyte-monocyte progenitor	Ccar2	pro neutrophil	Nr4a2	monocyte-primed GMP
	Mrps2	granulocyte-monocyte progenitor	Pigs	pro neutrophil	Thbs1	monocyte-primed GMP
	Ola1	granulocyte-monocyte progenitor	Tbce	pro neutrophil	Nfkbid	monocyte-primed GMP
	Knl1	granulocyte-monocyte progenitor	Phf2	pro neutrophil	Osm	monocyte-primed GMP
	Dtd1	granulocyte-monocyte progenitor	Zbtb25	pro neutrophil	Nr4a1	monocyte-primed GMP
	Ocrl	granulocyte-monocyte progenitor	Zbtb1	pro neutrophil	Dusp1	monocyte-primed GMP
	Rbmx	granulocyte-monocyte progenitor	H1f0	pro neutrophil	Cdkn1a	monocyte-primed GMP
	Ift80	granulocyte-monocyte progenitor	Naa60	pro neutrophil	Pim1	monocyte-primed GMP
	Eif4e	granulocyte-monocyte progenitor	Tiam1	pro neutrophil	Cd14	monocyte-primed GMP
	Ccdc107	granulocyte-monocyte progenitor	Dhx16	pro neutrophil
	Foxj3	granulocyte-monocyte progenitor	Ndst1	pro neutrophil
	Kdm1a	granulocyte-monocyte progenitor	Marveld1	pro neutrophil
	Akr7a5	granulocyte-monocyte progenitor	Fbxw4	pro neutrophil
	Acot7	granulocyte-monocyte progenitor	Strip1	neutrophil-primed GMP
	Atad3a	granulocyte-monocyte progenitor	Wasf2	neutrophil-primed GMP
	Sbds	granulocyte-monocyte progenitor	Ccz1	neutrophil-primed GMP
	Cdk8	granulocyte-monocyte progenitor	Mrpl48	neutrophil-primed GMP
	Zc3hav1l	granulocyte-monocyte progenitor	Fgd4	neutrophil-primed GMP
	Suclg2	granulocyte-monocyte progenitor	Cops7b	granulocyte-monocyte progenitor
	Wnk1	granulocyte-monocyte progenitor	Gm45902	granulocyte-monocyte progenitor
	Zfp580	granulocyte-monocyte progenitor	Miga2	granulocyte-monocyte progenitor
	Pdcd2l	granulocyte-monocyte progenitor	Gca	granulocyte-monocyte progenitor
	Zfp715	granulocyte-monocyte progenitor	Ganc	granulocyte-monocyte progenitor
	Grwd1	granulocyte-monocyte progenitor	Magi3	granulocyte-monocyte progenitor
	Ccdc90b	granulocyte-monocyte progenitor	Vcam1	granulocyte-monocyte progenitor
	Bub3	granulocyte-monocyte progenitor	Dmap1	granulocyte-monocyte progenitor
	Uros	granulocyte-monocyte progenitor	Fgl2	granulocyte-monocyte progenitor
	Vta1	granulocyte-monocyte progenitor	Hps4	granulocyte-monocyte progenitor
	Rcbtb1	granulocyte-monocyte progenitor	Rnf103	granulocyte-monocyte progenitor
	Mipep	granulocyte-monocyte progenitor	Clec4a2	granulocyte-monocyte progenitor
	Dipk2a	granulocyte-monocyte progenitor	Inpp5a	granulocyte-monocyte progenitor
	Srprb	granulocyte-monocyte progenitor	Brf2	granulocyte-monocyte progenitor
	Inka1	granulocyte-monocyte progenitor	Cyp4v3	granulocyte-monocyte progenitor
	1110059G10Rik	granulocyte-monocyte progenitor	Kif13b	granulocyte-monocyte progenitor
	Exosc7	granulocyte-monocyte progenitor	Ccdc122	granulocyte-monocyte progenitor
	Gm45716	granulocyte-monocyte progenitor	Tbc1d4	granulocyte-monocyte progenitor
	Dhx8	granulocyte-monocyte progenitor	Tpm3-rs7	granulocyte-monocyte progenitor
	Dcakd	granulocyte-monocyte progenitor	Birc2	granulocyte-monocyte progenitor
	Pak1ip1	granulocyte-monocyte progenitor	Ppp2r3a	granulocyte-monocyte progenitor
	Mcur1	granulocyte-monocyte progenitor	Cep95	granulocyte-monocyte progenitor
	Pou5f2	granulocyte-monocyte progenitor	Nfil3	granulocyte-monocyte progenitor
	Serf1	granulocyte-monocyte progenitor	Fbp1	granulocyte-monocyte progenitor
	Rad17	granulocyte-monocyte progenitor	Lysmd3	granulocyte-monocyte progenitor
	Trappc13	granulocyte-monocyte progenitor	Dtnb	granulocyte-monocyte progenitor
	Sec22a	granulocyte-monocyte progenitor	Ttll5	granulocyte-monocyte progenitor
	C2cd2	granulocyte-monocyte progenitor	Tmem71	granulocyte-monocyte progenitor
	Tmem242	granulocyte-monocyte progenitor	Krt18	granulocyte-monocyte progenitor
	Slc29a1	granulocyte-monocyte progenitor	1600012H06Rik	granulocyte-monocyte progenitor
	Usp49	granulocyte-monocyte progenitor	Trim26	granulocyte-monocyte progenitor
	Gpr108	granulocyte-monocyte progenitor	B4galt6	granulocyte-monocyte progenitor
	Pigf	granulocyte-monocyte progenitor	Ddx42	other
	Iws1	granulocyte-monocyte progenitor
	Hmgxb3	granulocyte-monocyte progenitor
	Scd2	granulocyte-monocyte progenitor
	Hif1an	granulocyte-monocyte progenitor
	4933434E20Rik	other

## Sheet: 6-DE_GO_Naive_ClvrUP_lvl2_LFc1
	source	native	name	p_value	significant	description	term_size	query_size	intersection_size	effective_domain_size	precision	recall	query	parents	intersections	evidences
0	GO:BP	GO:0008219	cell death	6.05877e-18	TRUE	"Any biological process that results in permanent cessation of all vital functions of a cell. A cell should be considered dead when any one of the following molecular or morphological criteria is met: (1) the cell has lost the integrity of its plasma membrane; (2) the cell, including its nucleus, has undergone complete fragmentation into discrete bodies (frequently referred to as apoptotic bodies…	2231	58	33	27334	0.568966	0.0147916	query_1	['GO:0009987']	['Atf3', 'Bcl2a1b', 'Bcl2a1d', 'Cdip1', 'Cdkn1a', 'Cebpb', 'Csrnp1', 'Cxcl2', 'Cxcr4', 'Dusp1', 'Egr1', 'Fos', 'G0s2', 'Hcar2', 'Il1b', 'Nfkbid', 'Nr4a1', 'Nr4a2', 'Osm', 'Phlda1', 'Pim1', 'Pim3', 'Plk3', 'Ppp1r15a', 'Ptgs2', 'Sik1', 'Slc7a11', 'Snai1', 'Srgn', 'Stk17b', 'Thbs1', 'Trem1', 'Zc3h12a']	[['ISO', 'IEA'], ['IBA', 'IEA'], ['IDA', 'IBA', 'IEA'], ['ISO', 'IBA', 'IEA'], ['IMP', 'ISO'], ['IDA', 'IMP'], ['IEA'], ['ISO', 'IEA'], ['IEA'], ['ISO'], ['IMP', 'ISO', 'IEA'], ['ISO', 'IEA'], ['ISS', 'ISO', 'IBA', 'IEA'], ['ISS', 'IEA'], ['IMP', 'IGI', 'ISO', 'IEA'], ['IDA'], ['IDA', 'IMP'], ['IMP', 'ISO', 'IEA'], ['IDA'], ['ISO', 'IBA', 'IEA'], ['ISS', 'ISO', 'IEA'], ['ISS', 'ISO', 'IBA', 'IEA'…
1	GO:BP	GO:0012501	programmed cell death	5.44172e-17	TRUE	"A process which begins when a cell receives an internal or external signal and activates a series of biochemical events (signaling pathway). The process ends with the death of the cell." [GOC:lr, GOC:mtg_apoptosis]	2054	58	31	27334	0.534483	0.0150925	query_1	['GO:0008219']	['Atf3', 'Bcl2a1b', 'Bcl2a1d', 'Cdip1', 'Cdkn1a', 'Cebpb', 'Csrnp1', 'Cxcr4', 'Dusp1', 'Egr1', 'G0s2', 'Hcar2', 'Il1b', 'Nfkbid', 'Nr4a1', 'Nr4a2', 'Osm', 'Phlda1', 'Pim1', 'Pim3', 'Plk3', 'Ppp1r15a', 'Ptgs2', 'Sik1', 'Slc7a11', 'Snai1', 'Srgn', 'Stk17b', 'Thbs1', 'Trem1', 'Zc3h12a']	[['ISO', 'IEA'], ['IBA', 'IEA'], ['IDA', 'IBA', 'IEA'], ['ISO', 'IBA', 'IEA'], ['IMP', 'ISO'], ['IDA', 'IMP'], ['IEA'], ['IEA'], ['ISO'], ['IMP', 'ISO'], ['ISS', 'ISO', 'IBA', 'IEA'], ['ISS', 'IEA'], ['IMP', 'IGI', 'ISO', 'IEA'], ['IDA'], ['IDA', 'IMP'], ['IMP', 'ISO', 'IEA'], ['IDA'], ['ISO', 'IBA', 'IEA'], ['ISS', 'ISO', 'IEA'], ['ISS', 'ISO', 'IBA', 'IEA'], ['IEA'], ['ISO', 'IEA'], ['IMP', 'IS…
2	GO:BP	GO:0006915	apoptotic process	1.41424e-16	TRUE	"A programmed cell death process which begins when a cell receives an internal (e.g. DNA damage) or external signal (e.g. an extracellular death ligand), and proceeds through a series of biochemical events (signaling pathway phase) which trigger an execution phase. The execution phase is the last step of an apoptotic process, and is typically characterized by rounding-up of the cell, retraction o…	1995	58	30	27334	0.517241	0.0150376	query_1	['GO:0012501']	['Atf3', 'Bcl2a1b', 'Bcl2a1d', 'Cdip1', 'Cdkn1a', 'Cebpb', 'Csrnp1', 'Dusp1', 'Egr1', 'G0s2', 'Hcar2', 'Il1b', 'Nfkbid', 'Nr4a1', 'Nr4a2', 'Osm', 'Phlda1', 'Pim1', 'Pim3', 'Plk3', 'Ppp1r15a', 'Ptgs2', 'Sik1', 'Slc7a11', 'Snai1', 'Srgn', 'Stk17b', 'Thbs1', 'Trem1', 'Zc3h12a']	[['ISO', 'IEA'], ['IBA', 'IEA'], ['IDA', 'IBA', 'IEA'], ['ISO', 'IBA', 'IEA'], ['IMP', 'ISO'], ['IDA', 'IMP'], ['IEA'], ['ISO'], ['IMP', 'ISO'], ['ISS', 'ISO', 'IBA', 'IEA'], ['ISS', 'IEA'], ['IMP', 'ISO', 'IEA'], ['IDA'], ['IDA', 'IMP'], ['IMP', 'ISO', 'IEA'], ['IDA'], ['ISO', 'IBA', 'IEA'], ['ISS', 'ISO', 'IEA'], ['ISS', 'ISO', 'IBA', 'IEA'], ['IEA'], ['ISO', 'IEA'], ['IMP', 'ISO', 'IEA'], ['IM…
3	GO:BP	GO:0010941	regulation of cell death	1.41424e-16	TRUE	"Any process that modulates the rate or frequency of cell death. Cell death is the specific activation or halting of processes within a cell so that its vital functions markedly cease, rather than simply deteriorating gradually over time, which culminates in cell death." [GOC:dph, GOC:tb]	1813	58	29	27334	0.5	0.0159956	query_1	['GO:0008219', 'GO:0050794']	['Atf3', 'Bcl2a1b', 'Bcl2a1d', 'Cdkn1a', 'Cebpb', 'Cxcr4', 'Dusp1', 'Egr1', 'Fos', 'G0s2', 'Hcar2', 'Il1b', 'Nfkbid', 'Nr4a1', 'Nr4a2', 'Osm', 'Phlda1', 'Pim1', 'Pim3', 'Plk3', 'Ppp1r15a', 'Ptgs2', 'Sik1', 'Slc7a11', 'Snai1', 'Stk17b', 'Thbs1', 'Trem1', 'Zc3h12a']	[['ISO', 'IEA'], ['IEA'], ['IDA', 'IEA'], ['IMP', 'ISO'], ['IDA'], ['IEA'], ['ISO'], ['IMP', 'ISO', 'IEA'], ['ISO', 'IEA'], ['ISS', 'ISO', 'IBA', 'IEA'], ['ISS'], ['ISO', 'IEA'], ['IDA'], ['IDA'], ['IMP', 'ISO', 'IEA'], ['IDA'], ['ISO', 'IBA', 'IEA'], ['ISS', 'ISO', 'IEA'], ['ISS', 'ISO', 'IBA', 'IEA'], ['IEA'], ['ISO'], ['IMP', 'ISO', 'IEA'], ['ISO', 'IEA'], ['IDA', 'IMP'], ['ISO', 'IEA'], ['ISS…
4	GO:BP	GO:0043067	regulation of programmed cell death	1.41424e-16	TRUE	"Any process that modulates the frequency, rate or extent of programmed cell death, cell death resulting from activation of endogenous cellular processes." [GOC:jl]	1644	58	28	27334	0.482759	0.0170316	query_1	['GO:0010941', 'GO:0012501']	['Atf3', 'Bcl2a1b', 'Bcl2a1d', 'Cdkn1a', 'Cebpb', 'Cxcr4', 'Dusp1', 'Egr1', 'G0s2', 'Hcar2', 'Il1b', 'Nfkbid', 'Nr4a1', 'Nr4a2', 'Osm', 'Phlda1', 'Pim1', 'Pim3', 'Plk3', 'Ppp1r15a', 'Ptgs2', 'Sik1', 'Slc7a11', 'Snai1', 'Stk17b', 'Thbs1', 'Trem1', 'Zc3h12a']	[['ISO', 'IEA'], ['IEA'], ['IDA', 'IEA'], ['IMP', 'ISO'], ['IDA'], ['IEA'], ['ISO'], ['IMP', 'ISO'], ['ISS', 'ISO', 'IBA', 'IEA'], ['ISS'], ['ISO', 'IEA'], ['IDA'], ['IDA'], ['IMP', 'ISO', 'IEA'], ['IDA'], ['ISO', 'IBA', 'IEA'], ['ISS', 'ISO', 'IEA'], ['ISS', 'ISO', 'IBA', 'IEA'], ['IEA'], ['ISO'], ['IMP', 'ISO', 'IEA'], ['ISO', 'IEA'], ['IMP'], ['ISO', 'IEA'], ['ISS', 'ISO', 'IBA', 'IEA'], ['IEA…
5	GO:BP	GO:0042981	regulation of apoptotic process	1.06465e-15	TRUE	"Any process that modulates the occurrence or rate of cell death by apoptotic process." [GOC:jl, GOC:mtg_apoptosis]	1614	58	27	27334	0.465517	0.0167286	query_1	['GO:0006915', 'GO:0043067']	['Atf3', 'Bcl2a1b', 'Bcl2a1d', 'Cdkn1a', 'Cebpb', 'Dusp1', 'Egr1', 'G0s2', 'Hcar2', 'Il1b', 'Nfkbid', 'Nr4a1', 'Nr4a2', 'Osm', 'Phlda1', 'Pim1', 'Pim3', 'Plk3', 'Ppp1r15a', 'Ptgs2', 'Sik1', 'Slc7a11', 'Snai1', 'Stk17b', 'Thbs1', 'Trem1', 'Zc3h12a']	[['ISO', 'IEA'], ['IEA'], ['IDA', 'IEA'], ['ISO'], ['IDA'], ['ISO'], ['IMP', 'ISO'], ['ISS', 'ISO', 'IBA', 'IEA'], ['ISS'], ['ISO', 'IEA'], ['IDA'], ['IDA'], ['IMP', 'ISO', 'IEA'], ['IDA'], ['ISO', 'IBA', 'IEA'], ['ISS', 'ISO', 'IEA'], ['ISS', 'ISO', 'IBA', 'IEA'], ['IEA'], ['ISO'], ['IMP', 'ISO', 'IEA'], ['ISO', 'IEA'], ['IMP'], ['ISO', 'IEA'], ['ISS', 'ISO', 'IBA', 'IEA'], ['IEA'], ['ISO'], ['I…
6	GO:BP	GO:0010942	positive regulation of cell death	3.22901e-14	TRUE	"Any process that increases the rate or frequency of cell death. Cell death is the specific activation or halting of processes within a cell so that its vital functions markedly cease, rather than simply deteriorating gradually over time, which culminates in cell death." [GOC:dph, GOC:tb]	674	58	19	27334	0.327586	0.0281899	query_1	['GO:0008219', 'GO:0010941', 'GO:0048522']	['Atf3', 'Cdkn1a', 'Dusp1', 'Egr1', 'Fos', 'G0s2', 'Hcar2', 'Il1b', 'Nfkbid', 'Nr4a1', 'Osm', 'Phlda1', 'Ppp1r15a', 'Ptgs2', 'Sik1', 'Stk17b', 'Thbs1', 'Trem1', 'Zc3h12a']	[['ISO', 'IEA'], ['IMP', 'ISO'], ['ISO'], ['ISO', 'IEA'], ['ISO', 'IEA'], ['ISS', 'ISO', 'IBA', 'IEA'], ['ISS'], ['ISO'], ['IDA'], ['IDA'], ['IDA'], ['ISO', 'IBA', 'IEA'], ['ISO'], ['ISO', 'IEA'], ['ISO', 'IEA'], ['ISS', 'ISO', 'IBA', 'IEA'], ['IEA'], ['ISO'], ['IDA', 'ISS', 'ISO', 'IEA']]
7	GO:BP	GO:0043068	positive regulation of programmed cell death	7.70825e-14	TRUE	"Any process that activates or increases the frequency, rate or extent of programmed cell death, cell death resulting from activation of endogenous cellular processes." [GOC:jl]	602	58	18	27334	0.310345	0.0299003	query_1	['GO:0010942', 'GO:0012501', 'GO:0043067']	['Atf3', 'Cdkn1a', 'Dusp1', 'Egr1', 'G0s2', 'Hcar2', 'Il1b', 'Nfkbid', 'Nr4a1', 'Osm', 'Phlda1', 'Ppp1r15a', 'Ptgs2', 'Sik1', 'Stk17b', 'Thbs1', 'Trem1', 'Zc3h12a']	[['ISO', 'IEA'], ['IMP'], ['ISO'], ['ISO'], ['ISS', 'ISO', 'IBA', 'IEA'], ['ISS'], ['ISO'], ['IDA'], ['IDA'], ['IDA'], ['ISO', 'IBA', 'IEA'], ['ISO'], ['ISO', 'IEA'], ['ISO', 'IEA'], ['ISS', 'ISO', 'IBA', 'IEA'], ['IEA'], ['ISO'], ['IDA']]
8	GO:BP	GO:0043065	positive regulation of apoptotic process	1.04755e-12	TRUE	"Any process that activates or increases the frequency, rate or extent of cell death by apoptotic process." [GOC:jl, GOC:mtg_apoptosis]	592	58	17	27334	0.293103	0.0287162	query_1	['GO:0006915', 'GO:0042981', 'GO:0043068']	['Atf3', 'Dusp1', 'Egr1', 'G0s2', 'Hcar2', 'Il1b', 'Nfkbid', 'Nr4a1', 'Osm', 'Phlda1', 'Ppp1r15a', 'Ptgs2', 'Sik1', 'Stk17b', 'Thbs1', 'Trem1', 'Zc3h12a']	[['ISO', 'IEA'], ['ISO'], ['ISO'], ['ISS', 'ISO', 'IBA', 'IEA'], ['ISS'], ['ISO'], ['IDA'], ['IDA'], ['IDA'], ['ISO', 'IBA', 'IEA'], ['ISO'], ['ISO', 'IEA'], ['ISO', 'IEA'], ['ISS', 'ISO', 'IBA', 'IEA'], ['IEA'], ['ISO'], ['IDA']]
9	GO:BP	GO:0070887	cellular response to chemical stimulus	2.06915e-11	TRUE	"Any process that results in a change in state or activity of a cell (in terms of movement, secretion, enzyme production, gene expression, etc.) as a result of a chemical stimulus." [GOC:mah]	3164	58	30	27334	0.517241	0.00948167	query_1	['GO:0042221', 'GO:0051716']	['Acod1', 'Atf3', 'Ccl4', 'Ccrl2', 'Cd14', 'Cdip1', 'Cebpb', 'Cxcl2', 'Cxcr4', 'Dusp1', 'Egr1', 'Fos', 'Il1b', 'Junb', 'Kdm6b', 'Nfkbia', 'Nr4a1', 'Nr4a2', 'Osm', 'Pde4b', 'Pim1', 'Pim3', 'Plk3', 'Ppp1r15a', 'Ptgs2', 'Rdh11', 'Slc7a11', 'Thbs1', 'Trem1', 'Zc3h12a']	[['IEA'], ['IMP'], ['IDA', 'ISO', 'IBA', 'IEA'], ['IBA', 'IEA'], ['IMP', 'ISO', 'IBA', 'IEA'], ['ISO', 'IBA', 'IEA'], ['IDA', 'ISO', 'IEA'], ['ISO', 'IBA', 'IEA'], ['IEA'], ['ISO', 'IEA'], ['IDA', 'ISS', 'ISO', 'IEA'], ['IDA', 'ISO', 'IEA'], ['IDA', 'ISO', 'IBA', 'IEA'], ['IDA'], ['IDA'], ['IDA', 'ISO', 'IBA', 'IEA'], ['IDA', 'ISO', 'IBA', 'IEA'], ['IDA', 'IMP', 'IBA'], ['ISO', 'IEA'], ['IDA', 'I…
10	GO:BP	GO:0006950	response to stress	6.22367e-11	TRUE	"Any process that results in a change in state or activity of a cell or an organism (in terms of movement, secretion, enzyme production, gene expression, etc.) as a result of a disturbance in organismal or cellular homeostasis, usually, but not necessarily, exogenous (e.g. temperature, humidity, ionizing radiation)." [GOC:mah]	4131	58	33	27334	0.568966	0.00798838	query_1	['GO:0050896']	['Acod1', 'Atf3', 'Bcl2a1b', 'Bcl2a1d', 'Ccl4', 'Ccrl2', 'Cd14', 'Cdip1', 'Cdkn1a', 'Cebpb', 'Cxcl2', 'Cxcr4', 'Dusp1', 'Egr1', 'Fos', 'Il1b', 'Kdm6b', 'Ndufa12', 'Nfkbia', 'Nfkbid', 'Nfkbiz', 'Nr4a2', 'Osm', 'Pde4b', 'Plk3', 'Ppp1r15a', 'Ptgs2', 'Sik1', 'Slc7a11', 'Snai1', 'Thbs1', 'Trem1', 'Zc3h12a']	[['IEA'], ['IMP', 'ISO', 'IEA'], ['IBA'], ['IBA'], ['ISO', 'IBA', 'IEA'], ['IDA', 'IBA'], ['IMP', 'ISO', 'IBA', 'IEA'], ['ISO', 'IBA', 'IEA'], ['IDA', 'IMP', 'ISS', 'ISO', 'IBA', 'IEA'], ['IMP', 'IGI', 'ISS', 'ISO', 'IEA'], ['IBA', 'IEA'], ['IEA'], ['ISO', 'IBA', 'IEA'], ['IDA', 'IMP', 'ISO'], ['ISO', 'IEA'], ['IDA', 'IGI', 'ISO', 'IBA', 'IEA'], ['IDA', 'IEA'], ['ISO', 'IBA', 'IEA'], ['IDA', 'ISO…
11	GO:BP	GO:0051716	cellular response to stimulus	3.76174e-09	TRUE	"Any process that results in a change in state or activity of a cell (in terms of movement, secretion, enzyme production, gene expression, etc.) as a result of a stimulus. The process begins with detection of the stimulus by a cell and ends with a change in state or activity or the cell." [GOC:bf, GOC:jl]	8905	58	44	27334	0.758621	0.00494104	query_1	['GO:0009987', 'GO:0050896']	['Acod1', 'Atf3', 'Bcl2a1b', 'Bcl2a1d', 'Ccl4', 'Ccrl2', 'Cd14', 'Cdip1', 'Cdkn1a', 'Cebpb', 'Csrnp1', 'Cxcl2', 'Cxcr4', 'Dennd4a', 'Dusp1', 'Dusp5', 'Egr1', 'Fos', 'G0s2', 'Hcar2', 'Il1b', 'Junb', 'Kdm6b', 'Nfkbia', 'Nfkbid', 'Nfkbiz', 'Nr4a1', 'Nr4a2', 'Osm', 'Pde4b', 'Pim1', 'Pim3', 'Plk3', 'Ppp1r15a', 'Ptgs2', 'Rdh11', 'Sik1', 'Slc7a11', 'Snai1', 'Srgn', 'Stk17b', 'Thbs1', 'Trem1', 'Zc3h12a']	[['IEA'], ['IMP', 'ISO', 'IEA'], ['IBA'], ['IDA', 'IBA'], ['IDA', 'ISO', 'IBA', 'IEA'], ['IBA', 'IEA'], ['IMP', 'ISS', 'ISO', 'IBA', 'IEA'], ['ISO', 'IBA', 'IEA'], ['IDA', 'IMP', 'ISS', 'ISO', 'IBA', 'IEA'], ['IDA', 'IMP', 'ISS', 'ISO', 'IEA'], ['IMP'], ['ISO', 'IBA', 'IEA'], ['IEA'], ['IBA'], ['IMP', 'ISS', 'ISO', 'IBA', 'IEA'], ['IBA'], ['IDA', 'IMP', 'ISS', 'ISO', 'IEA'], ['IDA', 'IMP', 'ISO',…
12	GO:BP	GO:0071310	cellular response to organic substance	7.32775e-09	TRUE	"Any process that results in a change in state or activity of a cell (in terms of movement, secretion, enzyme production, gene expression, etc.) as a result of an organic substance stimulus." [GOC:mah]	2434	58	24	27334	0.413793	0.00986031	query_1	['GO:0010033', 'GO:0070887']	['Acod1', 'Atf3', 'Ccl4', 'Ccrl2', 'Cd14', 'Cdip1', 'Cebpb', 'Cxcl2', 'Cxcr4', 'Dusp1', 'Egr1', 'Fos', 'Il1b', 'Nfkbia', 'Nr4a1', 'Nr4a2', 'Osm', 'Pde4b', 'Pim1', 'Pim3', 'Ppp1r15a', 'Ptgs2', 'Thbs1', 'Zc3h12a']	[['IEA'], ['IMP'], ['IBA'], ['IEA'], ['IMP', 'ISO', 'IBA', 'IEA'], ['ISO', 'IBA', 'IEA'], ['IDA', 'ISO', 'IEA'], ['IBA', 'IEA'], ['IEA'], ['ISO', 'IEA'], ['IDA', 'ISS', 'ISO', 'IEA'], ['IEA'], ['IDA', 'ISO', 'IBA', 'IEA'], ['IDA', 'ISO', 'IBA', 'IEA'], ['IDA', 'IBA'], ['IDA', 'IBA'], ['ISO', 'IEA'], ['IMP'], ['ISO', 'IEA'], ['IMP'], ['IMP'], ['IEA'], ['IEA'], ['IDA', 'ISS', 'ISO', 'IEA']]
13	GO:BP	GO:0006954	inflammatory response	7.38825e-09	TRUE	"The immediate defensive reaction (by vertebrate tissue) to infection or injury caused by chemical or physical agents. The process is characterized by local vasodilation, extravasation of plasma into intercellular spaces and accumulation of white blood cells and macrophages." [GO_REF:0000022, ISBN:0198506732]	759	58	15	27334	0.258621	0.0197628	query_1	['GO:0006952']	['Ccl4', 'Ccrl2', 'Cd14', 'Cebpb', 'Cxcl2', 'Il1b', 'Kdm6b', 'Nfkbia', 'Nfkbid', 'Nfkbiz', 'Osm', 'Ptgs2', 'Thbs1', 'Trem1', 'Zc3h12a']	[['ISO', 'IBA', 'IEA'], ['IDA', 'IBA'], ['ISO', 'IBA', 'IEA'], ['IGI'], ['IBA', 'IEA'], ['IDA', 'ISO', 'IBA', 'IEA'], ['IEA'], ['ISO', 'IEA'], ['IEA'], ['IDA', 'ISO', 'IEA'], ['ISO'], ['IDA', 'ISO', 'IEA'], ['IEA'], ['IEA'], ['IDA', 'IEA']]
14	GO:BP	GO:0050896	response to stimulus	8.4369e-09	TRUE	"Any process that results in a change in state or activity of a cell or an organism (in terms of movement, secretion, enzyme production, gene expression, etc.) as a result of a stimulus. The process begins with detection of the stimulus and ends with a change in state or activity or the cell or organism." [GOC:ai, GOC:bf]	10569	58	47	27334	0.810345	0.00444697	query_1	['GO:0008150']	['Acod1', 'Atf3', 'Bcl2a1b', 'Bcl2a1d', 'Ccl4', 'Ccrl2', 'Cd14', 'Cdip1', 'Cdkn1a', 'Cebpb', 'Csrnp1', 'Cxcl2', 'Cxcr4', 'Dennd4a', 'Dusp1', 'Dusp5', 'Egr1', 'Emb', 'Fos', 'G0s2', 'Hcar2', 'Ier2', 'Il1b', 'Junb', 'Kdm6b', 'Ndufa12', 'Nfkbia', 'Nfkbid', 'Nfkbiz', 'Nr4a1', 'Nr4a2', 'Osm', 'Pde4b', 'Pim1', 'Pim3', 'Plk3', 'Ppp1r15a', 'Ptgs2', 'Rdh11', 'Sik1', 'Slc7a11', 'Snai1', 'Srgn', 'Stk17b', 'T…	[['IEA'], ['IMP', 'ISO', 'IEA'], ['IBA'], ['IDA', 'IBA'], ['IDA', 'ISO', 'IBA', 'IEA'], ['IDA', 'IBA', 'IEA'], ['IDA', 'IMP', 'IEP', 'ISS', 'ISO', 'IBA', 'IEA'], ['ISO', 'IBA', 'IEA'], ['IDA', 'IMP', 'ISS', 'ISO', 'IBA', 'IEA'], ['IDA', 'IMP', 'IGI', 'ISS', 'ISO', 'IEA'], ['IMP'], ['IDA', 'ISO', 'IBA', 'IEA'], ['IEA'], ['IBA'], ['IMP', 'ISS', 'ISO', 'IBA', 'IEA'], ['IBA'], ['IDA', 'IMP', 'ISS', '…
15	GO:BP	GO:0048518	positive regulation of biological process	9.10077e-09	TRUE	"Any process that activates or increases the frequency, rate or extent of a biological process. Biological processes are regulated by many means; examples include the control of gene expression, protein modification or interaction with a protein or substrate molecule." [GOC:jid]	6729	58	38	27334	0.655172	0.0056472	query_1	['GO:0008150', 'GO:0050789']	['Acod1', 'Atf3', 'Bcl2a1d', 'Ccl4', 'Cd14', 'Cdkn1a', 'Cebpb', 'Csrnp1', 'Cxcr4', 'Dusp1', 'Dusp5', 'Egr1', 'Ets2', 'Fos', 'G0s2', 'Hcar2', 'Ier2', 'Il1b', 'Junb', 'Kdm6b', 'Nfkbia', 'Nfkbid', 'Nfkbiz', 'Nr4a1', 'Nr4a2', 'Osm', 'Pde4b', 'Phlda1', 'Pim1', 'Plk3', 'Ppp1r15a', 'Ptgs2', 'Sik1', 'Snai1', 'Stk17b', 'Thbs1', 'Trem1', 'Zc3h12a']	[['IEA'], ['IMP', 'IGI', 'ISO', 'IEA'], ['IDA'], ['ISO', 'IBA'], ['IMP', 'ISO', 'IBA', 'IEA'], ['IMP', 'IGI', 'ISO', 'IEA'], ['IDA', 'IMP', 'IGI', 'ISO', 'IC', 'IEA'], ['IDA'], ['IEA'], ['ISO'], ['ISO'], ['IDA', 'IMP', 'ISS', 'ISO', 'IEA'], ['ISO', 'IEA'], ['IDA', 'IMP', 'ISO', 'IEA'], ['IMP', 'ISS', 'ISO', 'IBA', 'IEA'], ['ISS', 'ISO', 'IEA'], ['ISO', 'IEA'], ['IDA', 'IMP', 'IGI', 'ISS', 'ISO', …
16	GO:BP	GO:0023052	signaling	1.02619e-08	TRUE	"The entirety of a process in which information is transmitted within a biological system. This process begins with an active signal and ends when a cellular response has been triggered." [GOC:mtg_signal, GOC:mtg_signaling_feb11, GOC:signaling]	7540	58	40	27334	0.689655	0.00530504	query_1	['GO:0008150']	['Acod1', 'Atf3', 'Bcl2a1b', 'Bcl2a1d', 'Ccl4', 'Ccrl2', 'Cd14', 'Cdip1', 'Cdkn1a', 'Cebpb', 'Csrnp1', 'Cxcl2', 'Cxcr4', 'Dennd4a', 'Dusp1', 'Dusp5', 'Egr1', 'Fos', 'G0s2', 'Hcar2', 'Il1b', 'Nfkbia', 'Nfkbid', 'Nfkbiz', 'Nr4a1', 'Nr4a2', 'Osm', 'Pde4b', 'Pim1', 'Pim3', 'Ppp1r15a', 'Ptgs2', 'Rdh11', 'Sik1', 'Slc7a11', 'Snai1', 'Srgn', 'Stk17b', 'Thbs1', 'Zc3h12a']	[['IEA'], ['IMP', 'ISO', 'IEA'], ['IBA'], ['IDA', 'IBA'], ['IBA', 'IEA'], ['IBA', 'IEA'], ['IMP', 'ISO', 'IBA', 'IEA'], ['ISO', 'IBA', 'IEA'], ['IDA', 'IMP', 'ISS', 'ISO', 'IEA'], ['IMP'], ['IMP'], ['IBA', 'IEA'], ['IEA'], ['IBA'], ['IMP', 'ISS', 'ISO', 'IBA', 'IEA'], ['IBA'], ['IDA', 'IMP', 'ISO', 'IEA'], ['ISO', 'IEA'], ['ISS', 'ISO', 'IBA', 'IEA'], ['IDA', 'ISS', 'ISO', 'IBA', 'IEA'], ['IDA', …
17	GO:BP	GO:0051240	positive regulation of multicellular organismal process	1.59106e-08	TRUE	"Any process that activates or increases the frequency, rate or extent of an organismal process, any of the processes pertinent to the function of an organism above the cellular level; includes the integrated processes of tissues and organs." [GOC:ai]	1892	58	21	27334	0.362069	0.0110994	query_1	['GO:0032501', 'GO:0048518', 'GO:0051239']	['Ccl4', 'Cd14', 'Cdkn1a', 'Cebpb', 'Cxcr4', 'Dusp5', 'Egr1', 'Fos', 'G0s2', 'Hcar2', 'Il1b', 'Kdm6b', 'Nfkbid', 'Nfkbiz', 'Osm', 'Pde4b', 'Pim1', 'Ptgs2', 'Snai1', 'Thbs1', 'Zc3h12a']	[['ISO'], ['IMP', 'ISO', 'IBA', 'IEA'], ['IGI'], ['IDA', 'IMP'], ['IEA'], ['ISO'], ['IMP'], ['IDA'], ['IMP'], ['ISS', 'ISO', 'IEA'], ['IDA', 'IMP', 'ISS', 'ISO', 'IBA', 'IEA'], ['IMP'], ['IMP'], ['IMP'], ['ISO'], ['ISO', 'IEA'], ['ISO', 'IEA'], ['IDA', 'ISO', 'IEA'], ['IMP', 'ISO', 'IEA'], ['IEA'], ['ISS', 'ISO', 'IEA']]
18	GO:BP	GO:0007154	cell communication	1.59106e-08	TRUE	"Any process that mediates interactions between a cell and its surroundings. Encompasses interactions such as signaling or attachment between one cell and another cell, between a cell and an extracellular matrix, or between a cell and any other aspect of its environment." [GOC:mah]	7665	58	40	27334	0.689655	0.00521853	query_1	['GO:0009987']	['Acod1', 'Atf3', 'Bcl2a1b', 'Bcl2a1d', 'Ccl4', 'Ccrl2', 'Cd14', 'Cdip1', 'Cdkn1a', 'Cebpb', 'Csrnp1', 'Cxcl2', 'Cxcr4', 'Dennd4a', 'Dusp1', 'Dusp5', 'Egr1', 'Fos', 'G0s2', 'Hcar2', 'Il1b', 'Nfkbia', 'Nfkbid', 'Nfkbiz', 'Nr4a1', 'Nr4a2', 'Osm', 'Pde4b', 'Pim1', 'Pim3', 'Ppp1r15a', 'Ptgs2', 'Rdh11', 'Sik1', 'Slc7a11', 'Snai1', 'Srgn', 'Stk17b', 'Thbs1', 'Zc3h12a']	[['IEA'], ['IMP', 'ISO', 'IEA'], ['IBA'], ['IDA', 'IBA'], ['IBA', 'IEA'], ['IBA', 'IEA'], ['IMP', 'ISO', 'IBA', 'IEA'], ['ISO', 'IBA', 'IEA'], ['IDA', 'IMP', 'ISS', 'ISO', 'IEA'], ['IMP'], ['IMP'], ['IBA', 'IEA'], ['IEA'], ['IBA'], ['IMP', 'ISS', 'ISO', 'IBA', 'IEA'], ['IBA'], ['IDA', 'IMP', 'ISO', 'IEA'], ['IMP', 'ISO', 'IEA'], ['ISS', 'ISO', 'IBA', 'IEA'], ['IDA', 'ISS', 'ISO', 'IBA', 'IEA'], […
19	GO:BP	GO:0009628	response to abiotic stimulus	1.64081e-08	TRUE	"Any process that results in a change in state or activity of a cell or an organism (in terms of movement, secretion, enzyme production, gene expression, etc.) as a result of an abiotic (not derived from living organisms) stimulus." [GOC:hb]	1315	58	18	27334	0.310345	0.0136882	query_1	['GO:0050896']	['Cd14', 'Cdkn1a', 'Cxcl2', 'Cxcr4', 'Egr1', 'Fos', 'Il1b', 'Nfkbia', 'Nr4a1', 'Nr4a2', 'Osm', 'Pde4b', 'Plk3', 'Ptgs2', 'Rdh11', 'Sik1', 'Slc7a11', 'Thbs1']	[['IEA'], ['IDA', 'IMP', 'ISO', 'IEA'], ['IEA'], ['IEA'], ['IDA', 'IMP'], ['IDA', 'IEA'], ['IEA'], ['IDA'], ['IEA'], ['IMP'], ['IMP'], ['ISO'], ['IEA'], ['IMP', 'IEA'], ['IMP'], ['IMP'], ['IMP'], ['IEA']]
20	GO:BP	GO:0035556	intracellular signal transduction	1.91091e-08	TRUE	"The process in which a signal is passed on to downstream components within the cell, which become activated themselves to further propagate the signal and finally trigger a change in the function or state of the cell." [GOC:bf, GOC:jl, GOC:signaling, ISBN:3527303782]	2608	58	24	27334	0.413793	0.00920245	query_1	['GO:0007165']	['Atf3', 'Bcl2a1b', 'Bcl2a1d', 'Ccl4', 'Ccrl2', 'Cd14', 'Cdip1', 'Cdkn1a', 'Cebpb', 'Cxcr4', 'Dennd4a', 'Dusp1', 'Dusp5', 'Fos', 'Il1b', 'Nfkbia', 'Nfkbid', 'Osm', 'Ptgs2', 'Sik1', 'Snai1', 'Stk17b', 'Thbs1', 'Zc3h12a']	[['IMP'], ['IBA'], ['IBA'], ['IBA'], ['IBA'], ['ISO', 'IBA', 'IEA'], ['ISO', 'IBA', 'IEA'], ['IDA', 'IMP', 'ISS', 'ISO', 'IEA'], ['IMP'], ['IEA'], ['IBA'], ['IMP', 'ISS', 'ISO', 'IBA', 'IEA'], ['IBA'], ['ISO', 'IEA'], ['IDA', 'IGI', 'ISO', 'IEA'], ['ISO', 'IEA'], ['IDA'], ['ISO'], ['IMP'], ['IDA', 'ISO', 'IBA', 'IEA'], ['ISO', 'IEA'], ['ISS', 'ISO', 'IBA', 'IEA'], ['IEA'], ['IDA', 'ISS', 'ISO', '…
21	GO:BP	GO:0060548	negative regulation of cell death	2.16129e-08	TRUE	"Any process that decreases the rate or frequency of cell death. Cell death is the specific activation or halting of processes within a cell so that its vital functions markedly cease, rather than simply deteriorating gradually over time, which culminates in cell death." [GOC:BHF, GOC:dph, GOC:tb]	1168	58	17	27334	0.293103	0.0145548	query_1	['GO:0008219', 'GO:0010941', 'GO:0048523']	['Bcl2a1b', 'Bcl2a1d', 'Cdkn1a', 'Cebpb', 'Dusp1', 'Il1b', 'Nr4a1', 'Nr4a2', 'Pim1', 'Pim3', 'Plk3', 'Ppp1r15a', 'Ptgs2', 'Slc7a11', 'Snai1', 'Thbs1', 'Zc3h12a']	[['IEA'], ['IDA', 'IEA'], ['ISO'], ['IDA'], ['ISO'], ['ISO', 'IEA'], ['IDA'], ['IMP', 'ISO', 'IEA'], ['ISS', 'ISO', 'IEA'], ['ISS', 'ISO', 'IBA', 'IEA'], ['IEA'], ['ISO'], ['IMP'], ['IDA', 'IMP'], ['ISO', 'IEA'], ['IEA'], ['IDA']]
22	GO:BP	GO:0007165	signal transduction	2.19012e-08	TRUE	"The cellular process in which a signal is conveyed to trigger a change in the activity or state of a cell. Signal transduction begins with reception of a signal (e.g. a ligand binding to a receptor or receptor activation by a stimulus such as light), or for signal transduction in the absence of ligand, signal-withdrawal or the activity of a constitutively active receptor. Signal transduction end…	6998	58	38	27334	0.655172	0.00543012	query_1	['GO:0007154', 'GO:0009987', 'GO:0023052', 'GO:0050794', 'GO:0051716']	['Acod1', 'Atf3', 'Bcl2a1b', 'Bcl2a1d', 'Ccl4', 'Ccrl2', 'Cd14', 'Cdip1', 'Cdkn1a', 'Cebpb', 'Csrnp1', 'Cxcl2', 'Cxcr4', 'Dennd4a', 'Dusp1', 'Dusp5', 'Egr1', 'Fos', 'G0s2', 'Hcar2', 'Il1b', 'Nfkbia', 'Nfkbid', 'Nfkbiz', 'Nr4a1', 'Nr4a2', 'Osm', 'Pde4b', 'Pim1', 'Ppp1r15a', 'Ptgs2', 'Rdh11', 'Sik1', 'Snai1', 'Srgn', 'Stk17b', 'Thbs1', 'Zc3h12a']	[['IEA'], ['IMP', 'ISO', 'IEA'], ['IBA'], ['IDA', 'IBA'], ['IBA', 'IEA'], ['IBA', 'IEA'], ['IMP', 'ISO', 'IBA', 'IEA'], ['ISO', 'IBA', 'IEA'], ['IDA', 'IMP', 'ISS', 'ISO', 'IEA'], ['IMP'], ['IMP'], ['IBA', 'IEA'], ['IEA'], ['IBA'], ['IMP', 'ISS', 'ISO', 'IBA', 'IEA'], ['IBA'], ['IDA', 'IMP', 'ISO', 'IEA'], ['ISO', 'IEA'], ['ISS', 'ISO', 'IBA', 'IEA'], ['IDA', 'IBA', 'IEA'], ['IDA', 'IMP', 'IGI', …
23	GO:BP	GO:0009605	response to external stimulus	3.00206e-08	TRUE	"Any process that results in a change in state or activity of a cell or an organism (in terms of movement, secretion, enzyme production, gene expression, etc.) as a result of an external stimulus." [GOC:hb]	3196	58	26	27334	0.448276	0.00813517	query_1	['GO:0050896']	['Acod1', 'Atf3', 'Ccl4', 'Ccrl2', 'Cd14', 'Cdkn1a', 'Cebpb', 'Cxcl2', 'Cxcr4', 'Dusp1', 'Emb', 'Fos', 'Il1b', 'Nfkbia', 'Nfkbiz', 'Nr4a1', 'Nr4a2', 'Osm', 'Pde4b', 'Pim1', 'Ptgs2', 'Rdh11', 'Sik1', 'Thbs1', 'Trem1', 'Zc3h12a']	[['IEA'], ['IMP'], ['ISO', 'IBA', 'IEA'], ['IBA', 'IEA'], ['IDA', 'IMP', 'IEP', 'ISS', 'ISO', 'IBA', 'IEA'], ['IMP', 'ISO', 'IEA'], ['IMP', 'IGI', 'ISO', 'IEA'], ['IDA', 'ISO', 'IBA', 'IEA'], ['IEA'], ['ISO', 'IEA'], ['IBA', 'IEA'], ['IDA', 'IMP', 'IEA'], ['IDA', 'IMP', 'ISO', 'IBA', 'IEA'], ['IDA', 'ISO', 'IEA'], ['ISO', 'IEA'], ['ISO', 'IEA'], ['IDA', 'ISO', 'IEA'], ['ISO'], ['IMP'], ['ISO', 'I…
24	GO:BP	GO:0051239	regulation of multicellular organismal process	3.6391e-08	TRUE	"Any process that modulates the frequency, rate or extent of a multicellular organismal process, the processes pertinent to the function of a multicellular organism above the cellular level; includes the integrated processes of tissues and organs." [GOC:ai, GOC:dph, GOC:tb]	3230	58	26	27334	0.448276	0.00804954	query_1	['GO:0032501', 'GO:0050789']	['Ccl4', 'Cd14', 'Cdkn1a', 'Cebpb', 'Cxcr4', 'Dusp5', 'Egr1', 'Fos', 'G0s2', 'Hcar2', 'Il1b', 'Kdm6b', 'Nfkbia', 'Nfkbid', 'Nfkbiz', 'Nr4a1', 'Nr4a2', 'Osm', 'Pde4b', 'Pim1', 'Ppp1r15a', 'Ptgs2', 'Snai1', 'Srgn', 'Thbs1', 'Zc3h12a']	[['ISO'], ['IMP', 'ISO', 'IBA', 'IEA'], ['IGI'], ['IDA', 'IMP', 'IGI', 'ISS', 'ISO', 'IEA'], ['IEA'], ['ISO'], ['IMP'], ['IDA'], ['IMP'], ['ISS', 'ISO', 'IEA'], ['IDA', 'IMP', 'ISS', 'ISO', 'IBA', 'IEA'], ['IMP'], ['IMP'], ['IDA', 'IMP'], ['IMP'], ['ISO', 'IEA'], ['IMP'], ['ISO'], ['IMP', 'ISO', 'IEA'], ['ISO', 'IEA'], ['ISO'], ['IDA', 'ISO', 'IEA'], ['IMP', 'ISO', 'IEA'], ['IMP', 'ISS', 'ISO', '…
25	GO:BP	GO:0097190	apoptotic signaling pathway	4.84409e-08	TRUE	"The series of molecular signals which triggers the apoptotic death of a cell. The pathway starts with reception of a signal, and ends when the execution phase of apoptosis is triggered." [GOC:mtg_apoptosis]	621	58	13	27334	0.224138	0.020934	query_1	['GO:0006915', 'GO:0007165']	['Atf3', 'Bcl2a1b', 'Bcl2a1d', 'Cdip1', 'Cdkn1a', 'Cebpb', 'G0s2', 'Il1b', 'Nr4a2', 'Osm', 'Ptgs2', 'Snai1', 'Thbs1']	[['ISO', 'IEA'], ['IBA'], ['IBA'], ['ISO', 'IBA', 'IEA'], ['IMP'], ['IMP'], ['ISS', 'ISO', 'IBA', 'IEA'], ['IMP', 'ISO', 'IEA'], ['ISO', 'IEA'], ['IDA'], ['IMP'], ['ISO', 'IEA'], ['IEA']]
26	GO:BP	GO:0009888	tissue development	6.54069e-08	TRUE	"The process whose specific outcome is the progression of a tissue over time, from its formation to the mature structure." [ISBN:0471245208]	2086	58	21	27334	0.362069	0.0100671	query_1	['GO:0048856']	['Atf3', 'Cebpb', 'Cxcr4', 'Dusp1', 'Dusp5', 'Egr1', 'Ets2', 'Fos', 'Il1b', 'Junb', 'Kdm6b', 'Krt81', 'Krt83', 'Lamb3', 'Nr4a1', 'Pim1', 'Ptgs2', 'Sik1', 'Slc7a11', 'Snai1', 'Srgn']	[['IMP'], ['IMP', 'ISS', 'ISO', 'IEA'], ['IEA'], ['IBA'], ['IBA'], ['IMP', 'ISS', 'ISO'], ['IMP', 'IGI'], ['IMP'], ['ISO', 'IEA'], ['IMP'], ['IMP'], ['IBA'], ['IBA'], ['IBA', 'IEA'], ['IMP'], ['ISO', 'IEA'], ['IMP', 'ISO', 'NAS', 'IEA'], ['IMP'], ['IEA'], ['IDA', 'IMP', 'IGI', 'ISO', 'IEA'], ['ISS', 'ISO', 'IBA', 'IEA']]
27	GO:BP	GO:0007275	multicellular organism development	7.17712e-08	TRUE	"The biological process whose specific outcome is the progression of a multicellular organism over time from an initial condition (e.g. a zygote or a young adult) to a later condition (e.g. a multicellular animal or an aged adult)." [GOC:dph, GOC:ems, GOC:isa_complete, GOC:tb]	4840	58	31	27334	0.534483	0.00640496	query_1	['GO:0032501', 'GO:0048856']	['Acod1', 'Cdkn1a', 'Cebpb', 'Csrnp1', 'Cxcr4', 'Dusp1', 'Dusp5', 'Egr1', 'Emb', 'Ets2', 'Fos', 'Ier2', 'Il1b', 'Junb', 'Kdm6b', 'Lamb3', 'Nfkbia', 'Nfkbid', 'Nfkbiz', 'Nr4a1', 'Nr4a2', 'Osm', 'Pim1', 'Ppp1r15a', 'Ptgs2', 'Sik1', 'Slc7a11', 'Snai1', 'Srgn', 'Thbs1', 'Zc3h12a']	[['IEA'], ['IMP'], ['IDA', 'IMP', 'IGI', 'ISS', 'ISO', 'IEA'], ['IMP'], ['IEA'], ['IBA'], ['IBA'], ['ISS', 'ISO'], ['IBA', 'IEA'], ['IMP', 'IGI'], ['IDA', 'IMP'], ['ISS', 'ISO', 'IEA'], ['IDA', 'IMP', 'ISO', 'IEA'], ['IDA', 'IMP'], ['IMP', 'ISO', 'IBA'], ['IEA'], ['IMP'], ['IDA', 'IMP'], ['IMP'], ['ISO', 'IEA'], ['IDA', 'IMP', 'IBA', 'TAS'], ['IMP'], ['ISO', 'IEA'], ['ISO'], ['IMP', 'ISO', 'IEA']…
28	GO:BP	GO:0048856	anatomical structure development	7.17712e-08	TRUE	"The biological process whose specific outcome is the progression of an anatomical structure from an initial condition to its mature state. This process begins with the formation of the structure and ends with the mature structure, whatever form that may be including its natural destruction. An anatomical structure is any biological entity that occupies space and is distinguished from its surroun…	6197	58	35	27334	0.603448	0.00564789	query_1	['GO:0032502']	['Acod1', 'Atf3', 'Bcl2a1d', 'Cdkn1a', 'Cebpb', 'Csrnp1', 'Cxcr4', 'Dusp1', 'Dusp5', 'Egr1', 'Emb', 'Ets2', 'Fos', 'Ier2', 'Il1b', 'Junb', 'Kdm6b', 'Krt81', 'Krt83', 'Lamb3', 'Nfkbia', 'Nfkbid', 'Nfkbiz', 'Nr4a1', 'Nr4a2', 'Osm', 'Pim1', 'Ppp1r15a', 'Ptgs2', 'Sik1', 'Slc7a11', 'Snai1', 'Srgn', 'Thbs1', 'Zc3h12a']	[['IEA'], ['IMP'], ['IMP'], ['IMP'], ['IDA', 'IMP', 'IGI', 'ISS', 'ISO', 'IC', 'IEA'], ['IMP'], ['IEA'], ['IBA'], ['IBA'], ['IMP', 'ISS', 'ISO'], ['IBA', 'IEA'], ['IMP', 'IGI'], ['IDA', 'IMP', 'IEA'], ['ISS', 'ISO', 'IEA'], ['IDA', 'IMP', 'IGI', 'ISO', 'IBA', 'IEA'], ['IDA', 'IMP'], ['IMP', 'ISO', 'IBA'], ['IBA'], ['IBA'], ['IBA', 'IEA'], ['IMP'], ['IDA', 'IMP'], ['IMP'], ['IMP', 'ISO', 'IEA'], […
29	GO:BP	GO:0007166	cell surface receptor signaling pathway	1.08161e-07	TRUE	"The series of molecular signals initiated by activation of a receptor on the surface of a cell. The pathway begins with binding of an extracellular ligand to a cell surface receptor, or for receptors that signal in the absence of a ligand, by ligand-withdrawal or the activity of a constitutively active receptor. The pathway ends with regulation of a downstream cellular process, e.g. transcriptio…	2888	58	24	27334	0.413793	0.00831025	query_1	['GO:0007165']	['Acod1', 'Atf3', 'Bcl2a1b', 'Bcl2a1d', 'Ccl4', 'Ccrl2', 'Cd14', 'Cdip1', 'Csrnp1', 'Cxcl2', 'Cxcr4', 'Egr1', 'Fos', 'G0s2', 'Hcar2', 'Il1b', 'Nfkbia', 'Nfkbid', 'Nfkbiz', 'Osm', 'Pde4b', 'Snai1', 'Thbs1', 'Zc3h12a']	[['IEA'], ['ISO', 'IEA'], ['IBA'], ['IDA', 'IBA'], ['IBA'], ['IEA'], ['IMP', 'IBA'], ['ISO', 'IBA', 'IEA'], ['IMP'], ['IBA'], ['IEA'], ['IDA', 'IMP', 'ISO', 'IEA'], ['ISO', 'IEA'], ['ISS', 'ISO', 'IBA', 'IEA'], ['IEA'], ['IDA', 'IMP', 'ISO', 'IBA', 'IEA'], ['IDA', 'IMP', 'ISO', 'IEA'], ['IMP'], ['IMP'], ['IDA', 'ISO', 'IEA'], ['ISO', 'IEA'], ['IGI'], ['IEA'], ['IDA', 'IMP']]
30	GO:BP	GO:0010033	response to organic substance	1.2628e-07	TRUE	"Any process that results in a change in state or activity of a cell or an organism (in terms of movement, secretion, enzyme production, gene expression, etc.) as a result of an organic substance stimulus." [GOC:sm, PMID:23356676]	3453	58	26	27334	0.448276	0.00752968	query_1	['GO:0042221']	['Acod1', 'Atf3', 'Ccl4', 'Ccrl2', 'Cd14', 'Cdip1', 'Cebpb', 'Cxcl2', 'Cxcr4', 'Dusp1', 'Egr1', 'Fos', 'Il1b', 'Nfkbia', 'Nr4a1', 'Nr4a2', 'Osm', 'Pde4b', 'Pim1', 'Pim3', 'Ppp1r15a', 'Ptgs2', 'Rdh11', 'Slc7a11', 'Thbs1', 'Zc3h12a']	[['IEA'], ['IMP'], ['IBA'], ['IEA'], ['IDA', 'IMP', 'ISS', 'ISO', 'IBA', 'IEA'], ['ISO', 'IBA', 'IEA'], ['IDA', 'IMP', 'ISO', 'IEA'], ['IDA', 'IBA', 'IEA'], ['IEA'], ['ISO', 'IEA'], ['IDA', 'ISS', 'ISO', 'IEA'], ['IEA'], ['IDA', 'IMP', 'ISO', 'IBA', 'IEA'], ['IDA', 'ISO', 'IBA', 'IEA'], ['IDA', 'ISO', 'IBA', 'IEA'], ['IDA', 'IMP', 'IBA'], ['ISO', 'IEA'], ['IMP'], ['ISO', 'IEA'], ['IMP'], ['IMP'],…
31	GO:BP	GO:0048583	regulation of response to stimulus	1.40382e-07	TRUE	"Any process that modulates the frequency, rate or extent of a response to a stimulus. Response to stimulus is a change in state or activity of a cell or an organism (in terms of movement, secretion, enzyme production, gene expression, etc.) as a result of a stimulus." [GOC:jid]	4058	58	28	27334	0.482759	0.00689995	query_1	['GO:0050789', 'GO:0050896']	['Acod1', 'Atf3', 'Bcl2a1d', 'Ccl4', 'Cd14', 'Cebpb', 'Cxcr4', 'Dennd4a', 'Dusp1', 'Dusp5', 'Egr1', 'G0s2', 'Il1b', 'Nfkbia', 'Nfkbid', 'Nfkbiz', 'Nr4a2', 'Osm', 'Pde4b', 'Pim3', 'Ppp1r15a', 'Ptgs2', 'Rdh11', 'Slc7a11', 'Snai1', 'Thbs1', 'Trem1', 'Zc3h12a']	[['IEA'], ['IMP', 'ISO', 'IEA'], ['IDA'], ['IBA'], ['IMP', 'ISO', 'IBA', 'IEA'], ['IGI'], ['IEA'], ['IBA'], ['IMP', 'ISS', 'ISO', 'IBA', 'IEA'], ['IBA'], ['IMP'], ['ISS', 'ISO', 'IBA', 'IEA'], ['IDA', 'IGI', 'ISS', 'ISO', 'IEA'], ['IDA', 'IMP', 'ISO', 'IEA'], ['IDA', 'IMP'], ['IMP', 'ISO', 'IEA'], ['ISO', 'IEA'], ['IDA', 'ISO'], ['IMP', 'ISO', 'IEA'], ['IMP'], ['IDA'], ['IDA', 'IMP', 'ISO', 'IEA'…
32	GO:BP	GO:0034097	response to cytokine	1.40382e-07	TRUE	"Any process that results in a change in state or activity of a cell or an organism (in terms of movement, secretion, enzyme production, gene expression, etc.) as a result of a cytokine stimulus." [GOC:sl]	1170	58	16	27334	0.275862	0.0136752	query_1	['GO:0010033']	['Ccl4', 'Ccrl2', 'Cd14', 'Cdip1', 'Cebpb', 'Cxcl2', 'Cxcr4', 'Dusp1', 'Egr1', 'Fos', 'Il1b', 'Nfkbia', 'Osm', 'Ptgs2', 'Thbs1', 'Zc3h12a']	[['IBA'], ['IEA'], ['ISO', 'IEA'], ['ISO', 'IBA', 'IEA'], ['ISO', 'IEA'], ['IBA', 'IEA'], ['IEA'], ['ISO', 'IEA'], ['ISS', 'ISO', 'IEA'], ['IEA'], ['IDA', 'ISO', 'IBA', 'IEA'], ['IDA', 'ISO', 'IBA', 'IEA'], ['ISO', 'IEA'], ['ISO', 'IEA'], ['IEA'], ['IDA', 'ISS', 'ISO', 'IEA']]
33	GO:BP	GO:0048522	positive regulation of cellular process	1.50895e-07	TRUE	"Any process that activates or increases the frequency, rate or extent of a cellular process, any of those that are carried out at the cellular level, but are not necessarily restricted to a single cell. For example, cell communication occurs among more than one cell, but occurs at the cellular level." [GOC:jid]	6038	58	34	27334	0.586207	0.005631	query_1	['GO:0009987', 'GO:0048518', 'GO:0050794']	['Atf3', 'Ccl4', 'Cd14', 'Cdkn1a', 'Cebpb', 'Csrnp1', 'Cxcr4', 'Dusp1', 'Egr1', 'Ets2', 'Fos', 'G0s2', 'Hcar2', 'Ier2', 'Il1b', 'Junb', 'Kdm6b', 'Nfkbia', 'Nfkbid', 'Nfkbiz', 'Nr4a1', 'Nr4a2', 'Osm', 'Phlda1', 'Pim1', 'Plk3', 'Ppp1r15a', 'Ptgs2', 'Sik1', 'Snai1', 'Stk17b', 'Thbs1', 'Trem1', 'Zc3h12a']	[['ISO', 'IEA'], ['IBA'], ['IMP', 'ISO', 'IBA', 'IEA'], ['IMP', 'IGI', 'ISO', 'IEA'], ['IDA', 'IMP', 'IGI', 'ISO', 'IC', 'IEA'], ['IDA'], ['IEA'], ['ISO'], ['IDA', 'IMP', 'ISS', 'ISO', 'IEA'], ['ISO', 'IEA'], ['IDA', 'IMP', 'ISO', 'IEA'], ['ISS', 'ISO', 'IBA', 'IEA'], ['ISS', 'ISO', 'IEA'], ['ISO', 'IEA'], ['IDA', 'IGI', 'ISO', 'IBA', 'IEA'], ['IDA', 'IMP', 'ISO', 'IEA'], ['IDA', 'IMP'], ['IMP', …
34	GO:BP	GO:0043066	negative regulation of apoptotic process	1.62313e-07	TRUE	"Any process that stops, prevents, or reduces the frequency, rate or extent of cell death by apoptotic process." [GOC:jl, GOC:mtg_apoptosis]	1017	58	15	27334	0.258621	0.0147493	query_1	['GO:0006915', 'GO:0042981', 'GO:0043069']	['Bcl2a1b', 'Bcl2a1d', 'Cdkn1a', 'Cebpb', 'Dusp1', 'Il1b', 'Nr4a1', 'Nr4a2', 'Pim1', 'Pim3', 'Plk3', 'Ptgs2', 'Snai1', 'Thbs1', 'Zc3h12a']	[['IEA'], ['IDA', 'IEA'], ['ISO'], ['IDA'], ['ISO'], ['ISO', 'IEA'], ['IDA'], ['IMP', 'ISO', 'IEA'], ['ISS', 'ISO', 'IEA'], ['ISS', 'ISO', 'IBA', 'IEA'], ['IEA'], ['IMP'], ['ISO', 'IEA'], ['IEA'], ['IDA']]
35	GO:BP	GO:0032496	response to lipopolysaccharide	1.62313e-07	TRUE	"Any process that results in a change in state or activity of an organism (in terms of movement, secretion, enzyme production, gene expression, etc.) as a result of a lipopolysaccharide stimulus; lipopolysaccharide is a major component of the cell wall of gram-negative bacteria." [GOC:add, ISBN:0721601464]	445	58	11	27334	0.189655	0.0247191	query_1	['GO:0002237', 'GO:0033993', 'GO:1901700']	['Acod1', 'Cd14', 'Cebpb', 'Cxcl2', 'Fos', 'Il1b', 'Nfkbia', 'Nr4a1', 'Pde4b', 'Ptgs2', 'Zc3h12a']	[['IEA'], ['IMP', 'ISO', 'IBA', 'IEA'], ['IMP', 'ISO', 'IEA'], ['IBA', 'IEA'], ['IEA'], ['IDA', 'IMP', 'ISO', 'IBA', 'IEA'], ['IDA'], ['IEA'], ['IMP'], ['ISO', 'IEA'], ['IDA', 'ISS', 'ISO', 'IEA']]
36	GO:BP	GO:0031326	regulation of cellular biosynthetic process	1.99668e-07	TRUE	"Any process that modulates the frequency, rate or extent of the chemical reactions and pathways resulting in the formation of substances, carried out by individual cells." [GOC:mah]	4141	58	28	27334	0.482759	0.00676165	query_1	['GO:0009889', 'GO:0031323', 'GO:0044249']	['Atf3', 'Cdkn1a', 'Cebpb', 'Csrnp1', 'Dusp1', 'Dusp5', 'Egr1', 'Ets2', 'Fos', 'Gla', 'Ier2', 'Il1b', 'Junb', 'Kdm6b', 'Nfkbia', 'Nfkbid', 'Nr4a1', 'Nr4a2', 'Osm', 'Pim1', 'Plk3', 'Ppp1r15a', 'Ptgs2', 'Sik1', 'Slc7a11', 'Snai1', 'Thbs1', 'Zc3h12a']	[['IDA', 'ISO', 'IBA', 'IEA'], ['IMP', 'ISO', 'IEA'], ['IDA', 'IMP', 'IGI', 'ISS', 'ISO', 'IBA', 'IC', 'IEA'], ['IDA', 'IMP', 'IBA'], ['ISO'], ['ISO'], ['IDA', 'IMP', 'ISO', 'IBA', 'IEA'], ['ISO', 'IBA', 'IEA'], ['IDA', 'IMP', 'ISO', 'IBA', 'IC', 'IEA'], ['IMP'], ['ISO', 'IEA'], ['IDA', 'IGI', 'ISO', 'IEA'], ['IDA', 'IMP', 'ISO', 'IBA', 'IEA'], ['IDA', 'IMP'], ['IMP', 'ISO', 'IBA', 'IEA'], ['IDA'…
37	GO:BP	GO:0043069	negative regulation of programmed cell death	2.05461e-07	TRUE	"Any process that stops, prevents, or reduces the frequency, rate or extent of programmed cell death, cell death resulting from activation of endogenous cellular processes." [GOC:jl]	1039	58	15	27334	0.258621	0.014437	query_1	['GO:0012501', 'GO:0043067', 'GO:0060548']	['Bcl2a1b', 'Bcl2a1d', 'Cdkn1a', 'Cebpb', 'Dusp1', 'Il1b', 'Nr4a1', 'Nr4a2', 'Pim1', 'Pim3', 'Plk3', 'Ptgs2', 'Snai1', 'Thbs1', 'Zc3h12a']	[['IEA'], ['IDA', 'IEA'], ['ISO'], ['IDA'], ['ISO'], ['ISO', 'IEA'], ['IDA'], ['IMP', 'ISO', 'IEA'], ['ISS', 'ISO', 'IEA'], ['ISS', 'ISO', 'IBA', 'IEA'], ['IEA'], ['IMP'], ['ISO', 'IEA'], ['IEA'], ['IDA']]
38	GO:BP	GO:0002237	response to molecule of bacterial origin	2.14324e-07	TRUE	"Any process that results in a change in state or activity of an organism (in terms of movement, secretion, enzyme production, gene expression, etc.) as a result of a stimulus by molecules of bacterial origin such as peptides derived from bacterial flagellin." [GOC:rl, GOC:sm]	461	58	11	27334	0.189655	0.0238612	query_1	['GO:0009617', 'GO:0010033', 'GO:0043207']	['Acod1', 'Cd14', 'Cebpb', 'Cxcl2', 'Fos', 'Il1b', 'Nfkbia', 'Nr4a1', 'Pde4b', 'Ptgs2', 'Zc3h12a']	[['IEA'], ['IDA', 'IMP', 'ISS', 'ISO', 'IBA', 'IEA'], ['IMP', 'ISO', 'IEA'], ['IDA', 'IBA', 'IEA'], ['IEA'], ['IDA', 'IMP', 'ISO', 'IBA', 'IEA'], ['IDA'], ['IEA'], ['IMP'], ['ISO', 'IEA'], ['IDA', 'ISS', 'ISO', 'IEA']]
39	GO:BP	GO:0031328	positive regulation of cellular biosynthetic process	2.77502e-07	TRUE	"Any process that activates or increases the frequency, rate or extent of the chemical reactions and pathways resulting in the formation of substances, carried out by individual cells." [GOC:mah]	2079	58	20	27334	0.344828	0.00962001	query_1	['GO:0009891', 'GO:0031325', 'GO:0031326', 'GO:0044249']	['Atf3', 'Cebpb', 'Csrnp1', 'Egr1', 'Ets2', 'Fos', 'Ier2', 'Il1b', 'Junb', 'Kdm6b', 'Nfkbia', 'Nr4a1', 'Nr4a2', 'Osm', 'Pim1', 'Ppp1r15a', 'Ptgs2', 'Snai1', 'Thbs1', 'Zc3h12a']	[['ISO', 'IEA'], ['IDA', 'IMP', 'IGI', 'ISO', 'IC', 'IEA'], ['IDA'], ['IDA', 'IMP', 'ISO', 'IEA'], ['ISO', 'IEA'], ['IMP', 'ISO', 'IEA'], ['ISO', 'IEA'], ['IDA', 'IGI', 'ISO', 'IEA'], ['IMP', 'ISO', 'IEA'], ['IDA', 'IMP'], ['IMP', 'ISO', 'IEA'], ['IDA', 'IMP', 'IGI', 'ISO', 'IEA'], ['IDA', 'IMP', 'IGI', 'ISO', 'IEA'], ['ISO'], ['IMP'], ['IDA'], ['IMP', 'ISO', 'IEA'], ['IDA', 'ISO', 'IEA'], ['IEA'…
40	GO:BP	GO:0050794	regulation of cellular process	2.77502e-07	TRUE	"Any process that modulates the frequency, rate or extent of a cellular process, any of those that are carried out at the cellular level, but are not necessarily restricted to a single cell. For example, cell communication occurs among more than one cell, but occurs at the cellular level." [GOC:go_curators]	12363	58	48	27334	0.827586	0.00388255	query_1	['GO:0009987', 'GO:0050789']	['Acod1', 'Atf3', 'Bcl2a1b', 'Bcl2a1d', 'Ccl4', 'Ccrl2', 'Cd14', 'Cdip1', 'Cdkn1a', 'Cebpb', 'Csrnp1', 'Cxcl2', 'Cxcr4', 'Dennd4a', 'Dusp1', 'Dusp5', 'Egr1', 'Ets2', 'Fos', 'G0s2', 'Gla', 'Hcar2', 'Ier2', 'Il1b', 'Junb', 'Kdm6b', 'Nfkbia', 'Nfkbid', 'Nfkbiz', 'Nr4a1', 'Nr4a2', 'Osm', 'Pde4b', 'Phlda1', 'Pim1', 'Pim3', 'Plk3', 'Ppp1r15a', 'Ptgs2', 'Rdh11', 'Sik1', 'Slc7a11', 'Snai1', 'Srgn', 'Stk1…	[['IEA'], ['IDA', 'IMP', 'ISO', 'IBA', 'IEA'], ['IBA', 'IEA'], ['IDA', 'IBA', 'IEA'], ['IBA', 'IEA'], ['IBA', 'IEA'], ['IMP', 'ISO', 'IBA', 'IEA'], ['ISO', 'IBA', 'IEA'], ['IDA', 'IMP', 'IGI', 'ISS', 'ISO', 'IBA', 'IEA'], ['IDA', 'IMP', 'IGI', 'ISS', 'ISO', 'IBA', 'IC', 'IEA'], ['IDA', 'IMP', 'IBA'], ['IBA', 'IEA'], ['IEA'], ['IBA'], ['IMP', 'ISS', 'ISO', 'IBA', 'IEA'], ['ISO', 'IBA'], ['IDA', 'I…
41	GO:BP	GO:0009889	regulation of biosynthetic process	2.87956e-07	TRUE	"Any process that modulates the frequency, rate or extent of the chemical reactions and pathways resulting in the formation of substances." [GOC:go_curators]	4231	58	28	27334	0.482759	0.00661782	query_1	['GO:0009058', 'GO:0019222']	['Atf3', 'Cdkn1a', 'Cebpb', 'Csrnp1', 'Dusp1', 'Dusp5', 'Egr1', 'Ets2', 'Fos', 'Gla', 'Ier2', 'Il1b', 'Junb', 'Kdm6b', 'Nfkbia', 'Nfkbid', 'Nr4a1', 'Nr4a2', 'Osm', 'Pim1', 'Plk3', 'Ppp1r15a', 'Ptgs2', 'Sik1', 'Slc7a11', 'Snai1', 'Thbs1', 'Zc3h12a']	[['IDA', 'ISO', 'IBA', 'IEA'], ['IMP', 'ISO', 'IEA'], ['IDA', 'IMP', 'IGI', 'ISS', 'ISO', 'IBA', 'IC', 'IEA'], ['IDA', 'IMP', 'IBA'], ['ISO'], ['ISO'], ['IDA', 'IMP', 'ISO', 'IBA', 'IEA'], ['ISO', 'IBA', 'IEA'], ['IDA', 'IMP', 'ISO', 'IBA', 'IC', 'IEA'], ['IMP'], ['ISO', 'IEA'], ['IDA', 'IGI', 'ISO', 'IEA'], ['IDA', 'IMP', 'ISO', 'IBA', 'IEA'], ['IDA', 'IMP'], ['IMP', 'ISO', 'IBA', 'IEA'], ['IDA'…
42	GO:BP	GO:0009891	positive regulation of biosynthetic process	4.06987e-07	TRUE	"Any process that activates or increases the frequency, rate or extent of the chemical reactions and pathways resulting in the formation of substances." [GOC:go_curators]	2132	58	20	27334	0.344828	0.00938086	query_1	['GO:0009058', 'GO:0009889', 'GO:0009893']	['Atf3', 'Cebpb', 'Csrnp1', 'Egr1', 'Ets2', 'Fos', 'Ier2', 'Il1b', 'Junb', 'Kdm6b', 'Nfkbia', 'Nr4a1', 'Nr4a2', 'Osm', 'Pim1', 'Ppp1r15a', 'Ptgs2', 'Snai1', 'Thbs1', 'Zc3h12a']	[['ISO', 'IEA'], ['IDA', 'IMP', 'IGI', 'ISO', 'IC', 'IEA'], ['IDA'], ['IDA', 'IMP', 'ISO', 'IEA'], ['ISO', 'IEA'], ['IMP', 'ISO', 'IEA'], ['ISO', 'IEA'], ['IDA', 'IGI', 'ISO', 'IEA'], ['IMP', 'ISO', 'IEA'], ['IDA', 'IMP'], ['IMP', 'ISO', 'IEA'], ['IDA', 'IMP', 'IGI', 'ISO', 'IEA'], ['IDA', 'IMP', 'IGI', 'ISO', 'IEA'], ['ISO'], ['IMP'], ['IDA'], ['IMP', 'ISO', 'IEA'], ['IDA', 'ISO', 'IEA'], ['IEA'…
43	GO:BP	GO:1901701	cellular response to oxygen-containing compound	4.96988e-07	TRUE	"Any process that results in a change in state or activity of a cell (in terms of movement, secretion, enzyme production, gene expression, etc.) as a result of an oxygen-containing compound stimulus." [GOC:pr, GOC:TermGenie]	1504	58	17	27334	0.293103	0.0113032	query_1	['GO:0070887', 'GO:1901700']	['Acod1', 'Cd14', 'Cebpb', 'Cxcl2', 'Egr1', 'Fos', 'Il1b', 'Kdm6b', 'Nfkbia', 'Nr4a1', 'Nr4a2', 'Pde4b', 'Pim1', 'Pim3', 'Ptgs2', 'Rdh11', 'Zc3h12a']	[['IEA'], ['IMP', 'ISO', 'IBA', 'IEA'], ['IDA', 'ISO', 'IEA'], ['IBA', 'IEA'], ['ISS', 'ISO'], ['ISO', 'IEA'], ['IDA', 'ISO', 'IBA', 'IEA'], ['IDA'], ['IDA'], ['IDA', 'IBA'], ['IDA', 'IBA'], ['IMP'], ['ISO', 'IEA'], ['IMP'], ['IEA'], ['IDA', 'ISO', 'IEA'], ['IDA', 'ISS', 'ISO', 'IEA']]
44	GO:BP	GO:0045893	positive regulation of DNA-templated transcription	5.84065e-07	TRUE	"Any process that activates or increases the frequency, rate or extent of cellular DNA-templated transcription." [GOC:go_curators, GOC:txnOH]	1736	58	18	27334	0.310345	0.0103687	query_1	['GO:0006351', 'GO:0006355', 'GO:1903508']	['Atf3', 'Cebpb', 'Csrnp1', 'Egr1', 'Ets2', 'Fos', 'Ier2', 'Il1b', 'Junb', 'Kdm6b', 'Nfkbia', 'Nr4a1', 'Nr4a2', 'Osm', 'Pim1', 'Ppp1r15a', 'Snai1', 'Zc3h12a']	[['ISO', 'IEA'], ['IDA', 'IMP', 'IGI', 'ISO', 'IC', 'IEA'], ['IDA'], ['IDA', 'IMP', 'ISO', 'IEA'], ['ISO', 'IEA'], ['IMP', 'ISO', 'IEA'], ['ISO', 'IEA'], ['IDA', 'IGI', 'ISO', 'IEA'], ['IMP', 'ISO', 'IEA'], ['IDA', 'IMP'], ['IMP', 'ISO', 'IEA'], ['IDA', 'IMP', 'IGI', 'ISO', 'IEA'], ['IDA', 'IMP', 'IGI', 'ISO', 'IEA'], ['ISO'], ['IMP'], ['IDA'], ['IDA', 'ISO', 'IEA'], ['IDA', 'ISS', 'ISO', 'IEA']]
45	GO:BP	GO:1903508	positive regulation of nucleic acid-templated transcription	5.84065e-07	TRUE	"Any process that activates or increases the frequency, rate or extent of nucleic acid-templated transcription." [GO_REF:0000058, GOC:pr, GOC:TermGenie, GOC:txnOH, GOC:vw]	1736	58	18	27334	0.310345	0.0103687	query_1	['GO:0097659', 'GO:1902680', 'GO:1903506']	['Atf3', 'Cebpb', 'Csrnp1', 'Egr1', 'Ets2', 'Fos', 'Ier2', 'Il1b', 'Junb', 'Kdm6b', 'Nfkbia', 'Nr4a1', 'Nr4a2', 'Osm', 'Pim1', 'Ppp1r15a', 'Snai1', 'Zc3h12a']	[['ISO', 'IEA'], ['IDA', 'IMP', 'IGI', 'ISO', 'IC', 'IEA'], ['IDA'], ['IDA', 'IMP', 'ISO', 'IEA'], ['ISO', 'IEA'], ['IMP', 'ISO', 'IEA'], ['ISO', 'IEA'], ['IDA', 'IGI', 'ISO', 'IEA'], ['IMP', 'ISO', 'IEA'], ['IDA', 'IMP'], ['IMP', 'ISO', 'IEA'], ['IDA', 'IMP', 'IGI', 'ISO', 'IEA'], ['IDA', 'IMP', 'IGI', 'ISO', 'IEA'], ['ISO'], ['IMP'], ['IDA'], ['IDA', 'ISO', 'IEA'], ['IDA', 'ISS', 'ISO', 'IEA']]
46	GO:BP	GO:0010557	positive regulation of macromolecule biosynthetic process	5.84065e-07	TRUE	"Any process that increases the rate, frequency or extent of the chemical reactions and pathways resulting in the formation of a macromolecule, any molecule of high relative molecular mass, the structure of which essentially comprises the multiple repetition of units derived, actually or conceptually, from molecules of low relative molecular mass." [GOC:dph, GOC:tb]	1958	58	19	27334	0.327586	0.00970378	query_1	['GO:0009059', 'GO:0009891', 'GO:0010556', 'GO:0010604']	['Atf3', 'Cebpb', 'Csrnp1', 'Egr1', 'Ets2', 'Fos', 'Ier2', 'Il1b', 'Junb', 'Kdm6b', 'Nfkbia', 'Nr4a1', 'Nr4a2', 'Osm', 'Pim1', 'Ppp1r15a', 'Snai1', 'Thbs1', 'Zc3h12a']	[['ISO', 'IEA'], ['IDA', 'IMP', 'IGI', 'ISO', 'IC', 'IEA'], ['IDA'], ['IDA', 'IMP', 'ISO', 'IEA'], ['ISO', 'IEA'], ['IMP', 'ISO', 'IEA'], ['ISO', 'IEA'], ['IDA', 'IGI', 'ISO', 'IEA'], ['IMP', 'ISO', 'IEA'], ['IDA', 'IMP'], ['IMP', 'ISO', 'IEA'], ['IDA', 'IMP', 'IGI', 'ISO', 'IEA'], ['IDA', 'IMP', 'IGI', 'ISO', 'IEA'], ['ISO'], ['IMP'], ['IDA'], ['IDA', 'ISO', 'IEA'], ['IEA'], ['IDA', 'ISS', 'ISO'…
47	GO:BP	GO:0032502	developmental process	5.8975e-07	TRUE	"A biological process whose specific outcome is the progression of an integrated living unit: an anatomical structure (which may be a subcellular structure, cell, tissue, or organ), or organism over time from an initial condition to a later condition." [GOC:isa_complete]	6802	58	35	27334	0.603448	0.00514555	query_1	['GO:0008150']	['Acod1', 'Atf3', 'Bcl2a1d', 'Cdkn1a', 'Cebpb', 'Csrnp1', 'Cxcr4', 'Dusp1', 'Dusp5', 'Egr1', 'Emb', 'Ets2', 'Fos', 'Ier2', 'Il1b', 'Junb', 'Kdm6b', 'Krt81', 'Krt83', 'Lamb3', 'Nfkbia', 'Nfkbid', 'Nfkbiz', 'Nr4a1', 'Nr4a2', 'Osm', 'Pim1', 'Ppp1r15a', 'Ptgs2', 'Sik1', 'Slc7a11', 'Snai1', 'Srgn', 'Thbs1', 'Zc3h12a']	[['IEA'], ['IMP'], ['IMP'], ['IMP'], ['IDA', 'IMP', 'IGI', 'ISS', 'ISO', 'IBA', 'IC', 'IEA'], ['IMP'], ['IEA'], ['IBA'], ['IBA'], ['IMP', 'ISS', 'ISO'], ['IBA', 'IEA'], ['IMP', 'IGI', 'IBA'], ['IDA', 'IMP', 'IEA'], ['ISS', 'ISO', 'IEA'], ['IDA', 'IMP', 'IGI', 'ISO', 'IBA', 'IEA'], ['IDA', 'IMP'], ['IMP', 'ISO', 'IBA'], ['IBA'], ['IBA'], ['IDA', 'IBA', 'IEA'], ['IMP', 'ISO', 'IEA'], ['IDA', 'IMP']…
48	GO:BP	GO:1902680	positive regulation of RNA biosynthetic process	5.8975e-07	TRUE	"Any process that activates or increases the frequency, rate or extent of RNA biosynthetic process." [GO:jl, GO_REF:0000058, GOC:TermGenie]	1743	58	18	27334	0.310345	0.010327	query_1	['GO:0010557', 'GO:0031328', 'GO:0032774', 'GO:0051254', 'GO:2001141']	['Atf3', 'Cebpb', 'Csrnp1', 'Egr1', 'Ets2', 'Fos', 'Ier2', 'Il1b', 'Junb', 'Kdm6b', 'Nfkbia', 'Nr4a1', 'Nr4a2', 'Osm', 'Pim1', 'Ppp1r15a', 'Snai1', 'Zc3h12a']	[['ISO', 'IEA'], ['IDA', 'IMP', 'IGI', 'ISO', 'IC', 'IEA'], ['IDA'], ['IDA', 'IMP', 'ISO', 'IEA'], ['ISO', 'IEA'], ['IMP', 'ISO', 'IEA'], ['ISO', 'IEA'], ['IDA', 'IGI', 'ISO', 'IEA'], ['IMP', 'ISO', 'IEA'], ['IDA', 'IMP'], ['IMP', 'ISO', 'IEA'], ['IDA', 'IMP', 'IGI', 'ISO', 'IEA'], ['IDA', 'IMP', 'IGI', 'ISO', 'IEA'], ['ISO'], ['IMP'], ['IDA'], ['IDA', 'ISO', 'IEA'], ['IDA', 'ISS', 'ISO', 'IEA']]
49	GO:BP	GO:0002376	immune system process	6.75568e-07	TRUE	"Any process involved in the development or functioning of the immune system, an organismal system for calibrated responses to potential internal or invasive threats." [GO_REF:0000022, GOC:add]	2712	58	22	27334	0.37931	0.00811209	query_1	['GO:0008150']	['Acod1', 'Bcl2a1d', 'Ccl4', 'Ccrl2', 'Cd14', 'Cdkn1a', 'Cebpb', 'Cxcl2', 'Dusp1', 'Egr1', 'Fos', 'Hcar2', 'Il1b', 'Nfkbia', 'Nfkbid', 'Nfkbiz', 'Osm', 'Pde4b', 'Slc7a11', 'Thbs1', 'Trem1', 'Zc3h12a']	[['IEA'], ['IDA', 'IMP'], ['ISO', 'IBA', 'IEA'], ['IBA'], ['IMP', 'IBA', 'IEA'], ['IGI'], ['IDA', 'IGI'], ['ISO', 'IBA', 'IEA'], ['ISO', 'IEA'], ['IMP'], ['IDA'], ['ISS'], ['IDA', 'ISS', 'ISO', 'IBA', 'IEA'], ['IDA', 'IMP'], ['IDA', 'IMP'], ['IMP'], ['IEA'], ['IMP', 'ISO', 'IEA'], ['IMP'], ['IEA'], ['IGI', 'ISO', 'IBA', 'IEA'], ['IDA', 'IMP', 'ISS', 'ISO', 'IEA']]
50	GO:BP	GO:0023051	regulation of signaling	7.18961e-07	TRUE	"Any process that modulates the frequency, rate or extent of a signaling process." [GOC:mtg_signal]	3542	58	25	27334	0.431034	0.00705816	query_1	['GO:0023052', 'GO:0050789']	['Acod1', 'Atf3', 'Ccl4', 'Cd14', 'Cxcr4', 'Dennd4a', 'Dusp1', 'Dusp5', 'Egr1', 'G0s2', 'Hcar2', 'Il1b', 'Nfkbia', 'Nfkbid', 'Nr4a2', 'Osm', 'Pde4b', 'Pim3', 'Ptgs2', 'Rdh11', 'Slc7a11', 'Snai1', 'Srgn', 'Thbs1', 'Zc3h12a']	[['IEA'], ['IMP', 'ISO', 'IEA'], ['IBA'], ['IMP', 'ISO', 'IBA', 'IEA'], ['IEA'], ['IBA'], ['IMP', 'ISS', 'ISO', 'IBA', 'IEA'], ['IBA'], ['IMP', 'ISO'], ['ISS', 'ISO', 'IBA', 'IEA'], ['ISS', 'ISO', 'IEA'], ['IDA', 'IMP', 'IGI', 'ISO', 'IEA'], ['IMP'], ['IDA'], ['ISO', 'IEA'], ['IDA', 'ISO', 'IEA'], ['IMP'], ['IMP'], ['IMP', 'ISO', 'IEA'], ['IMP'], ['IMP'], ['ISO', 'IEA'], ['IDA', 'IMP'], ['IEA'], …
51	GO:BP	GO:0010646	regulation of cell communication	7.25745e-07	TRUE	"Any process that modulates the frequency, rate or extent of cell communication. Cell communication is the process that mediates interactions between a cell and its surroundings. Encompasses interactions such as signaling or attachment between one cell and another cell, between a cell and an extracellular matrix, or between a cell and any other aspect of its environment." [GOC:dph, GOC:tb]	3547	58	25	27334	0.431034	0.00704821	query_1	['GO:0007154', 'GO:0050794']	['Acod1', 'Atf3', 'Ccl4', 'Cd14', 'Cxcr4', 'Dennd4a', 'Dusp1', 'Dusp5', 'Egr1', 'G0s2', 'Hcar2', 'Il1b', 'Nfkbia', 'Nfkbid', 'Nr4a2', 'Osm', 'Pde4b', 'Pim3', 'Ptgs2', 'Rdh11', 'Slc7a11', 'Snai1', 'Srgn', 'Thbs1', 'Zc3h12a']	[['IEA'], ['IMP', 'ISO', 'IEA'], ['IBA'], ['IMP', 'ISO', 'IBA', 'IEA'], ['IEA'], ['IBA'], ['IMP', 'ISS', 'ISO', 'IBA', 'IEA'], ['IBA'], ['IMP', 'ISO'], ['ISS', 'ISO', 'IBA', 'IEA'], ['ISS', 'ISO', 'IEA'], ['IDA', 'IMP', 'IGI', 'ISO', 'IEA'], ['IMP'], ['IDA'], ['ISO', 'IEA'], ['IDA', 'ISO', 'IEA'], ['IMP'], ['IMP'], ['IMP', 'ISO', 'IEA'], ['IMP'], ['IMP'], ['ISO', 'IEA'], ['IDA', 'IMP'], ['IEA'], …
52	GO:BP	GO:0033554	cellular response to stress	7.79715e-07	TRUE	"Any process that results in a change in state or activity of a cell (in terms of movement, secretion, enzyme production, gene expression, etc.) as a result of a stimulus indicating the organism is under stress. The stress is usually, but not necessarily, exogenous (e.g. temperature, humidity, ionizing radiation)." [GOC:mah]	2008	58	19	27334	0.327586	0.00946215	query_1	['GO:0006950', 'GO:0051716']	['Atf3', 'Bcl2a1b', 'Bcl2a1d', 'Cdip1', 'Cdkn1a', 'Cebpb', 'Dusp1', 'Egr1', 'Fos', 'Il1b', 'Kdm6b', 'Nr4a2', 'Plk3', 'Ppp1r15a', 'Ptgs2', 'Sik1', 'Slc7a11', 'Snai1', 'Zc3h12a']	[['IMP', 'ISO', 'IEA'], ['IBA'], ['IBA'], ['ISO', 'IBA', 'IEA'], ['IDA', 'IMP', 'ISS', 'ISO', 'IBA', 'IEA'], ['IMP', 'ISS', 'ISO', 'IEA'], ['ISO', 'IBA', 'IEA'], ['IDA'], ['ISO', 'IEA'], ['IDA', 'IGI', 'ISO'], ['IDA'], ['IMP'], ['IEA'], ['IDA', 'IMP', 'ISO', 'IBA'], ['IDA', 'IMP', 'IEA'], ['IBA'], ['IDA', 'IMP'], ['ISO', 'IEA'], ['IDA', 'ISS', 'ISO', 'IEA']]
53	GO:BP	GO:0002682	regulation of immune system process	8.01578e-07	TRUE	"Any process that modulates the frequency, rate, or extent of an immune system process." [GOC:add]	1575	58	17	27334	0.293103	0.0107937	query_1	['GO:0002376', 'GO:0050789']	['Acod1', 'Bcl2a1d', 'Cd14', 'Cdkn1a', 'Cebpb', 'Dusp1', 'Fos', 'Hcar2', 'Il1b', 'Nfkbia', 'Nfkbid', 'Nfkbiz', 'Pde4b', 'Slc7a11', 'Thbs1', 'Trem1', 'Zc3h12a']	[['IEA'], ['IDA'], ['IMP', 'IBA'], ['IGI'], ['IDA', 'IGI'], ['ISO', 'IEA'], ['IDA'], ['ISS'], ['ISS', 'ISO', 'IBA', 'IEA'], ['IDA', 'IMP'], ['IDA', 'IMP'], ['IMP'], ['ISO', 'IEA'], ['IMP'], ['IEA'], ['ISO'], ['IDA', 'IMP', 'ISS', 'ISO', 'IEA']]
54	GO:BP	GO:0019222	regulation of metabolic process	9.21242e-07	TRUE	"Any process that modulates the frequency, rate or extent of the chemical reactions and pathways within a cell or an organism." [GOC:go_curators]	7329	58	36	27334	0.62069	0.00491199	query_1	['GO:0008152', 'GO:0050789']	['Atf3', 'Bcl2a1d', 'Ccl4', 'Cd14', 'Cdkn1a', 'Cebpb', 'Csrnp1', 'Dusp1', 'Dusp5', 'Egr1', 'Ets2', 'Fos', 'G0s2', 'Gla', 'Hcar2', 'Ier2', 'Il1b', 'Junb', 'Kdm6b', 'Nfkbia', 'Nfkbid', 'Nfkbiz', 'Nr4a1', 'Nr4a2', 'Osm', 'Pde4b', 'Pim1', 'Plk3', 'Ppp1r15a', 'Ptgs2', 'Sik1', 'Slc7a11', 'Snai1', 'Srgn', 'Thbs1', 'Zc3h12a']	[['IDA', 'IMP', 'IGI', 'ISO', 'IBA', 'IEA'], ['IDA'], ['ISO'], ['IMP', 'ISO', 'IBA', 'IEA'], ['IDA', 'IMP', 'ISO', 'IBA', 'IEA'], ['IDA', 'IMP', 'IGI', 'ISS', 'ISO', 'IBA', 'IC', 'IEA'], ['IDA', 'IMP', 'IBA'], ['ISS', 'ISO', 'IEA'], ['ISO'], ['IDA', 'IMP', 'ISO', 'IBA', 'IEA'], ['ISO', 'IBA', 'IEA'], ['IDA', 'IMP', 'ISO', 'IBA', 'IC', 'IEA'], ['IMP'], ['IMP'], ['ISS', 'ISO', 'IEA'], ['ISO', 'IEA'…
55	GO:BP	GO:0023057	negative regulation of signaling	9.27431e-07	TRUE	"Any process that stops, prevents, or reduces the frequency, rate or extent of a signaling process." [GOC:mtg_signal]	1390	58	16	27334	0.275862	0.0115108	query_1	['GO:0023051', 'GO:0023052', 'GO:0048519']	['Acod1', 'Atf3', 'Dusp1', 'Dusp5', 'Egr1', 'Il1b', 'Nfkbia', 'Nfkbid', 'Nr4a2', 'Osm', 'Pde4b', 'Pim3', 'Ptgs2', 'Snai1', 'Thbs1', 'Zc3h12a']	[['IEA'], ['IMP'], ['IMP', 'ISS', 'ISO', 'IBA', 'IEA'], ['IBA'], ['IMP'], ['IDA', 'IMP', 'ISO', 'IEA'], ['IMP'], ['IDA'], ['ISO', 'IEA'], ['ISO'], ['IMP'], ['IMP'], ['IMP', 'ISO', 'IEA'], ['ISO', 'IEA'], ['IEA'], ['IDA', 'ISO', 'IEA']]
56	GO:BP	GO:0048646	anatomical structure formation involved in morphogenesis	9.37073e-07	TRUE	"The developmental process pertaining to the initial formation of an anatomical structure from unspecified parts. This process begins with the specific processes that contribute to the appearance of the discrete structure and ends when the structural rudiment is recognizable. An anatomical structure is any biological entity that occupies space and is distinguished from its surroundings. Anatomica…	1201	58	15	27334	0.258621	0.0124896	query_1	['GO:0009653', 'GO:0032502']	['Cxcr4', 'Dusp1', 'Dusp5', 'Ets2', 'Il1b', 'Junb', 'Kdm6b', 'Lamb3', 'Nr4a1', 'Pim1', 'Ppp1r15a', 'Ptgs2', 'Snai1', 'Thbs1', 'Zc3h12a']	[['IEA'], ['IBA'], ['IBA'], ['IMP', 'IGI'], ['IMP', 'ISO', 'IEA'], ['IDA', 'IMP'], ['IMP'], ['IEA'], ['ISO', 'IEA'], ['ISO', 'IEA'], ['ISO'], ['ISO', 'IEA'], ['IMP', 'IGI'], ['IEA'], ['ISS', 'ISO', 'IEA']]
57	GO:BP	GO:0010648	negative regulation of cell communication	9.37073e-07	TRUE	"Any process that decreases the frequency, rate or extent of cell communication. Cell communication is the process that mediates interactions between a cell and its surroundings. Encompasses interactions such as signaling or attachment between one cell and another cell, between a cell and an extracellular matrix, or between a cell and any other aspect of its environment." [GOC:dph, GOC:tb]	1393	58	16	27334	0.275862	0.011486	query_1	['GO:0007154', 'GO:0010646', 'GO:0048523']	['Acod1', 'Atf3', 'Dusp1', 'Dusp5', 'Egr1', 'Il1b', 'Nfkbia', 'Nfkbid', 'Nr4a2', 'Osm', 'Pde4b', 'Pim3', 'Ptgs2', 'Snai1', 'Thbs1', 'Zc3h12a']	[['IEA'], ['IMP'], ['IMP', 'ISS', 'ISO', 'IBA', 'IEA'], ['IBA'], ['IMP'], ['IDA', 'IMP', 'ISO', 'IEA'], ['IMP'], ['IDA'], ['ISO', 'IEA'], ['ISO'], ['IMP'], ['IMP'], ['IMP', 'ISO', 'IEA'], ['ISO', 'IEA'], ['IEA'], ['IDA', 'ISO', 'IEA']]
58	GO:BP	GO:0060326	cell chemotaxis	9.80996e-07	TRUE	"The directed movement of a motile cell guided by a specific chemical concentration gradient. Movement may be towards a higher concentration (positive chemotaxis) or towards a lower concentration (negative chemotaxis)." [GOC:dph]	317	58	9	27334	0.155172	0.0283912	query_1	['GO:0006935', 'GO:0016477', 'GO:0070887']	['Ccl4', 'Ccrl2', 'Cxcl2', 'Dusp1', 'Il1b', 'Nr4a1', 'Pde4b', 'Thbs1', 'Trem1']	[['ISO', 'IBA', 'IEA'], ['IBA'], ['ISO', 'IBA', 'IEA'], ['ISO', 'IEA'], ['IDA', 'ISO'], ['ISO', 'IEA'], ['IMP'], ['IEA'], ['IGI', 'ISO', 'IBA']]
59	GO:BP	GO:0044271	cellular nitrogen compound biosynthetic process	9.80996e-07	TRUE	"The chemical reactions and pathways resulting in the formation of organic and inorganic nitrogenous compounds." [GOC:jl, ISBN:0198506732]	4856	58	29	27334	0.5	0.00597199	query_1	['GO:0034641', 'GO:0044249']	['Atf3', 'Cdkn1a', 'Cebpb', 'Csrnp1', 'Dusp1', 'Dusp5', 'Egr1', 'Ets2', 'Fos', 'Gla', 'Ier2', 'Il1b', 'Junb', 'Kdm6b', 'Ndufa12', 'Nfkbia', 'Nfkbid', 'Nr4a1', 'Nr4a2', 'Osm', 'Pim1', 'Plk3', 'Ppp1r15a', 'Ptgs2', 'Sik1', 'Slc7a11', 'Snai1', 'Thbs1', 'Zc3h12a']	[['IDA', 'ISO', 'IBA', 'IEA'], ['IMP', 'ISO', 'IEA'], ['IDA', 'IMP', 'IGI', 'ISS', 'ISO', 'IBA', 'IC', 'IEA'], ['IDA', 'IMP', 'IBA'], ['ISO'], ['ISO'], ['IDA', 'IMP', 'ISO', 'IBA', 'IEA'], ['ISO', 'IBA', 'IEA'], ['IDA', 'IMP', 'ISO', 'IBA', 'IC', 'IEA'], ['IMP'], ['ISO', 'IEA'], ['IDA', 'IGI', 'ISO', 'IEA'], ['IDA', 'IMP', 'ISO', 'IBA', 'IEA'], ['IDA', 'IMP'], ['IC'], ['IMP', 'ISO', 'IBA', 'IEA']…
60	GO:BP	GO:0010604	positive regulation of macromolecule metabolic process	1.04805e-06	TRUE	"Any process that increases the frequency, rate or extent of the chemical reactions and pathways involving macromolecules, any molecule of high relative molecular mass, the structure of which essentially comprises the multiple repetition of units derived, actually or conceptually, from molecules of low relative molecular mass." [GOC:dph, GOC:tb]	3643	58	25	27334	0.431034	0.00686248	query_1	['GO:0009893', 'GO:0043170', 'GO:0060255']	['Atf3', 'Ccl4', 'Cd14', 'Cdkn1a', 'Cebpb', 'Csrnp1', 'Egr1', 'Ets2', 'Fos', 'Ier2', 'Il1b', 'Junb', 'Kdm6b', 'Nfkbia', 'Nr4a1', 'Nr4a2', 'Osm', 'Pde4b', 'Pim1', 'Plk3', 'Ppp1r15a', 'Ptgs2', 'Snai1', 'Thbs1', 'Zc3h12a']	[['IMP', 'IGI', 'ISO', 'IEA'], ['ISO'], ['IMP', 'ISO', 'IBA', 'IEA'], ['ISO', 'IEA'], ['IDA', 'IMP', 'IGI', 'ISO', 'IC', 'IEA'], ['IDA'], ['IDA', 'IMP', 'ISO', 'IEA'], ['ISO', 'IEA'], ['IMP', 'ISO', 'IEA'], ['ISO', 'IEA'], ['IDA', 'IMP', 'IGI', 'ISS', 'ISO', 'IBA', 'IEA'], ['IMP', 'ISO', 'IEA'], ['IDA', 'IMP'], ['IMP', 'ISO', 'IEA'], ['IDA', 'IMP', 'IGI', 'ISO', 'IEA'], ['IDA', 'IMP', 'IGI', 'ISO…
61	GO:BP	GO:1901700	response to oxygen-containing compound	1.04805e-06	TRUE	"Any process that results in a change in state or activity of a cell or an organism (in terms of movement, secretion, enzyme production, gene expression, etc.) as a result of an oxygen-containing compound stimulus." [GOC:pr, GOC:TermGenie]	2065	58	19	27334	0.327586	0.00920097	query_1	['GO:0042221']	['Acod1', 'Cd14', 'Cebpb', 'Cxcl2', 'Egr1', 'Fos', 'Il1b', 'Kdm6b', 'Nfkbia', 'Nr4a1', 'Nr4a2', 'Pde4b', 'Pim1', 'Pim3', 'Plk3', 'Ptgs2', 'Rdh11', 'Thbs1', 'Zc3h12a']	[['IEA'], ['IMP', 'ISO', 'IBA', 'IEA'], ['IDA', 'IMP', 'ISO', 'IEA'], ['IBA', 'IEA'], ['IDA', 'ISS', 'ISO'], ['ISO', 'IEA'], ['IDA', 'IMP', 'ISO', 'IBA', 'IEA'], ['IDA'], ['IDA'], ['IDA', 'IBA', 'IEA'], ['IDA', 'IBA'], ['IMP'], ['ISO', 'IEA'], ['IMP'], ['IEA'], ['ISO', 'IEA'], ['IDA', 'ISO', 'IEA'], ['IEA'], ['IDA', 'ISS', 'ISO', 'IEA']]
62	GO:BP	GO:0009893	positive regulation of metabolic process	1.20409e-06	TRUE	"Any process that activates or increases the frequency, rate or extent of the chemical reactions and pathways within a cell or an organism." [GOC:go_curators]	3968	58	26	27334	0.448276	0.00655242	query_1	['GO:0008152', 'GO:0019222', 'GO:0048518']	['Atf3', 'Ccl4', 'Cd14', 'Cdkn1a', 'Cebpb', 'Csrnp1', 'Egr1', 'Ets2', 'Fos', 'G0s2', 'Ier2', 'Il1b', 'Junb', 'Kdm6b', 'Nfkbia', 'Nr4a1', 'Nr4a2', 'Osm', 'Pde4b', 'Pim1', 'Plk3', 'Ppp1r15a', 'Ptgs2', 'Snai1', 'Thbs1', 'Zc3h12a']	[['IMP', 'IGI', 'ISO', 'IEA'], ['ISO'], ['IMP', 'ISO', 'IBA', 'IEA'], ['IMP', 'ISO', 'IEA'], ['IDA', 'IMP', 'IGI', 'ISO', 'IC', 'IEA'], ['IDA'], ['IDA', 'IMP', 'ISO', 'IEA'], ['ISO', 'IEA'], ['IMP', 'ISO', 'IEA'], ['IMP'], ['ISO', 'IEA'], ['IDA', 'IMP', 'IGI', 'ISS', 'ISO', 'IBA', 'IEA'], ['IMP', 'ISO', 'IEA'], ['IDA', 'IMP'], ['IMP', 'ISO', 'IEA'], ['IDA', 'IMP', 'IGI', 'ISO', 'IEA'], ['IDA', 'I…
63	GO:BP	GO:0032501	multicellular organismal process	1.2437e-06	TRUE	"Any biological process, occurring at the level of a multicellular organism, pertinent to its function." [GOC:curators, GOC:dph, GOC:isa_complete, GOC:tb]	9100	58	40	27334	0.689655	0.0043956	query_1	['GO:0008150']	['Acod1', 'Bcl2a1d', 'Ccl4', 'Cd14', 'Cdkn1a', 'Cebpb', 'Csrnp1', 'Cxcr4', 'Dusp1', 'Dusp5', 'Egr1', 'Emb', 'Ets2', 'Fos', 'G0s2', 'Hcar2', 'Ier2', 'Il1b', 'Junb', 'Kdm6b', 'Krt81', 'Krt83', 'Lamb3', 'Nfkbia', 'Nfkbid', 'Nfkbiz', 'Nr4a1', 'Nr4a2', 'Osm', 'Pde4b', 'Pim1', 'Ppp1r15a', 'Ptgs2', 'Rdh11', 'Sik1', 'Slc7a11', 'Snai1', 'Srgn', 'Thbs1', 'Zc3h12a']	[['IEA'], ['IMP'], ['ISO'], ['IMP', 'ISO', 'IBA', 'IEA'], ['IMP', 'IGI'], ['IDA', 'IMP', 'IGI', 'ISS', 'ISO', 'IEA'], ['IMP'], ['IEA'], ['IBA'], ['ISO', 'IBA'], ['IMP', 'ISS', 'ISO'], ['IBA', 'IEA'], ['IMP', 'IGI'], ['IDA', 'IMP', 'IEA'], ['IMP'], ['ISS', 'ISO', 'IEA'], ['ISS', 'ISO', 'IEA'], ['IDA', 'IMP', 'ISS', 'ISO', 'IBA', 'IEA'], ['IDA', 'IMP'], ['IMP', 'ISO', 'IBA'], ['IBA'], ['IBA'], ['IE…
64	GO:BP	GO:0071345	cellular response to cytokine stimulus	1.3602e-06	TRUE	"Any process that results in a change in state or activity of a cell (in terms of movement, secretion, enzyme production, gene expression, etc.) as a result of a cytokine stimulus." [GOC:mah]	1060	58	14	27334	0.241379	0.0132075	query_1	['GO:0034097', 'GO:0071310']	['Ccl4', 'Ccrl2', 'Cdip1', 'Cebpb', 'Cxcl2', 'Cxcr4', 'Dusp1', 'Egr1', 'Fos', 'Il1b', 'Nfkbia', 'Osm', 'Thbs1', 'Zc3h12a']	[['IBA'], ['IEA'], ['ISO', 'IBA', 'IEA'], ['ISO', 'IEA'], ['IBA', 'IEA'], ['IEA'], ['ISO', 'IEA'], ['ISS', 'ISO', 'IEA'], ['IEA'], ['IDA', 'ISO', 'IBA', 'IEA'], ['IDA', 'ISO', 'IBA', 'IEA'], ['ISO', 'IEA'], ['IEA'], ['IDA', 'ISS', 'ISO', 'IEA']]
65	GO:BP	GO:0032103	positive regulation of response to external stimulus	1.42024e-06	TRUE	"Any process that activates, maintains or increases the rate of a response to an external stimulus." [GOC:mah]	584	58	11	27334	0.189655	0.0188356	query_1	['GO:0009605', 'GO:0032101', 'GO:0048584']	['Acod1', 'Cd14', 'Cebpb', 'Cxcr4', 'Il1b', 'Nfkbia', 'Nfkbiz', 'Osm', 'Ptgs2', 'Thbs1', 'Trem1']	[['IEA'], ['IMP', 'IBA'], ['IGI'], ['IEA'], ['IDA', 'ISO', 'IEA'], ['IDA', 'ISO', 'IEA'], ['ISO', 'IEA'], ['ISO'], ['IDA', 'ISO', 'IEA'], ['IEA'], ['ISO']]
66	GO:BP	GO:0051254	positive regulation of RNA metabolic process	1.42024e-06	TRUE	"Any process that activates or increases the frequency, rate or extent of the chemical reactions and pathways involving RNA." [GOC:ai]	1883	58	18	27334	0.310345	0.00955921	query_1	['GO:0010604', 'GO:0016070', 'GO:0045935', 'GO:0051252']	['Atf3', 'Cebpb', 'Csrnp1', 'Egr1', 'Ets2', 'Fos', 'Ier2', 'Il1b', 'Junb', 'Kdm6b', 'Nfkbia', 'Nr4a1', 'Nr4a2', 'Osm', 'Pim1', 'Ppp1r15a', 'Snai1', 'Zc3h12a']	[['ISO', 'IEA'], ['IDA', 'IMP', 'IGI', 'ISO', 'IC', 'IEA'], ['IDA'], ['IDA', 'IMP', 'ISO', 'IEA'], ['ISO', 'IEA'], ['IMP', 'ISO', 'IEA'], ['ISO', 'IEA'], ['IDA', 'IGI', 'ISO', 'IEA'], ['IMP', 'ISO', 'IEA'], ['IDA', 'IMP'], ['IMP', 'ISO', 'IEA'], ['IDA', 'IMP', 'IGI', 'ISO', 'IEA'], ['IDA', 'IMP', 'IGI', 'ISO', 'IEA'], ['ISO'], ['IMP'], ['IDA'], ['IDA', 'ISO', 'IEA'], ['IDA', 'ISS', 'ISO', 'IBA', …
67	GO:BP	GO:0042221	response to chemical	1.50646e-06	TRUE	"Any process that results in a change in state or activity of a cell or an organism (in terms of movement, secretion, enzyme production, gene expression, etc.) as a result of a chemical stimulus." [GOC:jl]	5657	58	31	27334	0.534483	0.00547994	query_1	['GO:0050896']	['Acod1', 'Atf3', 'Ccl4', 'Ccrl2', 'Cd14', 'Cdip1', 'Cebpb', 'Cxcl2', 'Cxcr4', 'Dusp1', 'Egr1', 'Emb', 'Fos', 'Il1b', 'Junb', 'Kdm6b', 'Nfkbia', 'Nr4a1', 'Nr4a2', 'Osm', 'Pde4b', 'Pim1', 'Pim3', 'Plk3', 'Ppp1r15a', 'Ptgs2', 'Rdh11', 'Slc7a11', 'Thbs1', 'Trem1', 'Zc3h12a']	[['IEA'], ['IMP'], ['IDA', 'ISO', 'IBA', 'IEA'], ['IBA', 'IEA'], ['IDA', 'IMP', 'ISS', 'ISO', 'IBA', 'IEA'], ['ISO', 'IBA', 'IEA'], ['IDA', 'IMP', 'ISO', 'IEA'], ['IDA', 'ISO', 'IBA', 'IEA'], ['IEA'], ['ISO', 'IEA'], ['IDA', 'ISS', 'ISO', 'IEA'], ['IBA', 'IEA'], ['IDA', 'ISO', 'IEA'], ['IDA', 'IMP', 'ISO', 'IBA', 'IEA'], ['IDA'], ['IDA'], ['IDA', 'ISO', 'IBA', 'IEA'], ['IDA', 'ISO', 'IBA', 'IEA']…
68	GO:BP	GO:1990869	cellular response to chemokine	2.01622e-06	TRUE	"Any process that results in a change in state or activity of a cell (in terms of movement, secretion, enzyme production, gene expression, etc.) as a result of a chemokine stimulus." [PMID:11113082]	95	58	6	27334	0.103448	0.0631579	query_1	['GO:0071345', 'GO:1990868']	['Ccl4', 'Ccrl2', 'Cxcl2', 'Cxcr4', 'Dusp1', 'Zc3h12a']	[['IBA'], ['IEA'], ['IBA'], ['IEA'], ['ISO', 'IEA'], ['IDA', 'ISS', 'ISO', 'IEA']]
69	GO:BP	GO:1990868	response to chemokine	2.01622e-06	TRUE	"Any process that results in a change in state or activity of a cell or an organism (in terms of movement, secretion, enzyme production, gene expression, etc.) as a result of a chemokine stimulus." [PMID:11113082]	95	58	6	27334	0.103448	0.0631579	query_1	['GO:0034097']	['Ccl4', 'Ccrl2', 'Cxcl2', 'Cxcr4', 'Dusp1', 'Zc3h12a']	[['IBA'], ['IEA'], ['IBA'], ['IEA'], ['ISO', 'IEA'], ['IDA', 'ISS', 'ISO', 'IEA']]
70	GO:BP	GO:0019438	aromatic compound biosynthetic process	2.14458e-06	TRUE	"The chemical reactions and pathways resulting in the formation of aromatic compounds, any substance containing an aromatic carbon ring." [GOC:ai]	4103	58	26	27334	0.448276	0.00633683	query_1	['GO:0006725', 'GO:0044249']	['Atf3', 'Cdkn1a', 'Cebpb', 'Csrnp1', 'Dusp1', 'Dusp5', 'Egr1', 'Ets2', 'Fos', 'Ier2', 'Il1b', 'Junb', 'Kdm6b', 'Ndufa12', 'Nfkbia', 'Nfkbid', 'Nr4a1', 'Nr4a2', 'Osm', 'Pim1', 'Plk3', 'Ppp1r15a', 'Sik1', 'Slc7a11', 'Snai1', 'Zc3h12a']	[['IDA', 'ISO', 'IBA', 'IEA'], ['IMP', 'ISO', 'IEA'], ['IDA', 'IMP', 'IGI', 'ISS', 'ISO', 'IBA', 'IC', 'IEA'], ['IDA', 'IMP', 'IBA'], ['ISO'], ['ISO'], ['IDA', 'IMP', 'ISO', 'IBA', 'IEA'], ['ISO', 'IBA', 'IEA'], ['IDA', 'IMP', 'ISO', 'IBA', 'IC', 'IEA'], ['ISO', 'IEA'], ['IDA', 'IGI', 'ISO', 'IEA'], ['IDA', 'IMP', 'ISO', 'IBA', 'IEA'], ['IDA', 'IMP'], ['IC'], ['IMP', 'ISO', 'IBA', 'IEA'], ['IDA']…
71	GO:BP	GO:0034612	response to tumor necrosis factor	2.14584e-06	TRUE	"Any process that results in a change in state or activity of a cell or an organism (in terms of movement, secretion, enzyme production, gene expression, etc.) as a result of a tumor necrosis factor stimulus." [GOC:mah]	251	58	8	27334	0.137931	0.0318725	query_1	['GO:0034097']	['Ccl4', 'Cd14', 'Cdip1', 'Fos', 'Nfkbia', 'Ptgs2', 'Thbs1', 'Zc3h12a']	[['IBA'], ['ISO', 'IEA'], ['ISO', 'IBA', 'IEA'], ['IEA'], ['IDA', 'ISO', 'IBA', 'IEA'], ['IEA'], ['IEA'], ['ISS', 'ISO', 'IEA']]
72	GO:BP	GO:0010468	regulation of gene expression	2.14584e-06	TRUE	"Any process that modulates the frequency, rate or extent of gene expression. Gene expression is the process in which a gene's coding sequence is converted into a mature gene product (protein or RNA)." [GOC:txnOH-2018]	5407	58	30	27334	0.517241	0.00554836	query_1	['GO:0010467', 'GO:0060255']	['Atf3', 'Ccl4', 'Cd14', 'Cdkn1a', 'Cebpb', 'Csrnp1', 'Dusp5', 'Egr1', 'Ets2', 'Fos', 'Ier2', 'Il1b', 'Junb', 'Kdm6b', 'Nfkbia', 'Nfkbid', 'Nfkbiz', 'Nr4a1', 'Nr4a2', 'Osm', 'Pde4b', 'Pim1', 'Plk3', 'Ppp1r15a', 'Ptgs2', 'Sik1', 'Snai1', 'Srgn', 'Thbs1', 'Zc3h12a']	[['IDA', 'IMP', 'IGI', 'ISO', 'IBA', 'IEA'], ['ISO'], ['IMP', 'ISO', 'IBA', 'IEA'], ['IMP'], ['IDA', 'IMP', 'IGI', 'ISS', 'ISO', 'IBA', 'IC', 'IEA'], ['IDA', 'IMP', 'IBA'], ['ISO'], ['IDA', 'IMP', 'ISO', 'IBA', 'IEA'], ['ISO', 'IBA', 'IEA'], ['IDA', 'IMP', 'ISO', 'IBA', 'IC', 'IEA'], ['ISO', 'IEA'], ['IDA', 'IMP', 'IGI', 'ISS', 'ISO', 'IBA', 'IEA'], ['IDA', 'IMP', 'ISO', 'IBA', 'IEA'], ['IDA', 'I…
73	GO:BP	GO:0044249	cellular biosynthetic process	2.16412e-06	TRUE	"The chemical reactions and pathways resulting in the formation of substances, carried out by individual cells." [GOC:jl]	5762	58	31	27334	0.534483	0.00538008	query_1	['GO:0009058', 'GO:0044237']	['Atf3', 'Cdkn1a', 'Cebpb', 'Coq10b', 'Csrnp1', 'Dusp1', 'Dusp5', 'Egr1', 'Ets2', 'Fos', 'Gla', 'Ier2', 'Il1b', 'Junb', 'Kdm6b', 'Ndufa12', 'Nfkbia', 'Nfkbid', 'Nr4a1', 'Nr4a2', 'Osm', 'Phlda1', 'Pim1', 'Plk3', 'Ppp1r15a', 'Ptgs2', 'Sik1', 'Slc7a11', 'Snai1', 'Thbs1', 'Zc3h12a']	[['IDA', 'ISO', 'IBA', 'IEA'], ['IMP', 'ISO', 'IEA'], ['IDA', 'IMP', 'IGI', 'ISS', 'ISO', 'IBA', 'IC', 'IEA'], ['IEA'], ['IDA', 'IMP', 'IBA'], ['ISO'], ['ISO'], ['IDA', 'IMP', 'ISO', 'IBA', 'IEA'], ['ISO', 'IBA', 'IEA'], ['IDA', 'IMP', 'ISO', 'IBA', 'IC', 'IEA'], ['IMP'], ['ISO', 'IEA'], ['IDA', 'IGI', 'ISO', 'IEA'], ['IDA', 'IMP', 'ISO', 'IBA', 'IEA'], ['IDA', 'IMP'], ['IC'], ['IMP', 'ISO', 'IBA…
74	GO:BP	GO:0048870	cell motility	2.31541e-06	TRUE	"Any process involved in the controlled self-propelled movement of a cell that results in translocation of the cell from one place to another." [GOC:dgh, GOC:dph, GOC:isa_complete, GOC:mlg]	1732	58	17	27334	0.293103	0.00981524	query_1	['GO:0009987']	['Ccl4', 'Ccrl2', 'Cxcl2', 'Cxcr4', 'Dusp1', 'Egr1', 'Ier2', 'Il1b', 'Lamb3', 'Nr4a1', 'Nr4a2', 'Pde4b', 'Ptgs2', 'Snai1', 'Thbs1', 'Trem1', 'Zc3h12a']	[['ISO', 'IBA', 'IEA'], ['IBA'], ['ISO', 'IBA', 'IEA'], ['IEA'], ['ISO', 'IEA'], ['ISO'], ['ISS', 'ISO', 'IEA'], ['IDA', 'ISO', 'IEA'], ['IBA'], ['ISO', 'IEA'], ['IMP'], ['IMP'], ['ISO', 'IEA'], ['IMP', 'IGI', 'ISO', 'IEA'], ['IEA'], ['IGI', 'ISO', 'IBA'], ['ISS', 'ISO', 'IEA']]
75	GO:BP	GO:0006935	chemotaxis	2.36735e-06	TRUE	"The directed movement of a motile cell or organism, or the directed growth of a cell guided by a specific chemical concentration gradient. Movement may be towards a higher concentration (positive chemotaxis) or towards a lower concentration (negative chemotaxis)." [ISBN:0198506732]	622	58	11	27334	0.189655	0.0176849	query_1	['GO:0042221', 'GO:0042330']	['Ccl4', 'Ccrl2', 'Cxcl2', 'Cxcr4', 'Dusp1', 'Emb', 'Il1b', 'Nr4a1', 'Pde4b', 'Thbs1', 'Trem1']	[['ISO', 'IBA', 'IEA'], ['IBA', 'IEA'], ['ISO', 'IBA', 'IEA'], ['IEA'], ['ISO', 'IEA'], ['IBA', 'IEA'], ['IDA', 'ISO'], ['ISO', 'IEA'], ['IMP'], ['IEA'], ['IGI', 'ISO', 'IBA']]
76	GO:BP	GO:0045944	positive regulation of transcription by RNA polymerase II	2.38261e-06	TRUE	"Any process that activates or increases the frequency, rate or extent of transcription from an RNA polymerase II promoter." [GOC:go_curators, GOC:txnOH]	1318	58	15	27334	0.258621	0.0113809	query_1	['GO:0006357', 'GO:0006366', 'GO:0045893']	['Atf3', 'Cebpb', 'Csrnp1', 'Egr1', 'Ets2', 'Fos', 'Ier2', 'Il1b', 'Junb', 'Kdm6b', 'Nfkbia', 'Nr4a1', 'Nr4a2', 'Osm', 'Zc3h12a']	[['ISO', 'IEA'], ['IDA', 'IMP', 'IGI', 'ISO', 'IC', 'IEA'], ['IDA'], ['IDA', 'IMP', 'ISO', 'IEA'], ['ISO', 'IEA'], ['IMP', 'ISO', 'IEA'], ['ISO', 'IEA'], ['IDA', 'IGI', 'ISO'], ['IMP', 'ISO', 'IEA'], ['IDA', 'IMP'], ['ISO', 'IEA'], ['IDA', 'IMP', 'IGI', 'ISO', 'IEA'], ['IDA', 'IMP', 'IGI', 'ISO', 'IEA'], ['ISO'], ['IDA', 'ISS', 'ISO', 'IEA']]
77	GO:BP	GO:0042330	taxis	2.38261e-06	TRUE	"The directed movement of a motile cell or organism in response to an external stimulus." [GOC:jl, ISBN:0192801023]	624	58	11	27334	0.189655	0.0176282	query_1	['GO:0009605', 'GO:0040011']	['Ccl4', 'Ccrl2', 'Cxcl2', 'Cxcr4', 'Dusp1', 'Emb', 'Il1b', 'Nr4a1', 'Pde4b', 'Thbs1', 'Trem1']	[['ISO', 'IBA', 'IEA'], ['IBA', 'IEA'], ['ISO', 'IBA', 'IEA'], ['IEA'], ['ISO', 'IEA'], ['IBA', 'IEA'], ['IDA', 'ISO'], ['ISO', 'IEA'], ['IMP'], ['IEA'], ['IGI', 'ISO', 'IBA']]
78	GO:BP	GO:0016477	cell migration	2.66597e-06	TRUE	"The controlled self-propelled movement of a cell from one site to a destination guided by molecular cues. Cell migration is a central process in the development and maintenance of multicellular organisms." [GOC:cjm, GOC:dph, GOC:ems, GOC:pf, Wikipedia:Cell_migration]	1539	58	16	27334	0.275862	0.0103964	query_1	['GO:0048870']	['Ccl4', 'Ccrl2', 'Cxcl2', 'Cxcr4', 'Dusp1', 'Egr1', 'Il1b', 'Lamb3', 'Nr4a1', 'Nr4a2', 'Pde4b', 'Ptgs2', 'Snai1', 'Thbs1', 'Trem1', 'Zc3h12a']	[['ISO', 'IBA', 'IEA'], ['IBA'], ['ISO', 'IBA', 'IEA'], ['IEA'], ['ISO', 'IEA'], ['ISO'], ['IDA', 'ISO', 'IEA'], ['IBA'], ['ISO', 'IEA'], ['IMP'], ['IMP'], ['ISO', 'IEA'], ['IMP', 'IGI', 'ISO', 'IEA'], ['IEA'], ['IGI', 'ISO', 'IBA'], ['ISS', 'ISO', 'IEA']]
79	GO:BP	GO:0002684	positive regulation of immune system process	2.66597e-06	TRUE	"Any process that activates or increases the frequency, rate, or extent of an immune system process." [GOC:add]	1138	58	14	27334	0.241379	0.0123023	query_1	['GO:0002376', 'GO:0002682', 'GO:0048518']	['Acod1', 'Bcl2a1d', 'Cd14', 'Cdkn1a', 'Fos', 'Hcar2', 'Il1b', 'Nfkbia', 'Nfkbid', 'Nfkbiz', 'Pde4b', 'Thbs1', 'Trem1', 'Zc3h12a']	[['IEA'], ['IDA'], ['IMP', 'IBA'], ['IGI'], ['IDA'], ['ISS'], ['ISS', 'ISO', 'IBA', 'IEA'], ['IDA'], ['IMP'], ['IMP'], ['ISO', 'IEA'], ['IEA'], ['ISO'], ['IDA', 'IMP', 'ISS', 'ISO', 'IEA']]
80	GO:BP	GO:0071347	cellular response to interleukin-1	2.99774e-06	TRUE	"Any process that results in a change in state or activity of a cell (in terms of movement, secretion, enzyme production, gene expression, etc.) as a result of an interleukin-1 stimulus." [GOC:mah]	104	58	6	27334	0.103448	0.0576923	query_1	['GO:0070555', 'GO:0071345']	['Ccl4', 'Cebpb', 'Cxcl2', 'Egr1', 'Il1b', 'Zc3h12a']	[['IBA'], ['ISO', 'IEA'], ['IEA'], ['ISO', 'IEA'], ['ISO', 'IEA'], ['IDA']]
81	GO:BP	GO:0050789	regulation of biological process	3.25997e-06	TRUE	"Any process that modulates the frequency, rate or extent of a biological process. Biological processes are regulated by many means; examples include the control of gene expression, protein modification or interaction with a protein or substrate molecule." [GOC:ai, GOC:go_curators]	13390	58	48	27334	0.827586	0.00358476	query_1	['GO:0008150', 'GO:0065007']	['Acod1', 'Atf3', 'Bcl2a1b', 'Bcl2a1d', 'Ccl4', 'Ccrl2', 'Cd14', 'Cdip1', 'Cdkn1a', 'Cebpb', 'Csrnp1', 'Cxcl2', 'Cxcr4', 'Dennd4a', 'Dusp1', 'Dusp5', 'Egr1', 'Ets2', 'Fos', 'G0s2', 'Gla', 'Hcar2', 'Ier2', 'Il1b', 'Junb', 'Kdm6b', 'Nfkbia', 'Nfkbid', 'Nfkbiz', 'Nr4a1', 'Nr4a2', 'Osm', 'Pde4b', 'Phlda1', 'Pim1', 'Pim3', 'Plk3', 'Ppp1r15a', 'Ptgs2', 'Rdh11', 'Sik1', 'Slc7a11', 'Snai1', 'Srgn', 'Stk1…	[['IEA'], ['IDA', 'IMP', 'IGI', 'ISO', 'IBA', 'IEA'], ['IBA', 'IEA'], ['IDA', 'IBA', 'IEA'], ['ISO', 'IBA', 'IEA'], ['IBA', 'IEA'], ['IMP', 'ISO', 'IBA', 'IEA'], ['ISO', 'IBA', 'IEA'], ['IDA', 'IMP', 'IGI', 'ISS', 'ISO', 'IBA', 'IEA'], ['IDA', 'IMP', 'IGI', 'ISS', 'ISO', 'IBA', 'IC', 'IEA'], ['IDA', 'IMP', 'IBA'], ['IBA', 'IEA'], ['IEA'], ['IBA'], ['IMP', 'ISS', 'ISO', 'IBA', 'IEA'], ['ISO', 'IBA…
82	GO:BP	GO:0044092	negative regulation of molecular function	3.60793e-06	TRUE	"Any process that stops or reduces the rate or extent of a molecular function, an elemental biological activity occurring at the molecular level, such as catalysis or binding." [GO:jl]	1170	58	14	27334	0.241379	0.0119658	query_1	['GO:0065009']	['Bcl2a1d', 'Cdkn1a', 'Dusp1', 'Gla', 'Il1b', 'Nfkbia', 'Nfkbid', 'Nr4a1', 'Pim1', 'Ppp1r15a', 'Ptgs2', 'Sik1', 'Thbs1', 'Zc3h12a']	[['IDA'], ['IDA', 'ISO', 'IBA', 'IEA'], ['ISS', 'ISO', 'IEA'], ['IMP'], ['IDA'], ['ISO', 'IBA', 'IEA'], ['IDA'], ['IDA'], ['ISO', 'IEA'], ['ISO'], ['IMP'], ['IDA', 'IMP'], ['IEA'], ['ISS', 'ISO', 'IEA']]
83	GO:BP	GO:1901362	organic cyclic compound biosynthetic process	3.78092e-06	TRUE	"The chemical reactions and pathways resulting in the formation of organic cyclic compound." [GOC:TermGenie]	4252	58	26	27334	0.448276	0.00611477	query_1	['GO:1901360', 'GO:1901576']	['Atf3', 'Cdkn1a', 'Cebpb', 'Csrnp1', 'Dusp1', 'Dusp5', 'Egr1', 'Ets2', 'Fos', 'Ier2', 'Il1b', 'Junb', 'Kdm6b', 'Ndufa12', 'Nfkbia', 'Nfkbid', 'Nr4a1', 'Nr4a2', 'Osm', 'Pim1', 'Plk3', 'Ppp1r15a', 'Sik1', 'Slc7a11', 'Snai1', 'Zc3h12a']	[['IDA', 'ISO', 'IBA', 'IEA'], ['IMP', 'ISO', 'IEA'], ['IDA', 'IMP', 'IGI', 'ISS', 'ISO', 'IBA', 'IC', 'IEA'], ['IDA', 'IMP', 'IBA'], ['ISO'], ['ISO'], ['IDA', 'IMP', 'ISO', 'IBA', 'IEA'], ['ISO', 'IBA', 'IEA'], ['IDA', 'IMP', 'ISO', 'IBA', 'IC', 'IEA'], ['ISO', 'IEA'], ['IDA', 'IGI', 'ISO', 'IEA'], ['IDA', 'IMP', 'ISO', 'IBA', 'IEA'], ['IDA', 'IMP'], ['IC'], ['IMP', 'ISO', 'IBA', 'IEA'], ['IDA']…
84	GO:BP	GO:0010556	regulation of macromolecule biosynthetic process	3.94751e-06	TRUE	"Any process that modulates the rate, frequency or extent of the chemical reactions and pathways resulting in the formation of a macromolecule, any molecule of high relative molecular mass, the structure of which essentially comprises the multiple repetition of units derived, actually or conceptually, from molecules of low relative molecular mass." [GOC:dph, GOC:tb]	3954	58	25	27334	0.431034	0.00632271	query_1	['GO:0009059', 'GO:0009889', 'GO:0060255']	['Atf3', 'Cdkn1a', 'Cebpb', 'Csrnp1', 'Dusp1', 'Dusp5', 'Egr1', 'Ets2', 'Fos', 'Ier2', 'Il1b', 'Junb', 'Kdm6b', 'Nfkbia', 'Nfkbid', 'Nr4a1', 'Nr4a2', 'Osm', 'Pim1', 'Plk3', 'Ppp1r15a', 'Sik1', 'Snai1', 'Thbs1', 'Zc3h12a']	[['IDA', 'ISO', 'IBA', 'IEA'], ['IMP', 'ISO', 'IEA'], ['IDA', 'IMP', 'IGI', 'ISS', 'ISO', 'IBA', 'IC', 'IEA'], ['IDA', 'IMP', 'IBA'], ['ISO'], ['ISO'], ['IDA', 'IMP', 'ISO', 'IBA', 'IEA'], ['ISO', 'IBA', 'IEA'], ['IDA', 'IMP', 'ISO', 'IBA', 'IC', 'IEA'], ['ISO', 'IEA'], ['IDA', 'IGI', 'ISO', 'IEA'], ['IDA', 'IMP', 'ISO', 'IBA', 'IEA'], ['IDA', 'IMP'], ['IMP', 'ISO', 'IBA', 'IEA'], ['IDA'], ['IDA'…
85	GO:BP	GO:0009058	biosynthetic process	4.16576e-06	TRUE	"The chemical reactions and pathways resulting in the formation of substances; typically the energy-requiring part of metabolism in which simpler substances are transformed into more complex ones." [GOC:curators, ISBN:0198547684]	5958	58	31	27334	0.534483	0.00520309	query_1	['GO:0008152']	['Atf3', 'Cdkn1a', 'Cebpb', 'Coq10b', 'Csrnp1', 'Dusp1', 'Dusp5', 'Egr1', 'Ets2', 'Fos', 'Gla', 'Ier2', 'Il1b', 'Junb', 'Kdm6b', 'Ndufa12', 'Nfkbia', 'Nfkbid', 'Nr4a1', 'Nr4a2', 'Osm', 'Phlda1', 'Pim1', 'Plk3', 'Ppp1r15a', 'Ptgs2', 'Sik1', 'Slc7a11', 'Snai1', 'Thbs1', 'Zc3h12a']	[['IDA', 'ISO', 'IBA', 'IEA'], ['IMP', 'ISO', 'IEA'], ['IDA', 'IMP', 'IGI', 'ISS', 'ISO', 'IBA', 'IC', 'IEA'], ['IEA'], ['IDA', 'IMP', 'IBA'], ['ISO'], ['ISO'], ['IDA', 'IMP', 'ISO', 'IBA', 'IEA'], ['ISO', 'IBA', 'IEA'], ['IDA', 'IMP', 'ISO', 'IBA', 'IC', 'IEA'], ['IMP'], ['ISO', 'IEA'], ['IDA', 'IGI', 'ISO', 'IEA'], ['IDA', 'IMP', 'ISO', 'IBA', 'IEA'], ['IDA', 'IMP'], ['IC'], ['IMP', 'ISO', 'IBA…
86	GO:BP	GO:0071496	cellular response to external stimulus	4.31666e-06	TRUE	"Any process that results in a change in state or activity of a cell (in terms of movement, secretion, enzyme production, gene expression, etc.) as a result of an external stimulus." [GOC:mah]	395	58	9	27334	0.155172	0.0227848	query_1	['GO:0009605']	['Atf3', 'Cdkn1a', 'Fos', 'Il1b', 'Nr4a2', 'Pim1', 'Ptgs2', 'Sik1', 'Zc3h12a']	[['IMP'], ['IMP', 'ISO', 'IEA'], ['IMP', 'IEA'], ['IEA'], ['IDA', 'ISO', 'IEA'], ['ISO', 'IEA'], ['IEA'], ['IBA'], ['IDA']]
87	GO:BP	GO:0040011	locomotion	4.31666e-06	TRUE	"Self-propelled movement of a cell or organism from one location to another." [GOC:dgh]	1394	58	15	27334	0.258621	0.0107604	query_1	['GO:0008150']	['Ccl4', 'Ccrl2', 'Cxcl2', 'Cxcr4', 'Dusp1', 'Egr1', 'Emb', 'Il1b', 'Nr4a1', 'Pde4b', 'Ptgs2', 'Snai1', 'Thbs1', 'Trem1', 'Zc3h12a']	[['ISO', 'IBA', 'IEA'], ['IBA', 'IEA'], ['ISO', 'IBA', 'IEA'], ['IEA'], ['ISO', 'IEA'], ['ISO'], ['IBA', 'IEA'], ['IDA', 'ISO', 'IEA'], ['ISO', 'IEA'], ['IMP'], ['ISO', 'IEA'], ['IMP', 'ISO', 'IEA'], ['IEA'], ['IGI', 'ISO', 'IBA'], ['ISS', 'ISO', 'IEA']]
88	GO:BP	GO:0072359	circulatory system development	4.31666e-06	TRUE	"The process whose specific outcome is the progression of the circulatory system over time, from its formation to the mature structure. The circulatory system is the organ system that passes nutrients (such as amino acids and electrolytes), gases, hormones, blood cells, etc. to and from cells in the body to help fight diseases and help stabilize body temperature and pH to maintain homeostasis." […	1193	58	14	27334	0.241379	0.0117351	query_1	['GO:0048731']	['Cdkn1a', 'Cxcr4', 'Egr1', 'Il1b', 'Junb', 'Kdm6b', 'Nr4a1', 'Pim1', 'Ppp1r15a', 'Ptgs2', 'Sik1', 'Snai1', 'Thbs1', 'Zc3h12a']	[['IMP'], ['IEA'], ['ISS', 'ISO'], ['IMP', 'ISO', 'IEA'], ['IMP'], ['IMP', 'IBA'], ['ISO', 'IEA'], ['ISO', 'IEA'], ['ISO'], ['ISO', 'IEA'], ['IMP'], ['IGI'], ['IEA'], ['ISS', 'ISO', 'IEA']]
89	GO:BP	GO:0034654	nucleobase-containing compound biosynthetic process	5.14443e-06	TRUE	"The chemical reactions and pathways resulting in the formation of nucleobases, nucleosides, nucleotides and nucleic acids." [GOC:mah]	4019	58	25	27334	0.431034	0.00622045	query_1	['GO:0006139', 'GO:0018130', 'GO:0019438', 'GO:0044271', 'GO:1901362']	['Atf3', 'Cdkn1a', 'Cebpb', 'Csrnp1', 'Dusp1', 'Dusp5', 'Egr1', 'Ets2', 'Fos', 'Ier2', 'Il1b', 'Junb', 'Kdm6b', 'Ndufa12', 'Nfkbia', 'Nfkbid', 'Nr4a1', 'Nr4a2', 'Osm', 'Pim1', 'Plk3', 'Ppp1r15a', 'Sik1', 'Snai1', 'Zc3h12a']	[['IDA', 'ISO', 'IBA', 'IEA'], ['IMP', 'ISO', 'IEA'], ['IDA', 'IMP', 'IGI', 'ISS', 'ISO', 'IBA', 'IC', 'IEA'], ['IDA', 'IMP', 'IBA'], ['ISO'], ['ISO'], ['IDA', 'IMP', 'ISO', 'IBA', 'IEA'], ['ISO', 'IBA', 'IEA'], ['IDA', 'IMP', 'ISO', 'IBA', 'IC', 'IEA'], ['ISO', 'IEA'], ['IDA', 'IGI', 'ISO', 'IEA'], ['IDA', 'IMP', 'ISO', 'IBA', 'IEA'], ['IDA', 'IMP'], ['IC'], ['IMP', 'ISO', 'IBA', 'IEA'], ['IDA']…
90	GO:BP	GO:0048523	negative regulation of cellular process	5.25298e-06	TRUE	"Any process that stops, prevents, or reduces the frequency, rate or extent of a cellular process, any of those that are carried out at the cellular level, but are not necessarily restricted to a single cell. For example, cell communication occurs among more than one cell, but occurs at the cellular level." [GOC:jid]	4989	58	28	27334	0.482759	0.00561235	query_1	['GO:0009987', 'GO:0048519', 'GO:0050794']	['Acod1', 'Atf3', 'Bcl2a1b', 'Bcl2a1d', 'Cdkn1a', 'Cebpb', 'Dusp1', 'Dusp5', 'Egr1', 'Ets2', 'Gla', 'Il1b', 'Nfkbia', 'Nfkbid', 'Nr4a1', 'Nr4a2', 'Osm', 'Pde4b', 'Pim1', 'Pim3', 'Plk3', 'Ppp1r15a', 'Ptgs2', 'Sik1', 'Slc7a11', 'Snai1', 'Thbs1', 'Zc3h12a']	[['IEA'], ['IDA', 'IMP', 'ISO', 'IEA'], ['IEA'], ['IDA', 'IEA'], ['IDA', 'IMP', 'ISS', 'ISO', 'IBA', 'IEA'], ['IDA', 'ISS', 'ISO', 'IC', 'IEA'], ['IMP', 'ISS', 'ISO', 'IBA', 'IEA'], ['ISO', 'IBA'], ['IDA', 'IMP'], ['ISO', 'IEA'], ['IMP'], ['IDA', 'IMP', 'ISO', 'IEA'], ['IMP', 'ISO', 'IEA'], ['IDA'], ['IDA'], ['IMP', 'ISO', 'IEA'], ['IDA', 'ISO'], ['IMP'], ['ISS', 'ISO', 'IEA'], ['IMP', 'ISS', 'IS…
91	GO:BP	GO:0045935	positive regulation of nucleobase-containing compound metabolic process	5.35531e-06	TRUE	"Any cellular process that activates or increases the frequency, rate or extent of the chemical reactions and pathways involving nucleobases, nucleosides, nucleotides and nucleic acids." [GOC:go_curators]	2099	58	18	27334	0.310345	0.00857551	query_1	['GO:0006139', 'GO:0019219', 'GO:0031325', 'GO:0051173']	['Atf3', 'Cebpb', 'Csrnp1', 'Egr1', 'Ets2', 'Fos', 'Ier2', 'Il1b', 'Junb', 'Kdm6b', 'Nfkbia', 'Nr4a1', 'Nr4a2', 'Osm', 'Pim1', 'Ppp1r15a', 'Snai1', 'Zc3h12a']	[['ISO', 'IEA'], ['IDA', 'IMP', 'IGI', 'ISO', 'IC', 'IEA'], ['IDA'], ['IDA', 'IMP', 'ISO', 'IEA'], ['ISO', 'IEA'], ['IMP', 'ISO', 'IEA'], ['ISO', 'IEA'], ['IDA', 'IGI', 'ISO', 'IEA'], ['IMP', 'ISO', 'IEA'], ['IDA', 'IMP'], ['IMP', 'ISO', 'IEA'], ['IDA', 'IMP', 'IGI', 'ISO', 'IEA'], ['IDA', 'IMP', 'IGI', 'ISO', 'IEA'], ['ISO'], ['IMP'], ['IDA'], ['IDA', 'ISO', 'IEA'], ['IDA', 'ISS', 'ISO', 'IBA', …
92	GO:BP	GO:0009266	response to temperature stimulus	5.58013e-06	TRUE	"Any process that results in a change in state or activity of a cell or an organism (in terms of movement, secretion, enzyme production, gene expression, etc.) as a result of a temperature stimulus." [GOC:hb]	196	58	7	27334	0.12069	0.0357143	query_1	['GO:0009628']	['Cd14', 'Cxcl2', 'Cxcr4', 'Fos', 'Osm', 'Pde4b', 'Ptgs2']	[['IEA'], ['IEA'], ['IEA'], ['IEA'], ['IMP'], ['ISO'], ['IEA']]
93	GO:BP	GO:0009987	cellular process	5.67374e-06	TRUE	"Any process that is carried out at the cellular level, but not necessarily restricted to a single cell. For example, cell communication occurs among more than one cell, but occurs at the cellular level." [GOC:go_curators, GOC:isa_complete]	20955	58	58	27334	1	0.00276784	query_1	['GO:0008150']	['Acod1', 'Apol8', 'Atf3', 'Bcl2a1b', 'Bcl2a1d', 'Ccl4', 'Ccrl2', 'Cd14', 'Cdip1', 'Cdkn1a', 'Cebpb', 'Coq10b', 'Csrnp1', 'Cwc25', 'Cxcl2', 'Cxcr4', 'Dennd4a', 'Dusp1', 'Dusp5', 'Egr1', 'Emb', 'Ets2', 'Fos', 'G0s2', 'Gla', 'Hcar2', 'Ier2', 'Il1b', 'Isca1', 'Junb', 'Kdm6b', 'Krt81', 'Krt83', 'Lamb3', 'Ndufa12', 'Nfkbia', 'Nfkbid', 'Nfkbiz', 'Nr4a1', 'Nr4a2', 'Osm', 'Pde4b', 'Phlda1', 'Pim1', 'Pim3…	[['IEA'], ['IEA'], ['IDA', 'IMP', 'ISO', 'IBA', 'IEA'], ['IBA', 'IEA'], ['IDA', 'IMP', 'IBA', 'IEA'], ['IDA', 'ISO', 'IBA', 'IEA'], ['IBA', 'IEA'], ['IMP', 'ISS', 'ISO', 'IBA', 'IEA'], ['ISO', 'IBA', 'IEA'], ['IDA', 'IMP', 'IGI', 'ISS', 'ISO', 'IBA', 'IEA'], ['IDA', 'IMP', 'IGI', 'ISS', 'ISO', 'IBA', 'IC', 'IEA'], ['IEA'], ['IDA', 'IMP', 'IBA', 'IEA'], ['ISS', 'ISO', 'IBA', 'IEA'], ['ISO', 'IBA',…
94	GO:BP	GO:0048585	negative regulation of response to stimulus	6.1556e-06	TRUE	"Any process that stops, prevents, or reduces the frequency, rate or extent of a response to a stimulus. Response to stimulus is a change in state or activity of a cell or an organism (in terms of movement, secretion, enzyme production, gene expression, etc.) as a result of a stimulus." [GOC:jid]	1657	58	16	27334	0.275862	0.009656	query_1	['GO:0048519', 'GO:0048583', 'GO:0050896']	['Acod1', 'Atf3', 'Dusp1', 'Dusp5', 'Egr1', 'Il1b', 'Nfkbia', 'Nfkbid', 'Nr4a2', 'Pde4b', 'Pim3', 'Ppp1r15a', 'Ptgs2', 'Snai1', 'Thbs1', 'Zc3h12a']	[['IEA'], ['IMP'], ['IMP', 'ISS', 'ISO', 'IBA', 'IEA'], ['IBA'], ['IMP'], ['IDA', 'ISO', 'IEA'], ['IMP'], ['IDA'], ['ISO', 'IEA'], ['IMP'], ['IMP'], ['IDA'], ['IMP'], ['ISO', 'IEA'], ['IEA'], ['IDA', 'IMP', 'ISO', 'IEA']]
95	GO:BP	GO:0018130	heterocycle biosynthetic process	6.83545e-06	TRUE	"The chemical reactions and pathways resulting in the formation of heterocyclic compounds, those with a cyclic molecular structure and at least two different atoms in the ring (or rings)." [ISBN:0198547684]	4091	58	25	27334	0.431034	0.00611098	query_1	['GO:0044249', 'GO:0046483']	['Atf3', 'Cdkn1a', 'Cebpb', 'Csrnp1', 'Dusp1', 'Dusp5', 'Egr1', 'Ets2', 'Fos', 'Ier2', 'Il1b', 'Junb', 'Kdm6b', 'Ndufa12', 'Nfkbia', 'Nfkbid', 'Nr4a1', 'Nr4a2', 'Osm', 'Pim1', 'Plk3', 'Ppp1r15a', 'Sik1', 'Snai1', 'Zc3h12a']	[['IDA', 'ISO', 'IBA', 'IEA'], ['IMP', 'ISO', 'IEA'], ['IDA', 'IMP', 'IGI', 'ISS', 'ISO', 'IBA', 'IC', 'IEA'], ['IDA', 'IMP', 'IBA'], ['ISO'], ['ISO'], ['IDA', 'IMP', 'ISO', 'IBA', 'IEA'], ['ISO', 'IBA', 'IEA'], ['IDA', 'IMP', 'ISO', 'IBA', 'IC', 'IEA'], ['ISO', 'IEA'], ['IDA', 'IGI', 'ISO', 'IEA'], ['IDA', 'IMP', 'ISO', 'IBA', 'IEA'], ['IDA', 'IMP'], ['IC'], ['IMP', 'ISO', 'IBA', 'IEA'], ['IDA']…
96	GO:BP	GO:0031325	positive regulation of cellular metabolic process	6.97018e-06	TRUE	"Any process that activates or increases the frequency, rate or extent of the chemical reactions and pathways by which individual cells transform chemical substances." [GOC:mah]	3206	58	22	27334	0.37931	0.00686213	query_1	['GO:0009893', 'GO:0031323', 'GO:0044237', 'GO:0048522']	['Atf3', 'Cdkn1a', 'Cebpb', 'Csrnp1', 'Egr1', 'Ets2', 'Fos', 'Ier2', 'Il1b', 'Junb', 'Kdm6b', 'Nfkbia', 'Nr4a1', 'Nr4a2', 'Osm', 'Pim1', 'Plk3', 'Ppp1r15a', 'Ptgs2', 'Snai1', 'Thbs1', 'Zc3h12a']	[['ISO', 'IEA'], ['IMP', 'ISO', 'IEA'], ['IDA', 'IMP', 'IGI', 'ISO', 'IC', 'IEA'], ['IDA'], ['IDA', 'IMP', 'ISO', 'IEA'], ['ISO', 'IEA'], ['IMP', 'ISO', 'IEA'], ['ISO', 'IEA'], ['IDA', 'IGI', 'ISO', 'IEA'], ['IMP', 'ISO', 'IEA'], ['IDA', 'IMP'], ['IMP', 'ISO', 'IEA'], ['IDA', 'IMP', 'IGI', 'ISO', 'IEA'], ['IDA', 'IMP', 'IGI', 'ISO', 'IEA'], ['IDA', 'ISO'], ['IMP', 'ISO'], ['IEA'], ['IDA', 'ISO', …
97	GO:BP	GO:0032101	regulation of response to external stimulus	6.97018e-06	TRUE	"Any process that modulates the frequency, rate or extent of a response to an external stimulus." [GOC:mah]	1058	58	13	27334	0.224138	0.0122873	query_1	['GO:0009605', 'GO:0048583']	['Acod1', 'Cd14', 'Cebpb', 'Cxcr4', 'Dusp1', 'Il1b', 'Nfkbia', 'Nfkbiz', 'Osm', 'Ptgs2', 'Thbs1', 'Trem1', 'Zc3h12a']	[['IEA'], ['IMP', 'IBA'], ['IGI'], ['IEA'], ['ISO', 'IEA'], ['IDA', 'ISO', 'IEA'], ['IDA', 'ISO', 'IEA'], ['ISO', 'IEA'], ['ISO'], ['IDA', 'ISO', 'IEA'], ['IEA'], ['ISO'], ['ISO', 'IEA']]
98	GO:BP	GO:0001704	formation of primary germ layer	6.98623e-06	TRUE	"The formation of the ectoderm, mesoderm and endoderm during gastrulation." [GOC:go_curators]	124	58	6	27334	0.103448	0.0483871	query_1	['GO:0007369', 'GO:0048646']	['Dusp1', 'Dusp5', 'Ets2', 'Kdm6b', 'Lamb3', 'Snai1']	[['IBA'], ['IBA'], ['IGI'], ['IMP'], ['IEA'], ['IMP']]
99	GO:BP	GO:0009968	negative regulation of signal transduction	7.04202e-06	TRUE	"Any process that stops, prevents, or reduces the frequency, rate or extent of signal transduction." [GOC:sm]	1255	58	14	27334	0.241379	0.0111554	query_1	['GO:0007165', 'GO:0009966', 'GO:0010648', 'GO:0023057', 'GO:0048585']	['Acod1', 'Atf3', 'Dusp1', 'Dusp5', 'Egr1', 'Il1b', 'Nfkbia', 'Nfkbid', 'Nr4a2', 'Pde4b', 'Ptgs2', 'Snai1', 'Thbs1', 'Zc3h12a']	[['IEA'], ['IMP'], ['IMP', 'ISS', 'ISO', 'IBA', 'IEA'], ['IBA'], ['IMP'], ['IDA', 'ISO', 'IEA'], ['IMP'], ['IDA'], ['ISO', 'IEA'], ['IMP'], ['IMP'], ['ISO', 'IEA'], ['IEA'], ['IDA', 'ISO', 'IEA']]
100	GO:BP	GO:0051173	positive regulation of nitrogen compound metabolic process	7.9639e-06	TRUE	"Any process that activates or increases the frequency, rate or extent of the chemical reactions and pathways involving nitrogen or nitrogenous compounds." [GOC:ai, GOC:tb]	3236	58	22	27334	0.37931	0.00679852	query_1	['GO:0006807', 'GO:0009893', 'GO:0051171']	['Atf3', 'Cdkn1a', 'Cebpb', 'Csrnp1', 'Egr1', 'Ets2', 'Fos', 'Ier2', 'Il1b', 'Junb', 'Kdm6b', 'Nfkbia', 'Nr4a1', 'Nr4a2', 'Osm', 'Pim1', 'Plk3', 'Ppp1r15a', 'Ptgs2', 'Snai1', 'Thbs1', 'Zc3h12a']	[['ISO', 'IEA'], ['ISO', 'IEA'], ['IDA', 'IMP', 'IGI', 'ISO', 'IC', 'IEA'], ['IDA'], ['IDA', 'IMP', 'ISO', 'IEA'], ['ISO', 'IEA'], ['IMP', 'ISO', 'IEA'], ['ISO', 'IEA'], ['IDA', 'IGI', 'ISO', 'IEA'], ['IMP', 'ISO', 'IEA'], ['IDA', 'IMP'], ['IMP', 'ISO', 'IEA'], ['IDA', 'IMP', 'IGI', 'ISO', 'IEA'], ['IDA', 'IMP', 'IGI', 'ISO', 'IEA'], ['IDA', 'ISO'], ['IMP', 'ISO'], ['IEA'], ['IDA', 'ISO', 'IBA'],…
101	GO:BP	GO:0080134	regulation of response to stress	7.96768e-06	TRUE	"Any process that modulates the frequency, rate or extent of a response to stress. Response to stress is a change in state or activity of a cell or an organism (in terms of movement, secretion, enzyme production, gene expression, etc.) as a result of a disturbance in organismal or cellular homeostasis, usually, but not necessarily, exogenous (e.g. temperature, humidity, ionizing radiation)." [GOC…	1478	58	15	27334	0.258621	0.0101488	query_1	['GO:0006950', 'GO:0048583']	['Acod1', 'Cd14', 'Cebpb', 'Cxcr4', 'Dusp1', 'Il1b', 'Nfkbia', 'Nfkbiz', 'Osm', 'Ppp1r15a', 'Ptgs2', 'Slc7a11', 'Snai1', 'Thbs1', 'Zc3h12a']	[['IEA'], ['IMP', 'IBA'], ['IGI'], ['IEA'], ['ISO', 'IBA', 'IEA'], ['IDA', 'IGI', 'ISO', 'IEA'], ['IDA', 'ISO', 'IEA'], ['ISO', 'IEA'], ['ISO'], ['IDA'], ['IDA', 'IMP', 'ISO', 'IEA'], ['IDA', 'IMP'], ['ISO', 'IEA'], ['IEA'], ['ISS', 'ISO', 'IEA']]
102	GO:BP	GO:0071222	cellular response to lipopolysaccharide	8.2196e-06	TRUE	"Any process that results in a change in state or activity of a cell (in terms of movement, secretion, enzyme production, gene expression, etc.) as a result of a lipopolysaccharide stimulus; lipopolysaccharide is a major component of the cell wall of gram-negative bacteria." [GOC:mah]	313	58	8	27334	0.137931	0.0255591	query_1	['GO:0032496', 'GO:0071219', 'GO:0071396', 'GO:1901701']	['Acod1', 'Cd14', 'Cebpb', 'Cxcl2', 'Il1b', 'Nfkbia', 'Pde4b', 'Zc3h12a']	[['IEA'], ['IMP', 'ISO', 'IBA', 'IEA'], ['ISO', 'IEA'], ['IBA', 'IEA'], ['ISO', 'IBA', 'IEA'], ['IDA'], ['IMP'], ['IDA', 'ISS', 'ISO', 'IEA']]
103	GO:BP	GO:0009966	regulation of signal transduction	8.91869e-06	TRUE	"Any process that modulates the frequency, rate or extent of signal transduction." [GOC:sm]	2980	58	21	27334	0.362069	0.00704698	query_1	['GO:0007165', 'GO:0010646', 'GO:0023051', 'GO:0048583']	['Acod1', 'Atf3', 'Ccl4', 'Cd14', 'Cxcr4', 'Dennd4a', 'Dusp1', 'Dusp5', 'Egr1', 'G0s2', 'Il1b', 'Nfkbia', 'Nfkbid', 'Nr4a2', 'Osm', 'Pde4b', 'Ptgs2', 'Rdh11', 'Snai1', 'Thbs1', 'Zc3h12a']	[['IEA'], ['IMP', 'ISO', 'IEA'], ['IBA'], ['IMP', 'ISO', 'IBA', 'IEA'], ['IEA'], ['IBA'], ['IMP', 'ISS', 'ISO', 'IBA', 'IEA'], ['IBA'], ['IMP'], ['ISS', 'ISO', 'IBA', 'IEA'], ['IDA', 'IGI', 'ISO', 'IEA'], ['IMP'], ['IDA'], ['ISO', 'IEA'], ['IDA', 'ISO'], ['IMP'], ['IMP'], ['IMP'], ['ISO', 'IEA'], ['IEA'], ['IDA', 'ISS', 'ISO', 'IEA']]
104	GO:BP	GO:0070555	response to interleukin-1	9.11416e-06	TRUE	"Any process that results in a change in state or activity of a cell or an organism (in terms of movement, secretion, enzyme production, gene expression, etc.) as a result of an interleukin-1 stimulus." [GOC:BHF, GOC:mah]	131	58	6	27334	0.103448	0.0458015	query_1	['GO:0034097']	['Ccl4', 'Cebpb', 'Cxcl2', 'Egr1', 'Il1b', 'Zc3h12a']	[['IBA'], ['ISO', 'IEA'], ['IEA'], ['ISO', 'IEA'], ['ISO', 'IEA'], ['IDA']]
105	GO:BP	GO:1901576	organic substance biosynthetic process	9.25305e-06	TRUE	"The chemical reactions and pathways resulting in the formation of an organic substance, any molecular entity containing carbon." [GOC:pr, GOC:TermGenie]	5855	58	30	27334	0.517241	0.00512383	query_1	['GO:0009058', 'GO:0071704']	['Atf3', 'Cdkn1a', 'Cebpb', 'Coq10b', 'Csrnp1', 'Dusp1', 'Dusp5', 'Egr1', 'Ets2', 'Fos', 'Ier2', 'Il1b', 'Junb', 'Kdm6b', 'Ndufa12', 'Nfkbia', 'Nfkbid', 'Nr4a1', 'Nr4a2', 'Osm', 'Phlda1', 'Pim1', 'Plk3', 'Ppp1r15a', 'Ptgs2', 'Sik1', 'Slc7a11', 'Snai1', 'Thbs1', 'Zc3h12a']	[['IDA', 'ISO', 'IBA', 'IEA'], ['IMP', 'ISO', 'IEA'], ['IDA', 'IMP', 'IGI', 'ISS', 'ISO', 'IBA', 'IC', 'IEA'], ['IEA'], ['IDA', 'IMP', 'IBA'], ['ISO'], ['ISO'], ['IDA', 'IMP', 'ISO', 'IBA', 'IEA'], ['ISO', 'IBA', 'IEA'], ['IDA', 'IMP', 'ISO', 'IBA', 'IC', 'IEA'], ['ISO', 'IEA'], ['IDA', 'IGI', 'ISO', 'IEA'], ['IDA', 'IMP', 'ISO', 'IBA', 'IEA'], ['IDA', 'IMP'], ['IC'], ['IMP', 'ISO', 'IBA', 'IEA']…
106	GO:BP	GO:0071219	cellular response to molecule of bacterial origin	9.35506e-06	TRUE	"Any process that results in a change in state or activity of a cell (in terms of movement, secretion, enzyme production, gene expression, etc.) as a result of a stimulus by molecules of bacterial origin such as peptides derived from bacterial flagellin." [GOC:mah]	320	58	8	27334	0.137931	0.025	query_1	['GO:0002237', 'GO:0071216']	['Acod1', 'Cd14', 'Cebpb', 'Cxcl2', 'Il1b', 'Nfkbia', 'Pde4b', 'Zc3h12a']	[['IEA'], ['IMP', 'ISS', 'ISO', 'IBA', 'IEA'], ['ISO', 'IEA'], ['IBA', 'IEA'], ['ISO', 'IBA', 'IEA'], ['IDA'], ['IMP'], ['IDA', 'ISS', 'ISO', 'IEA']]
107	GO:BP	GO:0065007	biological regulation	1.13404e-05	TRUE	"Any process that modulates a measurable attribute of any biological process, quality or function." [GOC:dph, GOC:isa_complete, GOC:mah, GOC:pr, GOC:vw]	13929	58	48	27334	0.827586	0.00344605	query_1	['GO:0008150']	['Acod1', 'Atf3', 'Bcl2a1b', 'Bcl2a1d', 'Ccl4', 'Ccrl2', 'Cd14', 'Cdip1', 'Cdkn1a', 'Cebpb', 'Csrnp1', 'Cxcl2', 'Cxcr4', 'Dennd4a', 'Dusp1', 'Dusp5', 'Egr1', 'Ets2', 'Fos', 'G0s2', 'Gla', 'Hcar2', 'Ier2', 'Il1b', 'Junb', 'Kdm6b', 'Nfkbia', 'Nfkbid', 'Nfkbiz', 'Nr4a1', 'Nr4a2', 'Osm', 'Pde4b', 'Phlda1', 'Pim1', 'Pim3', 'Plk3', 'Ppp1r15a', 'Ptgs2', 'Rdh11', 'Sik1', 'Slc7a11', 'Snai1', 'Srgn', 'Stk1…	[['IEA'], ['IDA', 'IMP', 'IGI', 'ISO', 'IBA', 'IEA'], ['IBA', 'IEA'], ['IDA', 'IBA', 'IEA'], ['ISO', 'IBA', 'IEA'], ['IBA', 'IEA'], ['IMP', 'ISO', 'IBA', 'IEA'], ['ISO', 'IBA', 'IEA'], ['IDA', 'IMP', 'IGI', 'ISS', 'ISO', 'IBA', 'IEA'], ['IDA', 'IMP', 'IGI', 'ISS', 'ISO', 'IBA', 'IC', 'IEA'], ['IDA', 'IMP', 'IBA'], ['ISO', 'IBA', 'IEA'], ['IEA'], ['IBA', 'IEA'], ['IMP', 'ISS', 'ISO', 'IBA', 'IEA']…
108	GO:BP	GO:0019221	cytokine-mediated signaling pathway	1.13447e-05	TRUE	"The series of molecular signals initiated by the binding of a cytokine to a receptor on the surface of a cell, and ending with the regulation of a downstream cellular process, e.g. transcription." [GOC:mah, GOC:signaling, PMID:19295629]	454	58	9	27334	0.155172	0.0198238	query_1	['GO:0007166', 'GO:0071345']	['Ccl4', 'Ccrl2', 'Cdip1', 'Cxcl2', 'Cxcr4', 'Egr1', 'Il1b', 'Nfkbia', 'Osm']	[['IBA'], ['IEA'], ['ISO', 'IBA', 'IEA'], ['IBA'], ['IEA'], ['ISO', 'IEA'], ['ISO', 'IBA', 'IEA'], ['ISO', 'IEA'], ['ISO', 'IEA']]
109	GO:BP	GO:0001817	regulation of cytokine production	1.19224e-05	TRUE	"Any process that modulates the frequency, rate, or extent of production of a cytokine." [GOC:add, ISBN:0781735149]	759	58	11	27334	0.189655	0.0144928	query_1	['GO:0001816', 'GO:0010468', 'GO:0051239']	['Ccl4', 'Cd14', 'Cebpb', 'Egr1', 'Il1b', 'Osm', 'Pde4b', 'Ptgs2', 'Srgn', 'Thbs1', 'Zc3h12a']	[['ISO'], ['IMP', 'ISO', 'IBA', 'IEA'], ['IDA'], ['IMP'], ['IDA', 'IMP', 'ISS', 'ISO', 'IEA'], ['ISO'], ['ISO', 'IEA'], ['ISO', 'IEA'], ['IMP'], ['IEA'], ['IDA', 'ISS', 'ISO', 'IEA']]
110	GO:BP	GO:0001816	cytokine production	1.27679e-05	TRUE	"The appearance of a cytokine due to biosynthesis or secretion following a cellular stimulus, resulting in an increase in its intracellular or extracellular levels." [GOC:add, ISBN:0781735149]	765	58	11	27334	0.189655	0.0143791	query_1	['GO:0010467', 'GO:0032501']	['Ccl4', 'Cd14', 'Cebpb', 'Egr1', 'Il1b', 'Osm', 'Pde4b', 'Ptgs2', 'Srgn', 'Thbs1', 'Zc3h12a']	[['ISO'], ['IMP', 'ISO', 'IBA', 'IEA'], ['IDA'], ['IMP'], ['IDA', 'IMP', 'ISS', 'ISO', 'IEA'], ['ISO'], ['ISO', 'IEA'], ['ISO', 'IEA'], ['IMP'], ['IEA'], ['IDA', 'ISS', 'ISO', 'IEA']]
111	GO:BP	GO:0050729	positive regulation of inflammatory response	1.31799e-05	TRUE	"Any process that activates or increases the frequency, rate or extent of the inflammatory response." [GOC:ai]	141	58	6	27334	0.103448	0.0425532	query_1	['GO:0006954', 'GO:0031349', 'GO:0032103', 'GO:0050727']	['Cebpb', 'Il1b', 'Nfkbia', 'Nfkbiz', 'Osm', 'Ptgs2']	[['IGI'], ['IDA', 'ISO', 'IEA'], ['ISO', 'IEA'], ['ISO', 'IEA'], ['ISO'], ['IDA', 'ISO', 'IEA']]
112	GO:BP	GO:0033993	response to lipid	1.42334e-05	TRUE	"Any process that results in a change in state or activity of a cell or an organism (in terms of movement, secretion, enzyme production, gene expression, etc.) as a result of a lipid stimulus." [GOC:sl]	1141	58	13	27334	0.224138	0.0113935	query_1	['GO:0010033']	['Acod1', 'Cd14', 'Cebpb', 'Cxcl2', 'Fos', 'Il1b', 'Nfkbia', 'Nr4a1', 'Pde4b', 'Pim1', 'Ptgs2', 'Thbs1', 'Zc3h12a']	[['IEA'], ['IMP', 'ISO', 'IBA', 'IEA'], ['IMP', 'ISO', 'IEA'], ['IBA', 'IEA'], ['IEA'], ['IDA', 'IMP', 'ISO', 'IBA', 'IEA'], ['IDA'], ['IEA'], ['IMP'], ['ISO', 'IEA'], ['ISO', 'IEA'], ['IEA'], ['IDA', 'ISS', 'ISO', 'IEA']]
113	GO:BP	GO:0006357	regulation of transcription by RNA polymerase II	1.43477e-05	TRUE	"Any process that modulates the frequency, rate or extent of transcription mediated by RNA polymerase II." [GOC:go_curators, GOC:txnOH]	2536	58	19	27334	0.327586	0.00749211	query_1	['GO:0006355', 'GO:0006366']	['Atf3', 'Cebpb', 'Csrnp1', 'Egr1', 'Ets2', 'Fos', 'Ier2', 'Il1b', 'Junb', 'Kdm6b', 'Nfkbia', 'Nr4a1', 'Nr4a2', 'Osm', 'Plk3', 'Ppp1r15a', 'Sik1', 'Snai1', 'Zc3h12a']	[['IDA', 'ISO', 'IBA', 'IEA'], ['IDA', 'IMP', 'IGI', 'ISS', 'ISO', 'IBA', 'IC', 'IEA'], ['IDA', 'IBA'], ['IDA', 'IMP', 'ISO', 'IBA', 'IEA'], ['ISO', 'IBA', 'IEA'], ['IMP', 'ISO', 'IBA', 'IC', 'IEA'], ['ISO', 'IEA'], ['IDA', 'IGI', 'ISO'], ['IMP', 'ISO', 'IBA', 'IEA'], ['IDA', 'IMP'], ['ISO', 'IEA'], ['IDA', 'IMP', 'IGI', 'ISO', 'IBA', 'IEA'], ['IDA', 'IMP', 'IGI', 'ISO', 'IBA', 'IEA'], ['ISO'], […
114	GO:BP	GO:0009314	response to radiation	1.43477e-05	TRUE	"Any process that results in a change in state or activity of a cell or an organism (in terms of movement, secretion, enzyme production, gene expression, etc.) as a result of an electromagnetic radiation stimulus. Electromagnetic radiation is a propagating wave in space with electric and magnetic components. These components oscillate at right angles to each other and to the direction of propagat…	470	58	9	27334	0.155172	0.0191489	query_1	['GO:0009628']	['Cdkn1a', 'Cxcl2', 'Egr1', 'Fos', 'Plk3', 'Ptgs2', 'Rdh11', 'Sik1', 'Slc7a11']	[['IDA', 'IMP', 'ISO', 'IEA'], ['IEA'], ['IMP'], ['IEA'], ['IEA'], ['IEA'], ['IMP'], ['IMP'], ['IMP']]
115	GO:BP	GO:0051172	negative regulation of nitrogen compound metabolic process	1.50567e-05	TRUE	"Any process that stops, prevents, or reduces the frequency, rate or extent of the chemical reactions and pathways involving nitrogen or nitrogenous compounds." [GOC:ai, GOC:tb]	2546	58	19	27334	0.327586	0.00746269	query_1	['GO:0006807', 'GO:0009892', 'GO:0051171']	['Atf3', 'Bcl2a1d', 'Cdkn1a', 'Cebpb', 'Dusp1', 'Dusp5', 'Egr1', 'Ets2', 'Gla', 'Il1b', 'Nr4a1', 'Nr4a2', 'Plk3', 'Ppp1r15a', 'Ptgs2', 'Sik1', 'Snai1', 'Thbs1', 'Zc3h12a']	[['IDA', 'ISO', 'IEA'], ['IDA'], ['IDA', 'ISO', 'IBA', 'IEA'], ['IDA', 'ISS', 'ISO', 'IC', 'IEA'], ['ISS', 'ISO', 'IEA'], ['ISO'], ['IDA'], ['ISO', 'IEA'], ['IMP'], ['IDA', 'ISO'], ['IDA'], ['ISO', 'IEA'], ['IEA'], ['IDA', 'ISO', 'IEA'], ['IMP'], ['ISO'], ['IDA', 'IMP', 'ISO', 'IEA'], ['IEA'], ['IDA', 'ISS', 'ISO', 'IBA', 'IEA']]
116	GO:BP	GO:0048519	negative regulation of biological process	1.5874e-05	TRUE	"Any process that stops, prevents, or reduces the frequency, rate or extent of a biological process. Biological processes are regulated by many means; examples include the control of gene expression, protein modification or interaction with a protein or substrate molecule." [GOC:jid]	6022	58	30	27334	0.517241	0.00498173	query_1	['GO:0008150', 'GO:0050789']	['Acod1', 'Atf3', 'Bcl2a1b', 'Bcl2a1d', 'Cdkn1a', 'Cebpb', 'Dusp1', 'Dusp5', 'Egr1', 'Ets2', 'Gla', 'Hcar2', 'Il1b', 'Nfkbia', 'Nfkbid', 'Nr4a1', 'Nr4a2', 'Osm', 'Pde4b', 'Pim1', 'Pim3', 'Plk3', 'Ppp1r15a', 'Ptgs2', 'Sik1', 'Slc7a11', 'Snai1', 'Srgn', 'Thbs1', 'Zc3h12a']	[['IEA'], ['IDA', 'IMP', 'ISO', 'IEA'], ['IEA'], ['IDA', 'IEA'], ['IDA', 'IMP', 'ISS', 'ISO', 'IBA', 'IEA'], ['IDA', 'ISS', 'ISO', 'IC', 'IEA'], ['IMP', 'ISS', 'ISO', 'IBA', 'IEA'], ['ISO', 'IBA'], ['IDA', 'IMP'], ['ISO', 'IEA'], ['IMP'], ['ISS', 'ISO', 'IEA'], ['IDA', 'IMP', 'ISO', 'IEA'], ['IMP', 'ISO', 'IEA'], ['IDA'], ['IDA'], ['IMP', 'ISO', 'IEA'], ['IDA', 'ISO'], ['IMP'], ['ISS', 'ISO', 'IE…
117	GO:BP	GO:0014070	response to organic cyclic compound	1.61776e-05	TRUE	"Any process that results in a change in state or activity of a cell or an organism (in terms of movement, secretion, enzyme production, gene expression, etc.) as a result of an organic cyclic compound stimulus." [GOC:ef]	1159	58	13	27334	0.224138	0.0112166	query_1	['GO:0010033']	['Cebpb', 'Cxcl2', 'Cxcr4', 'Egr1', 'Fos', 'Il1b', 'Nfkbia', 'Pde4b', 'Pim1', 'Ptgs2', 'Slc7a11', 'Thbs1', 'Zc3h12a']	[['IEA'], ['IEA'], ['IEA'], ['ISS', 'ISO'], ['IEA'], ['IDA', 'IMP', 'ISO', 'IEA'], ['IDA', 'ISO'], ['IMP'], ['ISO', 'IEA'], ['IEA'], ['IMP'], ['IEA'], ['IDA']]
118	GO:BP	GO:0071216	cellular response to biotic stimulus	1.61776e-05	TRUE	"Any process that results in a change in state or activity of a cell (in terms of movement, secretion, enzyme production, gene expression, etc.) as a result of a biotic stimulus, a stimulus caused or produced by a living organism." [GOC:mah]	349	58	8	27334	0.137931	0.0229226	query_1	['GO:0009607', 'GO:0051716']	['Acod1', 'Cd14', 'Cebpb', 'Cxcl2', 'Il1b', 'Nfkbia', 'Pde4b', 'Zc3h12a']	[['IEA'], ['IMP', 'ISS', 'ISO', 'IBA', 'IEA'], ['ISO', 'IEA'], ['IBA', 'IEA'], ['ISO', 'IBA', 'IEA'], ['IDA'], ['IMP'], ['IDA', 'ISS', 'ISO', 'IEA']]
119	GO:BP	GO:0030154	cell differentiation	1.72542e-05	TRUE	"The process in which relatively unspecialized cells, e.g. embryonic or regenerative cells, acquire specialized structural and/or functional features that characterize the cells, tissues, or organs of the mature organism or some other relatively stable phase of the organism's life history. Differentiation includes the processes involved in commitment of a cell to a specific fate and its subsequen…	4666	58	26	27334	0.448276	0.00557222	query_1	['GO:0048869']	['Atf3', 'Bcl2a1d', 'Cebpb', 'Cxcr4', 'Egr1', 'Emb', 'Ets2', 'Fos', 'Ier2', 'Il1b', 'Junb', 'Kdm6b', 'Krt81', 'Krt83', 'Lamb3', 'Nfkbia', 'Nfkbid', 'Nfkbiz', 'Nr4a1', 'Nr4a2', 'Pim1', 'Ptgs2', 'Sik1', 'Slc7a11', 'Snai1', 'Zc3h12a']	[['IMP'], ['IMP'], ['IDA', 'IMP', 'IGI', 'ISS', 'ISO', 'IBA', 'IC', 'IEA'], ['IEA'], ['IMP'], ['IBA', 'IEA'], ['IGI', 'IBA'], ['IDA', 'IMP', 'IEA'], ['ISS', 'ISO', 'IEA'], ['IDA', 'IGI', 'ISO', 'IBA', 'IEA'], ['IDA', 'IMP'], ['IMP'], ['IBA'], ['IBA'], ['IDA', 'IEA'], ['IMP', 'ISO', 'IEA'], ['IDA', 'IMP'], ['IMP'], ['IDA', 'IMP'], ['IDA', 'IMP', 'IBA', 'TAS'], ['IDA', 'IMP'], ['IMP', 'NAS'], ['IDA…
120	GO:BP	GO:0060255	regulation of macromolecule metabolic process	1.91524e-05	TRUE	"Any process that modulates the frequency, rate or extent of the chemical reactions and pathways involving macromolecules, any molecule of high relative molecular mass, the structure of which essentially comprises the multiple repetition of units derived, actually or conceptually, from molecules of low relative molecular mass." [GOC:dph, GOC:tb]	6826	58	32	27334	0.551724	0.00468796	query_1	['GO:0019222', 'GO:0043170']	['Atf3', 'Bcl2a1d', 'Ccl4', 'Cd14', 'Cdkn1a', 'Cebpb', 'Csrnp1', 'Dusp1', 'Dusp5', 'Egr1', 'Ets2', 'Fos', 'Ier2', 'Il1b', 'Junb', 'Kdm6b', 'Nfkbia', 'Nfkbid', 'Nfkbiz', 'Nr4a1', 'Nr4a2', 'Osm', 'Pde4b', 'Pim1', 'Plk3', 'Ppp1r15a', 'Ptgs2', 'Sik1', 'Snai1', 'Srgn', 'Thbs1', 'Zc3h12a']	[['IDA', 'IMP', 'IGI', 'ISO', 'IBA', 'IEA'], ['IDA'], ['ISO'], ['IMP', 'ISO', 'IBA', 'IEA'], ['IDA', 'IMP', 'ISO', 'IBA', 'IEA'], ['IDA', 'IMP', 'IGI', 'ISS', 'ISO', 'IBA', 'IC', 'IEA'], ['IDA', 'IMP', 'IBA'], ['ISS', 'ISO', 'IEA'], ['ISO'], ['IDA', 'IMP', 'ISO', 'IBA', 'IEA'], ['ISO', 'IBA', 'IEA'], ['IDA', 'IMP', 'ISO', 'IBA', 'IC', 'IEA'], ['ISO', 'IEA'], ['IDA', 'IMP', 'IGI', 'ISS', 'ISO', 'I…
121	GO:BP	GO:0048869	cellular developmental process	1.94337e-05	TRUE	"A biological process whose specific outcome is the progression of a cell over time from an initial condition to a later condition." [GOC:isa_complete]	4698	58	26	27334	0.448276	0.00553427	query_1	['GO:0009987', 'GO:0032502']	['Atf3', 'Bcl2a1d', 'Cebpb', 'Cxcr4', 'Egr1', 'Emb', 'Ets2', 'Fos', 'Ier2', 'Il1b', 'Junb', 'Kdm6b', 'Krt81', 'Krt83', 'Lamb3', 'Nfkbia', 'Nfkbid', 'Nfkbiz', 'Nr4a1', 'Nr4a2', 'Pim1', 'Ptgs2', 'Sik1', 'Slc7a11', 'Snai1', 'Zc3h12a']	[['IMP'], ['IMP'], ['IDA', 'IMP', 'IGI', 'ISS', 'ISO', 'IBA', 'IC', 'IEA'], ['IEA'], ['IMP'], ['IBA', 'IEA'], ['IGI', 'IBA'], ['IDA', 'IMP', 'IEA'], ['ISS', 'ISO', 'IEA'], ['IDA', 'IGI', 'ISO', 'IBA', 'IEA'], ['IDA', 'IMP'], ['IMP'], ['IBA'], ['IBA'], ['IDA', 'IEA'], ['IMP', 'ISO', 'IEA'], ['IDA', 'IMP'], ['IMP'], ['IDA', 'IMP'], ['IDA', 'IMP', 'IBA', 'TAS'], ['IDA', 'IMP'], ['IMP', 'NAS'], ['IDA…
122	GO:BP	GO:0006366	transcription by RNA polymerase II	1.96835e-05	TRUE	"The synthesis of RNA from a DNA template by RNA polymerase II (RNAP II), originating at an RNA polymerase II promoter. Includes transcription of messenger RNA (mRNA) and certain small nuclear RNAs (snRNAs)." [GOC:jl, GOC:txnOH, ISBN:0321000382]	2601	58	19	27334	0.327586	0.00730488	query_1	['GO:0006351']	['Atf3', 'Cebpb', 'Csrnp1', 'Egr1', 'Ets2', 'Fos', 'Ier2', 'Il1b', 'Junb', 'Kdm6b', 'Nfkbia', 'Nr4a1', 'Nr4a2', 'Osm', 'Plk3', 'Ppp1r15a', 'Sik1', 'Snai1', 'Zc3h12a']	[['IDA', 'ISO', 'IBA', 'IEA'], ['IDA', 'IMP', 'IGI', 'ISS', 'ISO', 'IBA', 'IC', 'IEA'], ['IDA', 'IBA'], ['IDA', 'IMP', 'ISO', 'IBA', 'IEA'], ['ISO', 'IBA', 'IEA'], ['IMP', 'ISO', 'IBA', 'IC', 'IEA'], ['ISO', 'IEA'], ['IDA', 'IGI', 'ISO'], ['IMP', 'ISO', 'IBA', 'IEA'], ['IDA', 'IMP'], ['ISO', 'IEA'], ['IDA', 'IMP', 'IGI', 'ISO', 'IBA', 'IEA'], ['IDA', 'IMP', 'IGI', 'ISO', 'IBA', 'IEA'], ['ISO'], […
123	GO:BP	GO:0006355	regulation of DNA-templated transcription	2.04863e-05	TRUE	"Any process that modulates the frequency, rate or extent of cellular DNA-templated transcription." [GOC:go_curators, GOC:txnOH]	3461	58	22	27334	0.37931	0.00635654	query_1	['GO:0006351', 'GO:0010468', 'GO:1903506']	['Atf3', 'Cebpb', 'Csrnp1', 'Dusp5', 'Egr1', 'Ets2', 'Fos', 'Ier2', 'Il1b', 'Junb', 'Kdm6b', 'Nfkbia', 'Nfkbid', 'Nr4a1', 'Nr4a2', 'Osm', 'Pim1', 'Plk3', 'Ppp1r15a', 'Sik1', 'Snai1', 'Zc3h12a']	[['IDA', 'ISO', 'IBA', 'IEA'], ['IDA', 'IMP', 'IGI', 'ISS', 'ISO', 'IBA', 'IC', 'IEA'], ['IDA', 'IMP', 'IBA'], ['ISO'], ['IDA', 'IMP', 'ISO', 'IBA', 'IEA'], ['ISO', 'IBA', 'IEA'], ['IDA', 'IMP', 'ISO', 'IBA', 'IC', 'IEA'], ['ISO', 'IEA'], ['IDA', 'IGI', 'ISO', 'IEA'], ['IDA', 'IMP', 'ISO', 'IBA', 'IEA'], ['IDA', 'IMP'], ['IMP', 'ISO', 'IBA', 'IEA'], ['IDA'], ['IDA', 'IMP', 'IGI', 'ISO', 'IBA', 'I…
124	GO:BP	GO:0006952	defense response	2.04863e-05	TRUE	"Reactions, triggered in response to the presence of a foreign body or the occurrence of an injury, which result in restriction of damage to the organism attacked or prevention/recovery from the infection caused by the attack." [GOC:go_curators]	1850	58	16	27334	0.275862	0.00864865	query_1	['GO:0006950']	['Acod1', 'Ccl4', 'Ccrl2', 'Cd14', 'Cebpb', 'Cxcl2', 'Il1b', 'Kdm6b', 'Nfkbia', 'Nfkbid', 'Nfkbiz', 'Osm', 'Ptgs2', 'Thbs1', 'Trem1', 'Zc3h12a']	[['IEA'], ['ISO', 'IBA', 'IEA'], ['IDA', 'IBA'], ['IMP', 'ISO', 'IBA', 'IEA'], ['IMP', 'IGI'], ['IBA', 'IEA'], ['IDA', 'ISO', 'IBA', 'IEA'], ['IEA'], ['IDA', 'ISO', 'IEA'], ['IEA'], ['IDA', 'ISO', 'IEA'], ['ISO'], ['IDA', 'ISO', 'IEA'], ['IEA'], ['IGI', 'IBA', 'IEA'], ['IDA', 'ISO', 'IEA']]
125	GO:BP	GO:0001819	positive regulation of cytokine production	2.04863e-05	TRUE	"Any process that activates or increases the frequency, rate or extent of production of a cytokine." [GOC:add, ISBN:0781735149]	496	58	9	27334	0.155172	0.0181452	query_1	['GO:0001816', 'GO:0001817', 'GO:0010628', 'GO:0051240']	['Ccl4', 'Cd14', 'Cebpb', 'Egr1', 'Il1b', 'Osm', 'Pde4b', 'Ptgs2', 'Thbs1']	[['ISO'], ['IMP', 'ISO', 'IBA', 'IEA'], ['IDA'], ['IMP'], ['IDA', 'IMP', 'ISS', 'ISO', 'IEA'], ['ISO'], ['ISO', 'IEA'], ['ISO', 'IEA'], ['IEA']]
126	GO:BP	GO:1903506	regulation of nucleic acid-templated transcription	2.05275e-05	TRUE	"Any process that modulates the frequency, rate or extent of nucleic acid-templated transcription." [GO_REF:0000058, GOC:pr, GOC:TermGenie, GOC:txnOH, GOC:vw]	3463	58	22	27334	0.37931	0.00635287	query_1	['GO:0097659', 'GO:2001141']	['Atf3', 'Cebpb', 'Csrnp1', 'Dusp5', 'Egr1', 'Ets2', 'Fos', 'Ier2', 'Il1b', 'Junb', 'Kdm6b', 'Nfkbia', 'Nfkbid', 'Nr4a1', 'Nr4a2', 'Osm', 'Pim1', 'Plk3', 'Ppp1r15a', 'Sik1', 'Snai1', 'Zc3h12a']	[['IDA', 'ISO', 'IBA', 'IEA'], ['IDA', 'IMP', 'IGI', 'ISS', 'ISO', 'IBA', 'IC', 'IEA'], ['IDA', 'IMP', 'IBA'], ['ISO'], ['IDA', 'IMP', 'ISO', 'IBA', 'IEA'], ['ISO', 'IBA', 'IEA'], ['IDA', 'IMP', 'ISO', 'IBA', 'IC', 'IEA'], ['ISO', 'IEA'], ['IDA', 'IGI', 'ISO', 'IEA'], ['IDA', 'IMP', 'ISO', 'IBA', 'IEA'], ['IDA', 'IMP'], ['IMP', 'ISO', 'IBA', 'IEA'], ['IDA'], ['IDA', 'IMP', 'IGI', 'ISO', 'IBA', 'I…
127	GO:BP	GO:2001141	regulation of RNA biosynthetic process	2.19341e-05	TRUE	"Any process that modulates the frequency, rate or extent of RNA biosynthetic process." [GOC:dph]	3478	58	22	27334	0.37931	0.00632547	query_1	['GO:0010556', 'GO:0031326', 'GO:0032774', 'GO:0051252']	['Atf3', 'Cebpb', 'Csrnp1', 'Dusp5', 'Egr1', 'Ets2', 'Fos', 'Ier2', 'Il1b', 'Junb', 'Kdm6b', 'Nfkbia', 'Nfkbid', 'Nr4a1', 'Nr4a2', 'Osm', 'Pim1', 'Plk3', 'Ppp1r15a', 'Sik1', 'Snai1', 'Zc3h12a']	[['IDA', 'ISO', 'IBA', 'IEA'], ['IDA', 'IMP', 'IGI', 'ISS', 'ISO', 'IBA', 'IC', 'IEA'], ['IDA', 'IMP', 'IBA'], ['ISO'], ['IDA', 'IMP', 'ISO', 'IBA', 'IEA'], ['ISO', 'IBA', 'IEA'], ['IDA', 'IMP', 'ISO', 'IBA', 'IC', 'IEA'], ['ISO', 'IEA'], ['IDA', 'IGI', 'ISO', 'IEA'], ['IDA', 'IMP', 'ISO', 'IBA', 'IEA'], ['IDA', 'IMP'], ['IMP', 'ISO', 'IBA', 'IEA'], ['IDA'], ['IDA', 'IMP', 'IGI', 'ISO', 'IBA', 'I…
128	GO:BP	GO:0019219	regulation of nucleobase-containing compound metabolic process	2.24681e-05	TRUE	"Any cellular process that modulates the frequency, rate or extent of the chemical reactions and pathways involving nucleobases, nucleosides, nucleotides and nucleic acids." [GOC:go_curators]	4098	58	24	27334	0.413793	0.00585652	query_1	['GO:0006139', 'GO:0031323', 'GO:0051171', 'GO:0080090']	['Atf3', 'Cdkn1a', 'Cebpb', 'Csrnp1', 'Dusp1', 'Dusp5', 'Egr1', 'Ets2', 'Fos', 'Ier2', 'Il1b', 'Junb', 'Kdm6b', 'Nfkbia', 'Nfkbid', 'Nr4a1', 'Nr4a2', 'Osm', 'Pim1', 'Plk3', 'Ppp1r15a', 'Sik1', 'Snai1', 'Zc3h12a']	[['IDA', 'ISO', 'IBA', 'IEA'], ['IMP', 'ISO', 'IEA'], ['IDA', 'IMP', 'IGI', 'ISS', 'ISO', 'IBA', 'IC', 'IEA'], ['IDA', 'IMP', 'IBA'], ['ISO'], ['ISO'], ['IDA', 'IMP', 'ISO', 'IBA', 'IEA'], ['ISO', 'IBA', 'IEA'], ['IDA', 'IMP', 'ISO', 'IBA', 'IC', 'IEA'], ['ISO', 'IEA'], ['IDA', 'IGI', 'ISO', 'IEA'], ['IDA', 'IMP', 'ISO', 'IBA', 'IEA'], ['IDA', 'IMP'], ['IMP', 'ISO', 'IBA', 'IEA'], ['IDA'], ['IDA'…
129	GO:BP	GO:0048584	positive regulation of response to stimulus	2.4455e-05	TRUE	"Any process that activates, maintains or increases the rate of a response to a stimulus. Response to stimulus is a change in state or activity of a cell or an organism (in terms of movement, secretion, enzyme production, gene expression, etc.) as a result of a stimulus." [GOC:jid]	2382	58	18	27334	0.310345	0.00755668	query_1	['GO:0048518', 'GO:0048583', 'GO:0050896']	['Acod1', 'Atf3', 'Bcl2a1d', 'Ccl4', 'Cd14', 'Cebpb', 'Cxcr4', 'G0s2', 'Il1b', 'Nfkbia', 'Nfkbid', 'Nfkbiz', 'Osm', 'Pde4b', 'Ptgs2', 'Thbs1', 'Trem1', 'Zc3h12a']	[['IEA'], ['ISO', 'IEA'], ['IDA'], ['IBA'], ['IMP', 'ISO', 'IBA', 'IEA'], ['IGI'], ['IEA'], ['ISS', 'ISO', 'IBA', 'IEA'], ['IDA', 'IGI', 'ISS', 'ISO', 'IEA'], ['IDA', 'ISO', 'IEA'], ['IMP'], ['IMP', 'ISO', 'IEA'], ['IDA', 'ISO'], ['ISO', 'IEA'], ['IDA', 'ISO', 'IEA'], ['IEA'], ['ISO'], ['IDA', 'IMP', 'ISS', 'ISO', 'IEA']]
130	GO:BP	GO:0045444	fat cell differentiation	2.45195e-05	TRUE	"The process in which a relatively unspecialized cell acquires specialized features of an adipocyte, an animal connective tissue cell specialized for the synthesis and storage of fat." [CL:0000136, GOC:go_curators]	257	58	7	27334	0.12069	0.0272374	query_1	['GO:0030154']	['Cebpb', 'Lamb3', 'Nr4a1', 'Nr4a2', 'Pim1', 'Ptgs2', 'Zc3h12a']	[['IDA', 'IMP', 'IGI'], ['IDA'], ['IDA'], ['IDA'], ['IMP'], ['IMP'], ['IDA', 'ISS', 'ISO', 'IEA']]
131	GO:BP	GO:0051171	regulation of nitrogen compound metabolic process	2.54135e-05	TRUE	"Any process that modulates the frequency, rate or extent of the chemical reactions and pathways involving nitrogen or nitrogenous compounds." [GOC:ai, GOC:tb]	5820	58	29	27334	0.5	0.00498282	query_1	['GO:0006807', 'GO:0019222']	['Atf3', 'Bcl2a1d', 'Cdkn1a', 'Cebpb', 'Csrnp1', 'Dusp1', 'Dusp5', 'Egr1', 'Ets2', 'Fos', 'Gla', 'Ier2', 'Il1b', 'Junb', 'Kdm6b', 'Nfkbia', 'Nfkbid', 'Nr4a1', 'Nr4a2', 'Osm', 'Pim1', 'Plk3', 'Ppp1r15a', 'Ptgs2', 'Sik1', 'Slc7a11', 'Snai1', 'Thbs1', 'Zc3h12a']	[['IDA', 'ISO', 'IBA', 'IEA'], ['IDA'], ['IDA', 'IMP', 'ISO', 'IBA', 'IEA'], ['IDA', 'IMP', 'IGI', 'ISS', 'ISO', 'IBA', 'IC', 'IEA'], ['IDA', 'IMP', 'IBA'], ['ISS', 'ISO', 'IEA'], ['ISO'], ['IDA', 'IMP', 'ISO', 'IBA', 'IEA'], ['ISO', 'IBA', 'IEA'], ['IDA', 'IMP', 'ISO', 'IBA', 'IC', 'IEA'], ['IMP'], ['ISO', 'IEA'], ['IDA', 'IGI', 'ISO', 'IEA'], ['IDA', 'IMP', 'ISO', 'IBA', 'IEA'], ['IDA', 'IMP'],…
132	GO:BP	GO:1902532	negative regulation of intracellular signal transduction	2.86203e-05	TRUE	"Any process that stops, prevents or reduces the frequency, rate or extent of intracellular signal transduction." [GOC:dph, GOC:signaling, GOC:tb, GOC:TermGenie]	520	58	9	27334	0.155172	0.0173077	query_1	['GO:0009968', 'GO:0035556', 'GO:1902531']	['Atf3', 'Dusp1', 'Dusp5', 'Il1b', 'Nfkbid', 'Ptgs2', 'Snai1', 'Thbs1', 'Zc3h12a']	[['IMP'], ['IMP', 'ISS', 'ISO', 'IBA', 'IEA'], ['IBA'], ['IDA'], ['IDA'], ['IMP'], ['ISO', 'IEA'], ['IEA'], ['IDA', 'ISO', 'IEA']]
133	GO:BP	GO:0009059	macromolecule biosynthetic process	2.99213e-05	TRUE	"The chemical reactions and pathways resulting in the formation of a macromolecule, any molecule of high relative molecular mass, the structure of which essentially comprises the multiple repetition of units derived, actually or conceptually, from molecules of low relative molecular mass." [GOC:mah]	4825	58	26	27334	0.448276	0.0053886	query_1	['GO:0043170', 'GO:1901576']	['Atf3', 'Cdkn1a', 'Cebpb', 'Csrnp1', 'Dusp1', 'Dusp5', 'Egr1', 'Ets2', 'Fos', 'Ier2', 'Il1b', 'Junb', 'Kdm6b', 'Nfkbia', 'Nfkbid', 'Nr4a1', 'Nr4a2', 'Osm', 'Phlda1', 'Pim1', 'Plk3', 'Ppp1r15a', 'Sik1', 'Snai1', 'Thbs1', 'Zc3h12a']	[['IDA', 'ISO', 'IBA', 'IEA'], ['IMP', 'ISO', 'IEA'], ['IDA', 'IMP', 'IGI', 'ISS', 'ISO', 'IBA', 'IC', 'IEA'], ['IDA', 'IMP', 'IBA'], ['ISO'], ['ISO'], ['IDA', 'IMP', 'ISO', 'IBA', 'IEA'], ['ISO', 'IBA', 'IEA'], ['IDA', 'IMP', 'ISO', 'IBA', 'IC', 'IEA'], ['ISO', 'IEA'], ['IDA', 'IGI', 'ISO', 'IEA'], ['IDA', 'IMP', 'ISO', 'IBA', 'IEA'], ['IDA', 'IMP'], ['IMP', 'ISO', 'IBA', 'IEA'], ['IDA'], ['IDA'…
134	GO:BP	GO:0051049	regulation of transport	3.11324e-05	TRUE	"Any process that modulates the frequency, rate or extent of the directed movement of substances (such as macromolecules, small molecules, ions) into, out of or within a cell, or between cells, by means of some agent such as a transporter or pore." [GOC:ai]	1922	58	16	27334	0.275862	0.00832466	query_1	['GO:0006810', 'GO:0032879']	['Cd14', 'Cebpb', 'Cxcr4', 'Hcar2', 'Il1b', 'Nfkbia', 'Osm', 'Pde4b', 'Pim1', 'Pim3', 'Plk3', 'Ptgs2', 'Sik1', 'Slc7a11', 'Thbs1', 'Zc3h12a']	[['IMP'], ['ISO', 'IEA'], ['IEA'], ['ISS', 'ISO', 'IEA'], ['IDA', 'ISO', 'IEA'], ['ISO', 'IEA'], ['ISO'], ['IMP'], ['ISS', 'ISO', 'IEA'], ['IMP'], ['IEA'], ['ISO', 'IEA'], ['ISS', 'ISO'], ['IMP'], ['IEA'], ['ISS', 'ISO', 'IEA']]
135	GO:BP	GO:0043618	regulation of transcription from RNA polymerase II promoter in response to stress	3.11324e-05	TRUE	"Any process that modulates the frequency, rate or extent of transcription from an RNA polymerase II promoter as a result of a stimulus indicating the organism is under stress. The stress is usually, but not necessarily, exogenous (e.g. temperature, humidity, ionizing radiation)." [GOC:jl]	40	58	4	27334	0.0689655	0.1	query_1	['GO:0006357', 'GO:0043620']	['Atf3', 'Cebpb', 'Egr1', 'Ppp1r15a']	[['ISO', 'IEA'], ['ISO', 'IEA'], ['IDA'], ['IDA']]
136	GO:BP	GO:0031327	negative regulation of cellular biosynthetic process	3.19894e-05	TRUE	"Any process that stops, prevents, or reduces the frequency, rate or extent of the chemical reactions and pathways resulting in the formation of substances, carried out by individual cells." [GOC:mah]	1689	58	15	27334	0.258621	0.00888099	query_1	['GO:0009890', 'GO:0031324', 'GO:0031326', 'GO:0044249']	['Atf3', 'Cdkn1a', 'Cebpb', 'Dusp1', 'Dusp5', 'Egr1', 'Ets2', 'Gla', 'Il1b', 'Nr4a2', 'Plk3', 'Ppp1r15a', 'Sik1', 'Snai1', 'Zc3h12a']	[['IDA', 'ISO', 'IEA'], ['ISO', 'IEA'], ['IDA', 'ISS', 'ISO', 'IC', 'IEA'], ['ISO'], ['ISO'], ['IDA'], ['ISO', 'IEA'], ['IMP'], ['ISO'], ['ISO', 'IEA'], ['IEA'], ['IDA'], ['IDA', 'ISO'], ['IDA', 'IMP', 'ISO', 'IEA'], ['IDA', 'ISS', 'ISO', 'IBA', 'IEA']]
137	GO:BP	GO:0097659	nucleic acid-templated transcription	3.29125e-05	TRUE	"The synthesis of an RNA transcript from a nucleic acid template (DNA or RNA)." [GOC:pr, GOC:txnOH, GOC:vw]	3579	58	22	27334	0.37931	0.00614697	query_1	['GO:0010467', 'GO:0032774']	['Atf3', 'Cebpb', 'Csrnp1', 'Dusp5', 'Egr1', 'Ets2', 'Fos', 'Ier2', 'Il1b', 'Junb', 'Kdm6b', 'Nfkbia', 'Nfkbid', 'Nr4a1', 'Nr4a2', 'Osm', 'Pim1', 'Plk3', 'Ppp1r15a', 'Sik1', 'Snai1', 'Zc3h12a']	[['IDA', 'ISO', 'IBA', 'IEA'], ['IDA', 'IMP', 'IGI', 'ISS', 'ISO', 'IBA', 'IC', 'IEA'], ['IDA', 'IMP', 'IBA'], ['ISO'], ['IDA', 'IMP', 'ISO', 'IBA', 'IEA'], ['ISO', 'IBA', 'IEA'], ['IDA', 'IMP', 'ISO', 'IBA', 'IC', 'IEA'], ['ISO', 'IEA'], ['IDA', 'IGI', 'ISO', 'IEA'], ['IDA', 'IMP', 'ISO', 'IBA', 'IEA'], ['IDA', 'IMP'], ['IMP', 'ISO', 'IBA', 'IEA'], ['IDA'], ['IDA', 'IMP', 'IGI', 'ISO', 'IBA', 'I…
138	GO:BP	GO:0006351	DNA-templated transcription	3.29125e-05	TRUE	"The synthesis of an RNA transcript from a DNA template." [GOC:jl, GOC:txnOH]	3578	58	22	27334	0.37931	0.00614869	query_1	['GO:0097659']	['Atf3', 'Cebpb', 'Csrnp1', 'Dusp5', 'Egr1', 'Ets2', 'Fos', 'Ier2', 'Il1b', 'Junb', 'Kdm6b', 'Nfkbia', 'Nfkbid', 'Nr4a1', 'Nr4a2', 'Osm', 'Pim1', 'Plk3', 'Ppp1r15a', 'Sik1', 'Snai1', 'Zc3h12a']	[['IDA', 'ISO', 'IBA', 'IEA'], ['IDA', 'IMP', 'IGI', 'ISS', 'ISO', 'IBA', 'IC', 'IEA'], ['IDA', 'IMP', 'IBA'], ['ISO'], ['IDA', 'IMP', 'ISO', 'IBA', 'IEA'], ['ISO', 'IBA', 'IEA'], ['IDA', 'IMP', 'ISO', 'IBA', 'IC', 'IEA'], ['ISO', 'IEA'], ['IDA', 'IGI', 'ISO', 'IEA'], ['IDA', 'IMP', 'ISO', 'IBA', 'IEA'], ['IDA', 'IMP'], ['IMP', 'ISO', 'IBA', 'IEA'], ['IDA'], ['IDA', 'IMP', 'IGI', 'ISO', 'IBA', 'I…
139	GO:BP	GO:2001233	regulation of apoptotic signaling pathway	3.53283e-05	TRUE	"Any process that modulates the frequency, rate or extent of apoptotic signaling pathway." [GOC:mtg_apoptosis]	396	58	8	27334	0.137931	0.020202	query_1	['GO:0009966', 'GO:0042981', 'GO:0097190']	['Atf3', 'G0s2', 'Il1b', 'Nr4a2', 'Osm', 'Ptgs2', 'Snai1', 'Thbs1']	[['ISO', 'IEA'], ['ISS', 'ISO', 'IBA', 'IEA'], ['ISO', 'IEA'], ['ISO', 'IEA'], ['IDA'], ['IMP'], ['ISO', 'IEA'], ['IEA']]
140	GO:BP	GO:0009617	response to bacterium	3.58659e-05	TRUE	"Any process that results in a change in state or activity of a cell or an organism (in terms of movement, secretion, enzyme production, gene expression, etc.) as a result of a stimulus from a bacterium." [GOC:hb]	1061	58	12	27334	0.206897	0.0113101	query_1	['GO:0051707']	['Acod1', 'Cd14', 'Cebpb', 'Cxcl2', 'Fos', 'Il1b', 'Nfkbia', 'Nr4a1', 'Pde4b', 'Ptgs2', 'Trem1', 'Zc3h12a']	[['IEA'], ['IDA', 'IMP', 'IEP', 'ISS', 'ISO', 'IBA', 'IEA'], ['IMP', 'ISO', 'IEA'], ['IDA', 'IBA', 'IEA'], ['IEA'], ['IDA', 'IMP', 'ISO', 'IBA', 'IEA'], ['IDA'], ['IEA'], ['IMP'], ['ISO', 'IEA'], ['IGI', 'IBA'], ['IDA', 'ISS', 'ISO', 'IEA']]
141	GO:BP	GO:0032774	RNA biosynthetic process	3.65101e-05	TRUE	"The chemical reactions and pathways resulting in the formation of RNA, ribonucleic acid, one of the two main type of nucleic acid, consisting of a long, unbranched macromolecule formed from ribonucleotides joined in 3',5'-phosphodiester linkage. Includes polymerization of ribonucleotide monomers. Refers not only to transcription but also to e.g. viral RNA replication." [GOC:mah, GOC:txnOH]	3607	58	22	27334	0.37931	0.00609925	query_1	['GO:0009059', 'GO:0016070', 'GO:0034654']	['Atf3', 'Cebpb', 'Csrnp1', 'Dusp5', 'Egr1', 'Ets2', 'Fos', 'Ier2', 'Il1b', 'Junb', 'Kdm6b', 'Nfkbia', 'Nfkbid', 'Nr4a1', 'Nr4a2', 'Osm', 'Pim1', 'Plk3', 'Ppp1r15a', 'Sik1', 'Snai1', 'Zc3h12a']	[['IDA', 'ISO', 'IBA', 'IEA'], ['IDA', 'IMP', 'IGI', 'ISS', 'ISO', 'IBA', 'IC', 'IEA'], ['IDA', 'IMP', 'IBA'], ['ISO'], ['IDA', 'IMP', 'ISO', 'IBA', 'IEA'], ['ISO', 'IBA', 'IEA'], ['IDA', 'IMP', 'ISO', 'IBA', 'IC', 'IEA'], ['ISO', 'IEA'], ['IDA', 'IGI', 'ISO', 'IEA'], ['IDA', 'IMP', 'ISO', 'IBA', 'IEA'], ['IDA', 'IMP'], ['IMP', 'ISO', 'IBA', 'IEA'], ['IDA'], ['IDA', 'IMP', 'IGI', 'ISO', 'IBA', 'I…
142	GO:BP	GO:0048513	animal organ development	3.65101e-05	TRUE	"Development of a tissue or tissues that work together to perform a specific function or functions. Development pertains to the process whose specific outcome is the progression of a structure over time, from its formation to the mature structure. Organs are commonly observed as visibly distinct structures, but may also exist as loosely associated clusters of cells that work together to perform a…	3307	58	21	27334	0.362069	0.00635017	query_1	['GO:0048856']	['Atf3', 'Cdkn1a', 'Cebpb', 'Csrnp1', 'Cxcr4', 'Egr1', 'Fos', 'Il1b', 'Junb', 'Kdm6b', 'Krt81', 'Krt83', 'Lamb3', 'Nr4a1', 'Nr4a2', 'Pim1', 'Ptgs2', 'Sik1', 'Slc7a11', 'Snai1', 'Srgn']	[['IMP'], ['IMP'], ['IDA', 'IMP', 'IGI', 'ISO', 'IEA'], ['IMP'], ['IEA'], ['IMP', 'ISS', 'ISO'], ['IMP'], ['ISO', 'IEA'], ['IMP'], ['IMP', 'ISO', 'IBA'], ['IBA'], ['IBA'], ['IBA'], ['IMP'], ['IMP'], ['ISO', 'IEA'], ['IMP', 'ISO', 'NAS', 'IEA'], ['IMP'], ['IMP', 'IEA'], ['IDA', 'IMP', 'IGI', 'ISO', 'IEA'], ['ISS', 'ISO', 'IBA', 'IEA']]
143	GO:BP	GO:0009890	negative regulation of biosynthetic process	4.2179e-05	TRUE	"Any process that stops, prevents, or reduces the rate of the chemical reactions and pathways resulting in the formation of substances." [GOC:go_curators]	1734	58	15	27334	0.258621	0.00865052	query_1	['GO:0009058', 'GO:0009889', 'GO:0009892']	['Atf3', 'Cdkn1a', 'Cebpb', 'Dusp1', 'Dusp5', 'Egr1', 'Ets2', 'Gla', 'Il1b', 'Nr4a2', 'Plk3', 'Ppp1r15a', 'Sik1', 'Snai1', 'Zc3h12a']	[['IDA', 'ISO', 'IEA'], ['ISO', 'IEA'], ['IDA', 'ISS', 'ISO', 'IC', 'IEA'], ['ISO'], ['ISO'], ['IDA'], ['ISO', 'IEA'], ['IMP'], ['ISO'], ['ISO', 'IEA'], ['IEA'], ['IDA'], ['IDA', 'ISO'], ['IDA', 'IMP', 'ISO', 'IEA'], ['IDA', 'ISS', 'ISO', 'IBA', 'IEA']]
144	GO:BP	GO:0009653	anatomical structure morphogenesis	4.27731e-05	TRUE	"The process in which anatomical structures are generated and organized. Morphogenesis pertains to the creation of form." [GOC:go_curators, ISBN:0521436125]	2769	58	19	27334	0.327586	0.00686168	query_1	['GO:0032502', 'GO:0048856']	['Cebpb', 'Csrnp1', 'Cxcr4', 'Dusp1', 'Dusp5', 'Emb', 'Ets2', 'Il1b', 'Junb', 'Kdm6b', 'Lamb3', 'Nr4a1', 'Nr4a2', 'Pim1', 'Ppp1r15a', 'Ptgs2', 'Snai1', 'Thbs1', 'Zc3h12a']	[['IDA', 'ISO', 'IEA'], ['IMP'], ['IEA'], ['IBA'], ['IBA'], ['IBA', 'IEA'], ['IMP', 'IGI'], ['IMP', 'ISO', 'IEA'], ['IDA', 'IMP'], ['IMP'], ['IBA', 'IEA'], ['ISO', 'IEA'], ['IMP'], ['ISO', 'IEA'], ['ISO'], ['ISO', 'IEA'], ['IDA', 'IMP', 'IGI'], ['IEA'], ['ISS', 'ISO', 'IEA']]
145	GO:BP	GO:0043620	regulation of DNA-templated transcription in response to stress	4.27731e-05	TRUE	"Modulation of the frequency, rate or extent of transcription from a DNA template as a result of a stimulus indicating the organism is under stress. The stress is usually, but not necessarily, exogenous (e.g. temperature, humidity, ionizing radiation)." [GOC:jl, GOC:txnOH]	44	58	4	27334	0.0689655	0.0909091	query_1	['GO:0006355', 'GO:0033554']	['Atf3', 'Cebpb', 'Egr1', 'Ppp1r15a']	[['ISO', 'IEA'], ['ISO', 'IEA'], ['IDA'], ['IDA']]
146	GO:BP	GO:0001659	temperature homeostasis	4.31202e-05	TRUE	"A homeostatic process in which an organism modulates its internal body temperature." [GOC:jl]	181	58	6	27334	0.103448	0.0331492	query_1	['GO:0048871']	['Cebpb', 'Egr1', 'G0s2', 'Il1b', 'Kdm6b', 'Ptgs2']	[['IMP'], ['IMP'], ['IMP'], ['IDA', 'IEA'], ['IMP'], ['IDA', 'ISO', 'IEA']]
147	GO:BP	GO:0080090	regulation of primary metabolic process	4.39436e-05	TRUE	"Any process that modulates the frequency, rate or extent of the chemical reactions and pathways within a cell or an organism involving those compounds formed as a part of the normal anabolic and catabolic processes. These processes take place in most, if not all, cells of the organism." [PMID:19211694]	6002	58	29	27334	0.5	0.00483172	query_1	['GO:0019222', 'GO:0044238']	['Atf3', 'Bcl2a1d', 'Cdkn1a', 'Cebpb', 'Csrnp1', 'Dusp1', 'Dusp5', 'Egr1', 'Ets2', 'Fos', 'Hcar2', 'Ier2', 'Il1b', 'Junb', 'Kdm6b', 'Nfkbia', 'Nfkbid', 'Nr4a1', 'Nr4a2', 'Osm', 'Pim1', 'Plk3', 'Ppp1r15a', 'Ptgs2', 'Sik1', 'Slc7a11', 'Snai1', 'Thbs1', 'Zc3h12a']	[['IDA', 'ISO', 'IBA', 'IEA'], ['IDA'], ['IDA', 'IMP', 'ISO', 'IBA', 'IEA'], ['IDA', 'IMP', 'IGI', 'ISS', 'ISO', 'IBA', 'IC', 'IEA'], ['IDA', 'IMP', 'IBA'], ['ISS', 'ISO', 'IEA'], ['ISO'], ['IDA', 'IMP', 'ISO', 'IBA', 'IEA'], ['ISO', 'IBA', 'IEA'], ['IDA', 'IMP', 'ISO', 'IBA', 'IC', 'IEA'], ['ISS', 'ISO', 'IEA'], ['ISO', 'IEA'], ['IDA', 'IGI', 'ISO', 'IEA'], ['IDA', 'IMP', 'ISO', 'IBA', 'IEA'], […
148	GO:BP	GO:0031668	cellular response to extracellular stimulus	4.80285e-05	TRUE	"Any process that results in a change in state or activity of a cell (in terms of movement, secretion, enzyme production, gene expression, etc.) as a result of an extracellular stimulus." [GOC:mah]	290	58	7	27334	0.12069	0.0241379	query_1	['GO:0007154', 'GO:0009991', 'GO:0051716', 'GO:0071496']	['Atf3', 'Cdkn1a', 'Fos', 'Nr4a2', 'Pim1', 'Sik1', 'Zc3h12a']	[['IMP'], ['IMP', 'ISO', 'IEA'], ['IMP', 'IEA'], ['IDA', 'ISO', 'IEA'], ['ISO', 'IEA'], ['IBA'], ['IDA']]
149	GO:BP	GO:0030593	neutrophil chemotaxis	4.82315e-05	TRUE	"The directed movement of a neutrophil cell, the most numerous polymorphonuclear leukocyte found in the blood, in response to an external stimulus, usually an infection or wounding." [GOC:jl, ISBN:0198506732]	103	58	5	27334	0.0862069	0.0485437	query_1	['GO:0071621', 'GO:1990266']	['Ccl4', 'Cxcl2', 'Il1b', 'Pde4b', 'Trem1']	[['IBA'], ['ISO', 'IBA', 'IEA'], ['IDA', 'ISO'], ['IMP'], ['IGI', 'IBA']]
150	GO:BP	GO:0031323	regulation of cellular metabolic process	4.82458e-05	TRUE	"Any process that modulates the frequency, rate or extent of the chemical reactions and pathways by which individual cells transform chemical substances." [GOC:mah]	5673	58	28	27334	0.482759	0.00493566	query_1	['GO:0019222', 'GO:0044237', 'GO:0050794']	['Atf3', 'Cdkn1a', 'Cebpb', 'Csrnp1', 'Dusp1', 'Dusp5', 'Egr1', 'Ets2', 'Fos', 'Gla', 'Ier2', 'Il1b', 'Junb', 'Kdm6b', 'Nfkbia', 'Nfkbid', 'Nr4a1', 'Nr4a2', 'Osm', 'Pim1', 'Plk3', 'Ppp1r15a', 'Ptgs2', 'Sik1', 'Slc7a11', 'Snai1', 'Thbs1', 'Zc3h12a']	[['IDA', 'ISO', 'IBA', 'IEA'], ['IDA', 'IMP', 'ISO', 'IBA', 'IEA'], ['IDA', 'IMP', 'IGI', 'ISS', 'ISO', 'IBA', 'IC', 'IEA'], ['IDA', 'IMP', 'IBA'], ['ISS', 'ISO', 'IEA'], ['ISO'], ['IDA', 'IMP', 'ISO', 'IBA', 'IEA'], ['ISO', 'IBA', 'IEA'], ['IDA', 'IMP', 'ISO', 'IBA', 'IC', 'IEA'], ['IMP'], ['ISO', 'IEA'], ['IDA', 'IGI', 'ISO', 'IEA'], ['IDA', 'IMP', 'ISO', 'IBA', 'IEA'], ['IDA', 'IMP'], ['IMP', …
151	GO:BP	GO:0042127	regulation of cell population proliferation	5.33161e-05	TRUE	"Any process that modulates the frequency, rate or extent of cell proliferation." [GOC:jl]	1775	58	15	27334	0.258621	0.0084507	query_1	['GO:0008283', 'GO:0050794']	['Atf3', 'Cdkn1a', 'Cebpb', 'Dusp1', 'Egr1', 'Il1b', 'Junb', 'Nfkbia', 'Nr4a1', 'Osm', 'Pim1', 'Ppp1r15a', 'Ptgs2', 'Slc7a11', 'Thbs1']	[['ISO', 'IEA'], ['IMP', 'IGI', 'ISO', 'IEA'], ['IDA'], ['IMP'], ['ISS', 'ISO'], ['ISO', 'IBA', 'IEA'], ['IBA'], ['IDA'], ['ISS', 'ISO', 'IEA'], ['ISO'], ['IDA', 'ISO', 'IEA'], ['ISO'], ['IGI', 'ISO', 'IEA'], ['IMP'], ['IEA']]
152	GO:BP	GO:0008630	intrinsic apoptotic signaling pathway in response to DNA damage	6.53673e-05	TRUE	"The series of molecular signals in which an intracellular signal is conveyed to trigger the apoptotic death of a cell. The pathway is induced by the detection of DNA damage, and ends when the execution phase of apoptosis is triggered." [GOC:go_curators, GOC:mtg_apoptosis]	110	58	5	27334	0.0862069	0.0454545	query_1	['GO:0006974', 'GO:0097193']	['Bcl2a1b', 'Bcl2a1d', 'Cdip1', 'Cdkn1a', 'Snai1']	[['IBA'], ['IBA'], ['ISO', 'IBA', 'IEA'], ['IMP'], ['ISO', 'IEA']]
153	GO:BP	GO:0007369	gastrulation	6.71196e-05	TRUE	"A complex and coordinated series of cellular movements that occurs at the end of cleavage during embryonic development of most animals. The details of gastrulation vary from species to species, but usually result in the formation of the three primary germ layers, ectoderm, mesoderm and endoderm." [GOC:curators, ISBN:9780878933846]	197	58	6	27334	0.103448	0.0304569	query_1	['GO:0048598']	['Dusp1', 'Dusp5', 'Ets2', 'Kdm6b', 'Lamb3', 'Snai1']	[['IBA'], ['IBA'], ['IMP', 'IGI'], ['IMP'], ['IEA'], ['IMP']]
154	GO:BP	GO:0097193	intrinsic apoptotic signaling pathway	6.96531e-05	TRUE	"The series of molecular signals in which an intracellular signal is conveyed to trigger the apoptotic death of a cell. The pathway starts with reception of an intracellular signal (e.g. DNA damage, endoplasmic reticulum stress, oxidative stress etc.), and ends when the execution phase of apoptosis is triggered. The intrinsic apoptotic signaling pathway is crucially regulated by permeabilization …	309	58	7	27334	0.12069	0.0226537	query_1	['GO:0035556', 'GO:0097190']	['Bcl2a1b', 'Bcl2a1d', 'Cdip1', 'Cdkn1a', 'Cebpb', 'Ptgs2', 'Snai1']	[['IBA'], ['IBA'], ['ISO', 'IBA', 'IEA'], ['IMP'], ['IMP'], ['IMP'], ['ISO', 'IEA']]
155	GO:BP	GO:0048731	system development	6.96531e-05	TRUE	"The process whose specific outcome is the progression of an organismal system over time, from its formation to the mature structure. A system is a regularly interacting or interdependent group of organs or tissues that work together to carry out a given biological process." [GOC:dph, GOC:jid]	4083	58	23	27334	0.396552	0.00563311	query_1	['GO:0007275', 'GO:0048856']	['Acod1', 'Cdkn1a', 'Cebpb', 'Csrnp1', 'Cxcr4', 'Egr1', 'Emb', 'Fos', 'Ier2', 'Il1b', 'Junb', 'Kdm6b', 'Nr4a1', 'Nr4a2', 'Osm', 'Pim1', 'Ppp1r15a', 'Ptgs2', 'Sik1', 'Slc7a11', 'Snai1', 'Thbs1', 'Zc3h12a']	[['IEA'], ['IMP'], ['IDA', 'IMP', 'ISO', 'IEA'], ['IMP'], ['IEA'], ['ISS', 'ISO'], ['IBA', 'IEA'], ['IMP'], ['ISS', 'ISO', 'IEA'], ['IDA', 'IMP', 'ISO', 'IEA'], ['IMP'], ['IMP', 'ISO', 'IBA'], ['ISO', 'IEA'], ['IDA', 'IMP', 'IBA', 'TAS'], ['IMP'], ['ISO', 'IEA'], ['ISO'], ['ISO', 'IEA'], ['IMP'], ['IMP', 'IEA'], ['IGI'], ['IEA'], ['ISS', 'ISO', 'IEA']]
156	GO:BP	GO:0031349	positive regulation of defense response	6.97449e-05	TRUE	"Any process that activates or increases the frequency, rate or extent of a defense response." [GOC:mah]	441	58	8	27334	0.137931	0.0181406	query_1	['GO:0006952', 'GO:0031347', 'GO:0048584']	['Acod1', 'Cd14', 'Cebpb', 'Il1b', 'Nfkbia', 'Nfkbiz', 'Osm', 'Ptgs2']	[['IEA'], ['IMP', 'IBA'], ['IGI'], ['IDA', 'ISO', 'IEA'], ['IDA', 'ISO', 'IEA'], ['ISO', 'IEA'], ['ISO'], ['IDA', 'ISO', 'IEA']]
157	GO:BP	GO:0006979	response to oxidative stress	7.16443e-05	TRUE	"Any process that results in a change in state or activity of a cell or an organism (in terms of movement, secretion, enzyme production, gene expression, etc.) as a result of oxidative stress, a state often resulting from exposure to high levels of reactive oxygen species, e.g. superoxide anions, hydrogen peroxide (H2O2), and hydroxyl radicals." [GOC:jl, PMID:12115731]	443	58	8	27334	0.137931	0.0180587	query_1	['GO:0006950']	['Fos', 'Kdm6b', 'Ndufa12', 'Nr4a2', 'Plk3', 'Ptgs2', 'Slc7a11', 'Zc3h12a']	[['ISO', 'IEA'], ['IDA'], ['ISO', 'IBA', 'IEA'], ['IMP'], ['IEA'], ['IEA'], ['IDA', 'IMP', 'IEA'], ['IDA']]
158	GO:BP	GO:0051252	regulation of RNA metabolic process	7.2421e-05	TRUE	"Any process that modulates the frequency, rate or extent of the chemical reactions and pathways involving RNA." [GOC:ai]	3781	58	22	27334	0.37931	0.00581857	query_1	['GO:0016070', 'GO:0019219', 'GO:0060255']	['Atf3', 'Cebpb', 'Csrnp1', 'Dusp5', 'Egr1', 'Ets2', 'Fos', 'Ier2', 'Il1b', 'Junb', 'Kdm6b', 'Nfkbia', 'Nfkbid', 'Nr4a1', 'Nr4a2', 'Osm', 'Pim1', 'Plk3', 'Ppp1r15a', 'Sik1', 'Snai1', 'Zc3h12a']	[['IDA', 'ISO', 'IBA', 'IEA'], ['IDA', 'IMP', 'IGI', 'ISS', 'ISO', 'IBA', 'IC', 'IEA'], ['IDA', 'IMP', 'IBA'], ['ISO'], ['IDA', 'IMP', 'ISO', 'IBA', 'IEA'], ['ISO', 'IBA', 'IEA'], ['IDA', 'IMP', 'ISO', 'IBA', 'IC', 'IEA'], ['ISO', 'IEA'], ['IDA', 'IGI', 'ISO', 'IEA'], ['IDA', 'IMP', 'ISO', 'IBA', 'IEA'], ['IDA', 'IMP'], ['IMP', 'ISO', 'IBA', 'IEA'], ['IDA'], ['IDA', 'IMP', 'IGI', 'ISO', 'IBA', 'I…
159	GO:BP	GO:0045597	positive regulation of cell differentiation	7.52322e-05	TRUE	"Any process that activates or increases the frequency, rate or extent of cell differentiation." [GOC:go_curators]	954	58	11	27334	0.189655	0.0115304	query_1	['GO:0030154', 'GO:0045595', 'GO:0048522', 'GO:0051094']	['Cebpb', 'Cxcr4', 'Fos', 'Il1b', 'Junb', 'Nfkbid', 'Nfkbiz', 'Pim1', 'Ptgs2', 'Snai1', 'Zc3h12a']	[['IDA', 'IMP'], ['IEA'], ['IDA'], ['ISO', 'IEA'], ['IDA'], ['IMP'], ['IMP'], ['IMP'], ['IMP'], ['IMP', 'ISO', 'IEA'], ['IDA', 'ISS', 'ISO', 'IEA']]
160	GO:BP	GO:0009408	response to heat	8.06201e-05	TRUE	"Any process that results in a change in state or activity of a cell or an organism (in terms of movement, secretion, enzyme production, gene expression, etc.) as a result of a heat stimulus, a temperature stimulus above the optimal temperature for that organism." [GOC:lr]	116	58	5	27334	0.0862069	0.0431034	query_1	['GO:0006950', 'GO:0009266']	['Cd14', 'Cxcl2', 'Osm', 'Pde4b', 'Ptgs2']	[['IEA'], ['IEA'], ['IMP'], ['ISO'], ['IEA']]
161	GO:BP	GO:0071396	cellular response to lipid	8.28539e-05	TRUE	"Any process that results in a change in state or activity of a cell (in terms of movement, secretion, enzyme production, gene expression, etc.) as a result of a lipid stimulus." [GOC:mah]	778	58	10	27334	0.172414	0.0128535	query_1	['GO:0033993', 'GO:0071310']	['Acod1', 'Cd14', 'Cebpb', 'Cxcl2', 'Fos', 'Il1b', 'Nfkbia', 'Pde4b', 'Pim1', 'Zc3h12a']	[['IEA'], ['IMP', 'ISO', 'IBA', 'IEA'], ['ISO', 'IEA'], ['IBA', 'IEA'], ['IEA'], ['ISO', 'IBA', 'IEA'], ['IDA'], ['IMP'], ['ISO', 'IEA'], ['IDA', 'ISS', 'ISO', 'IEA']]
162	GO:BP	GO:0007611	learning or memory	9.053e-05	TRUE	"The acquisition and processing of information and/or the storage and retrieval of this information over time." [GOC:jid, PMID:8938125]	324	58	7	27334	0.12069	0.0216049	query_1	['GO:0007610', 'GO:0050890']	['Cebpb', 'Egr1', 'Fos', 'Il1b', 'Nr4a2', 'Ptgs2', 'Slc7a11']	[['IEA'], ['ISO'], ['IEA'], ['ISO'], ['ISO'], ['ISO', 'IEA'], ['IMP']]
163	GO:BP	GO:0010558	negative regulation of macromolecule biosynthetic process	9.053e-05	TRUE	"Any process that decreases the rate, frequency or extent of the chemical reactions and pathways resulting in the formation of a macromolecule, any molecule of high relative molecular mass, the structure of which essentially comprises the multiple repetition of units derived, actually or conceptually, from molecules of low relative molecular mass." [GOC:dph, GOC:tb]	1624	58	14	27334	0.241379	0.00862069	query_1	['GO:0009059', 'GO:0009890', 'GO:0010556', 'GO:0010605']	['Atf3', 'Cdkn1a', 'Cebpb', 'Dusp1', 'Dusp5', 'Egr1', 'Ets2', 'Il1b', 'Nr4a2', 'Plk3', 'Ppp1r15a', 'Sik1', 'Snai1', 'Zc3h12a']	[['IDA', 'ISO', 'IEA'], ['ISO', 'IEA'], ['IDA', 'ISS', 'ISO', 'IC', 'IEA'], ['ISO'], ['ISO'], ['IDA'], ['ISO', 'IEA'], ['ISO'], ['ISO', 'IEA'], ['IEA'], ['IDA'], ['ISO'], ['IDA', 'IMP', 'ISO', 'IEA'], ['IDA', 'ISO', 'IBA', 'IEA']]
164	GO:BP	GO:0006955	immune response	9.11647e-05	TRUE	"Any immune system process that functions in the calibrated response of an organism to a potential internal or invasive threat." [GO_REF:0000022, GOC:add]	1868	58	15	27334	0.258621	0.00802998	query_1	['GO:0002376', 'GO:0050896']	['Acod1', 'Bcl2a1d', 'Ccl4', 'Ccrl2', 'Cd14', 'Cxcl2', 'Il1b', 'Nfkbia', 'Nfkbid', 'Nfkbiz', 'Osm', 'Pde4b', 'Thbs1', 'Trem1', 'Zc3h12a']	[['IEA'], ['IDA'], ['IBA', 'IEA'], ['IBA'], ['IMP', 'IBA', 'IEA'], ['IBA', 'IEA'], ['ISS', 'ISO', 'IEA'], ['IDA'], ['IMP'], ['IMP'], ['IEA'], ['ISO', 'IEA'], ['IEA'], ['IEA'], ['IDA', 'IMP', 'ISS', 'ISO', 'IEA']]
165	GO:BP	GO:0045934	negative regulation of nucleobase-containing compound metabolic process	9.11647e-05	TRUE	"Any cellular process that stops, prevents, or reduces the frequency, rate or extent of the chemical reactions and pathways involving nucleobases, nucleosides, nucleotides and nucleic acids." [GOC:go_curators]	1626	58	14	27334	0.241379	0.00861009	query_1	['GO:0006139', 'GO:0019219', 'GO:0031324', 'GO:0051172']	['Atf3', 'Cdkn1a', 'Cebpb', 'Dusp1', 'Dusp5', 'Egr1', 'Ets2', 'Il1b', 'Nr4a2', 'Plk3', 'Ppp1r15a', 'Sik1', 'Snai1', 'Zc3h12a']	[['IDA', 'ISO', 'IEA'], ['ISO', 'IEA'], ['IDA', 'ISS', 'ISO', 'IC', 'IEA'], ['ISO'], ['ISO'], ['IDA'], ['ISO', 'IEA'], ['ISO'], ['ISO', 'IEA'], ['IEA'], ['IDA'], ['ISO'], ['IDA', 'IMP', 'ISO', 'IEA'], ['ISS', 'ISO', 'IEA']]
166	GO:BP	GO:0008283	cell population proliferation	9.25508e-05	TRUE	"The multiplication or reproduction of cells, resulting in the expansion of a cell population." [GOC:mah, GOC:mb]	2124	58	16	27334	0.275862	0.00753296	query_1	['GO:0009987']	['Atf3', 'Cdkn1a', 'Cebpb', 'Dusp1', 'Egr1', 'Fos', 'Il1b', 'Junb', 'Nfkbia', 'Nr4a1', 'Osm', 'Pim1', 'Ppp1r15a', 'Ptgs2', 'Slc7a11', 'Thbs1']	[['ISO', 'IEA'], ['IMP', 'IGI', 'ISO', 'IEA'], ['IDA', 'IMP', 'ISO', 'IEA'], ['IMP'], ['ISS', 'ISO'], ['IEA'], ['ISO', 'IBA', 'IEA'], ['IMP', 'IBA'], ['IDA'], ['ISS', 'ISO', 'IEA'], ['ISO'], ['IDA', 'ISO', 'IEA'], ['ISO'], ['IGI', 'ISO', 'IEA'], ['IMP'], ['IEA']]
167	GO:BP	GO:0006468	protein phosphorylation	0.000102538	TRUE	"The process of introducing a phosphate group on to a protein." [GOC:hb]	1646	58	14	27334	0.241379	0.00850547	query_1	['GO:0016310', 'GO:0036211']	['Cdkn1a', 'Dusp1', 'Egr1', 'Il1b', 'Osm', 'Pim1', 'Pim3', 'Plk3', 'Ppp1r15a', 'Ptgs2', 'Sik1', 'Stk17b', 'Thbs1', 'Zc3h12a']	[['IDA', 'IMP', 'ISO', 'IBA', 'IEA'], ['ISS', 'ISO', 'IEA'], ['ISO', 'IEA'], ['IDA', 'ISO', 'IEA'], ['IDA', 'ISO'], ['IDA', 'ISO', 'IBA', 'IEA'], ['ISS', 'ISO', 'IBA', 'IEA'], ['IEA'], ['IDA', 'ISO'], ['IMP'], ['IDA', 'ISS', 'ISO', 'IBA', 'IEA'], ['ISS', 'ISO', 'IEA'], ['IEA'], ['IDA']]
168	GO:BP	GO:0009892	negative regulation of metabolic process	0.000102538	TRUE	"Any process that stops, prevents, or reduces the frequency, rate or extent of the chemical reactions and pathways within a cell or an organism." [GOC:go_curators]	3563	58	21	27334	0.362069	0.00589391	query_1	['GO:0008152', 'GO:0019222', 'GO:0048519']	['Atf3', 'Bcl2a1d', 'Cdkn1a', 'Cebpb', 'Dusp1', 'Dusp5', 'Egr1', 'Ets2', 'Gla', 'Hcar2', 'Il1b', 'Nr4a1', 'Nr4a2', 'Plk3', 'Ppp1r15a', 'Ptgs2', 'Sik1', 'Snai1', 'Srgn', 'Thbs1', 'Zc3h12a']	[['IDA', 'ISO', 'IEA'], ['IDA'], ['IDA', 'IMP', 'ISO', 'IBA', 'IEA'], ['IDA', 'ISS', 'ISO', 'IC', 'IEA'], ['ISS', 'ISO', 'IEA'], ['ISO'], ['IDA'], ['ISO', 'IEA'], ['IMP'], ['ISS', 'ISO', 'IEA'], ['IDA', 'ISO', 'IEA'], ['IDA'], ['ISO', 'IEA'], ['IEA'], ['IDA', 'ISO', 'IEA'], ['IMP'], ['IDA', 'ISO'], ['IDA', 'IMP', 'ISO', 'IEA'], ['IMP'], ['IEA'], ['IDA', 'IMP', 'ISS', 'ISO', 'IBA', 'IEA']]
169	GO:BP	GO:2000319	regulation of T-helper 17 cell differentiation	0.000114272	TRUE	"Any process that modulates the frequency, rate or extent of T-helper 17 cell differentiation." [GOC:BHF, GOC:mah]	18	58	3	27334	0.0517241	0.166667	query_1	['GO:0045622', 'GO:0072539', 'GO:2000316']	['Nfkbid', 'Nfkbiz', 'Zc3h12a']	[['IMP'], ['IMP'], ['IMP']]
170	GO:BP	GO:0071621	granulocyte chemotaxis	0.000118199	TRUE	"The movement of a granulocyte in response to an external stimulus." [GOC:rph]	127	58	5	27334	0.0862069	0.0393701	query_1	['GO:0030595', 'GO:0097530']	['Ccl4', 'Cxcl2', 'Il1b', 'Pde4b', 'Trem1']	[['IBA'], ['ISO', 'IBA', 'IEA'], ['IDA', 'ISO'], ['IMP'], ['IGI', 'ISO', 'IBA']]
171	GO:BP	GO:1990266	neutrophil migration	0.000122092	TRUE	"The movement of a neutrophil within or between different tissues and organs of the body." [PMID:1826836]	128	58	5	27334	0.0862069	0.0390625	query_1	['GO:0097530']	['Ccl4', 'Cxcl2', 'Il1b', 'Pde4b', 'Trem1']	[['IBA'], ['ISO', 'IBA', 'IEA'], ['IDA', 'ISO'], ['IMP'], ['IGI', 'IBA']]
172	GO:BP	GO:0030097	hemopoiesis	0.000123987	TRUE	"The process whose specific outcome is the progression of the myeloid and lymphoid derived organ/tissue systems of the blood and other parts of the body over time, from formation to the mature structure. The site of hemopoiesis is variable during development, but occurs primarily in bone marrow or kidney in many adult vertebrates." [GOC:dgh, ISBN:0198506732]	1014	58	11	27334	0.189655	0.0108481	query_1	['GO:0048468']	['Bcl2a1d', 'Cebpb', 'Egr1', 'Fos', 'Il1b', 'Junb', 'Nfkbia', 'Nfkbid', 'Nfkbiz', 'Pim1', 'Zc3h12a']	[['IMP'], ['IDA', 'IGI', 'IC'], ['IMP'], ['IDA', 'IEA'], ['ISO', 'IBA'], ['IMP'], ['IMP'], ['IDA', 'IMP'], ['IMP'], ['IDA'], ['IMP']]
173	GO:BP	GO:0050873	brown fat cell differentiation	0.000124987	TRUE	"The process in which a relatively unspecialized cell acquires specialized features of a brown adipocyte, an animal connective tissue cell involved in adaptive thermogenesis. Brown adipocytes contain multiple small droplets of triglycerides and a high number of mitochondria." [PMID:12588810]	60	58	4	27334	0.0689655	0.0666667	query_1	['GO:0045444']	['Cebpb', 'Lamb3', 'Pim1', 'Ptgs2']	[['IMP'], ['IDA'], ['IMP'], ['IMP']]
174	GO:BP	GO:0050852	T cell receptor signaling pathway	0.000124987	TRUE	"The series of molecular signals initiated by the cross-linking of an antigen receptor on a T cell." [GOC:add]	129	58	5	27334	0.0862069	0.0387597	query_1	['GO:0050851']	['Bcl2a1d', 'Nfkbid', 'Nfkbiz', 'Pde4b', 'Zc3h12a']	[['IDA'], ['IMP'], ['IMP'], ['ISO', 'IEA'], ['IDA', 'IMP']]
175	GO:BP	GO:0002521	leukocyte differentiation	0.000130595	TRUE	"The process in which a relatively unspecialized hemopoietic precursor cell acquires the specialized features of a leukocyte. A leukocyte is an achromatic cell of the myeloid or lymphoid lineages capable of ameboid movement, found in blood or other tissue." [CL:0000738, GOC:add, PMID:16551264]	649	58	9	27334	0.155172	0.0138675	query_1	['GO:0030097', 'GO:0030154']	['Bcl2a1d', 'Cebpb', 'Egr1', 'Fos', 'Il1b', 'Junb', 'Nfkbid', 'Nfkbiz', 'Zc3h12a']	[['IMP'], ['IDA', 'IGI'], ['IMP'], ['IDA', 'IEA'], ['ISO', 'IBA'], ['IMP'], ['IDA', 'IMP'], ['IMP'], ['IMP']]
176	GO:BP	GO:0071356	cellular response to tumor necrosis factor	0.000138244	TRUE	"Any process that results in a change in state or activity of a cell (in terms of movement, secretion, enzyme production, gene expression, etc.) as a result of a tumor necrosis factor stimulus." [GOC:mah]	229	58	6	27334	0.103448	0.0262009	query_1	['GO:0034612', 'GO:0071345']	['Ccl4', 'Cdip1', 'Fos', 'Nfkbia', 'Thbs1', 'Zc3h12a']	[['IBA'], ['ISO', 'IBA', 'IEA'], ['IEA'], ['IDA', 'ISO', 'IBA', 'IEA'], ['IEA'], ['ISS', 'ISO', 'IEA']]
177	GO:BP	GO:0031663	lipopolysaccharide-mediated signaling pathway	0.000140129	TRUE	"The series of molecular signals initiated by the binding of a lipopolysaccharide (LPS) to a receptor on the surface of a target cell, and ending with the regulation of a downstream cellular process, e.g. transcription. Lipopolysaccharides are major components of the outer membrane of Gram-negative bacteria, making them prime targets for recognition by the immune system." [GOC:mah, GOC:signaling,…	62	58	4	27334	0.0689655	0.0645161	query_1	['GO:0007166', 'GO:0071222']	['Acod1', 'Cd14', 'Il1b', 'Nfkbia']	[['IEA'], ['IMP', 'IBA'], ['ISO', 'IEA'], ['IDA']]
178	GO:BP	GO:0010628	positive regulation of gene expression	0.000142507	TRUE	"Any process that increases the frequency, rate or extent of gene expression. Gene expression is the process in which a gene's coding sequence is converted into a mature gene product (protein or RNA)." [GOC:txnOH-2018]	1243	58	12	27334	0.206897	0.00965406	query_1	['GO:0010467', 'GO:0010468', 'GO:0010604']	['Atf3', 'Ccl4', 'Cd14', 'Cebpb', 'Egr1', 'Il1b', 'Osm', 'Pde4b', 'Ppp1r15a', 'Ptgs2', 'Thbs1', 'Zc3h12a']	[['IMP', 'IGI'], ['ISO'], ['IMP', 'ISO', 'IBA', 'IEA'], ['IDA', 'ISO', 'IEA'], ['IMP', 'ISO', 'IEA'], ['IDA', 'IMP', 'ISS', 'ISO', 'IBA', 'IEA'], ['ISO'], ['ISO', 'IEA'], ['IDA'], ['ISO', 'IEA'], ['IEA'], ['ISS', 'ISO', 'IEA']]
179	GO:BP	GO:0065009	regulation of molecular function	0.000143778	TRUE	"Any process that modulates the frequency, rate or extent of a molecular function, an elemental biological activity occurring at the molecular level, such as catalysis or binding." [GOC:isa_complete]	3050	58	19	27334	0.327586	0.00622951	query_1	['GO:0065007']	['Bcl2a1d', 'Ccl4', 'Cdkn1a', 'Dennd4a', 'Dusp1', 'Egr1', 'Gla', 'Il1b', 'Nfkbia', 'Nfkbid', 'Nr4a1', 'Nr4a2', 'Pde4b', 'Pim1', 'Ppp1r15a', 'Ptgs2', 'Sik1', 'Thbs1', 'Zc3h12a']	[['IDA'], ['IBA'], ['IDA', 'IMP', 'ISO', 'IBA', 'IEA'], ['IEA'], ['ISS', 'ISO', 'IEA'], ['ISO', 'IEA'], ['IMP'], ['IDA', 'ISO', 'IBA', 'IEA'], ['ISO', 'IBA', 'IEA'], ['IDA'], ['IDA'], ['IMP'], ['IMP'], ['ISS', 'ISO', 'IEA'], ['ISO', 'IBA'], ['IMP'], ['IDA', 'IMP'], ['IEA'], ['ISS', 'ISO', 'IEA']]
180	GO:BP	GO:0030595	leukocyte chemotaxis	0.000145581	TRUE	"The movement of a leukocyte in response to an external stimulus." [GOC:add, GOC:jl]	232	58	6	27334	0.103448	0.0258621	query_1	['GO:0050900', 'GO:0060326']	['Ccl4', 'Cxcl2', 'Dusp1', 'Il1b', 'Pde4b', 'Trem1']	[['ISO', 'IBA'], ['ISO', 'IBA', 'IEA'], ['ISO', 'IEA'], ['IDA', 'ISO'], ['IMP'], ['IGI', 'ISO', 'IBA']]
181	GO:BP	GO:0097191	extrinsic apoptotic signaling pathway	0.000148366	TRUE	"The series of molecular signals in which a signal is conveyed from the cell surface to trigger the apoptotic death of a cell. The pathway starts with either a ligand binding to a cell surface receptor, or a ligand being withdrawn from a cell surface receptor (e.g. in the case of signaling by dependence receptors), and ends when the execution phase of apoptosis is triggered." [GOC:mtg_apoptosis, …	233	58	6	27334	0.103448	0.0257511	query_1	['GO:0007166', 'GO:0097190']	['Atf3', 'Bcl2a1b', 'Bcl2a1d', 'G0s2', 'Il1b', 'Thbs1']	[['ISO', 'IEA'], ['IBA'], ['IBA'], ['ISS', 'ISO', 'IBA', 'IEA'], ['IMP', 'ISO', 'IEA'], ['IEA']]
182	GO:BP	GO:1903131	mononuclear cell differentiation	0.00015835	TRUE	"The process in which a relatively unspecialized cell acquires the specialized features of a mononuclear cell." [CL:0000842, GO_REF:0000086, GOC:TermGenie, PMID:24759906]	504	58	8	27334	0.137931	0.015873	query_1	['GO:0002521']	['Bcl2a1d', 'Cebpb', 'Egr1', 'Fos', 'Il1b', 'Nfkbid', 'Nfkbiz', 'Zc3h12a']	[['IMP'], ['IGI'], ['IMP'], ['IEA'], ['ISO', 'IBA'], ['IDA', 'IMP'], ['IMP'], ['IMP']]
183	GO:BP	GO:0050890	cognition	0.000159821	TRUE	"The operation of the mind by which an organism becomes aware of objects of thought or perception; it includes the mental activities associated with thinking, learning, and memory." [ISBN:0721619908]	360	58	7	27334	0.12069	0.0194444	query_1	['GO:0050877']	['Cebpb', 'Egr1', 'Fos', 'Il1b', 'Nr4a2', 'Ptgs2', 'Slc7a11']	[['IEA'], ['ISO'], ['IEA'], ['ISO'], ['ISO'], ['ISO', 'IEA'], ['IMP']]
184	GO:BP	GO:0010035	response to inorganic substance	0.000164031	TRUE	"Any process that results in a change in state or activity of a cell or an organism (in terms of movement, secretion, enzyme production, gene expression, etc.) as a result of an inorganic substance stimulus." [GOC:sm]	672	58	9	27334	0.155172	0.0133929	query_1	['GO:0042221']	['Cd14', 'Fos', 'Junb', 'Kdm6b', 'Nr4a1', 'Nr4a2', 'Ptgs2', 'Thbs1', 'Zc3h12a']	[['IEA'], ['IDA', 'ISO', 'IEA'], ['IDA'], ['IDA'], ['ISO'], ['ISO'], ['IEA'], ['IEA'], ['IDA']]
185	GO:BP	GO:0097529	myeloid leukocyte migration	0.000167729	TRUE	"The movement of a myeloid leukocyte within or between different tissues and organs of the body." [GOC:cvs, PMID:22342843, PMID:24157461]	239	58	6	27334	0.103448	0.0251046	query_1	['GO:0050900']	['Ccl4', 'Cxcl2', 'Dusp1', 'Il1b', 'Pde4b', 'Trem1']	[['IBA'], ['ISO', 'IBA', 'IEA'], ['ISO', 'IEA'], ['IDA', 'ISO'], ['IMP'], ['IGI', 'ISO', 'IBA']]
186	GO:BP	GO:0009636	response to toxic substance	0.000183295	TRUE	"Any process that results in a change in state or activity of a cell or an organism (in terms of movement, secretion, enzyme production, gene expression, etc.) as a result of a toxic stimulus." [GOC:lr]	243	58	6	27334	0.103448	0.0246914	query_1	['GO:0042221']	['Fos', 'Nr4a2', 'Pim1', 'Ptgs2', 'Rdh11', 'Slc7a11']	[['IEA'], ['ISO'], ['ISS', 'ISO', 'IEA'], ['IEA'], ['IDA', 'ISO', 'IEA'], ['ISO', 'IEA']]
187	GO:BP	GO:0032879	regulation of localization	0.000203083	TRUE	"Any process that modulates the frequency, rate or extent of any process in which a cell, a substance, or a cellular entity is transported to, or maintained in, a specific location." [GOC:mah]	2282	58	16	27334	0.275862	0.00701139	query_1	['GO:0050789', 'GO:0051179']	['Cd14', 'Cebpb', 'Cxcr4', 'Hcar2', 'Il1b', 'Nfkbia', 'Osm', 'Pde4b', 'Pim1', 'Pim3', 'Plk3', 'Ptgs2', 'Sik1', 'Slc7a11', 'Thbs1', 'Zc3h12a']	[['IMP'], ['ISO', 'IEA'], ['IEA'], ['ISS', 'ISO', 'IEA'], ['IDA', 'ISO', 'IEA'], ['ISO', 'IEA'], ['ISO'], ['IMP'], ['ISS', 'ISO', 'IEA'], ['IMP'], ['IEA'], ['ISO', 'IEA'], ['ISS', 'ISO'], ['IMP'], ['IEA'], ['IMP', 'ISS', 'ISO', 'IEA']]
188	GO:BP	GO:0051726	regulation of cell cycle	0.000203083	TRUE	"Any process that modulates the rate or extent of progression through the cell cycle." [GOC:ai, GOC:dph, GOC:tb]	1079	58	11	27334	0.189655	0.0101946	query_1	['GO:0007049', 'GO:0050794']	['Cdkn1a', 'Dusp1', 'Il1b', 'Junb', 'Nr4a1', 'Osm', 'Pim1', 'Pim3', 'Plk3', 'Ptgs2', 'Sik1']	[['IDA', 'IMP', 'ISS', 'ISO', 'IBA', 'IEA'], ['ISS'], ['ISO', 'IEA'], ['IDA', 'IBA', 'IEA'], ['IDA'], ['IDA'], ['ISO'], ['ISS', 'ISO', 'IBA', 'IEA'], ['IEA'], ['ISO', 'IEA'], ['IDA']]
189	GO:BP	GO:0045600	positive regulation of fat cell differentiation	0.000213068	TRUE	"Any process that activates or increases the frequency, rate or extent of adipocyte differentiation." [GOC:go_curators]	70	58	4	27334	0.0689655	0.0571429	query_1	['GO:0045444', 'GO:0045597', 'GO:0045598']	['Cebpb', 'Pim1', 'Ptgs2', 'Zc3h12a']	[['IMP'], ['IMP'], ['IMP'], ['IDA', 'ISS', 'ISO', 'IEA']]
190	GO:BP	GO:0002429	immune response-activating cell surface receptor signaling pathway	0.000218231	TRUE	"The series of molecular signals initiated by an extracellular ligand binding to a receptor on the surface of a cell, leading to the activation or perpetuation of an immune response." [GO_REF:0000022, GOC:add, ISBN:0781735149]	380	58	7	27334	0.12069	0.0184211	query_1	['GO:0002757', 'GO:0002768']	['Bcl2a1d', 'Cd14', 'Nfkbia', 'Nfkbid', 'Nfkbiz', 'Pde4b', 'Zc3h12a']	[['IDA'], ['IMP', 'IBA'], ['IDA'], ['IMP'], ['IMP'], ['ISO', 'IEA'], ['IDA', 'IMP']]
191	GO:BP	GO:0045428	regulation of nitric oxide biosynthetic process	0.000223084	TRUE	"Any process that modulates the frequency, rate or extent of the chemical reactions and pathways resulting in the formation of nitric oxide." [GOC:go_curators]	71	58	4	27334	0.0689655	0.056338	query_1	['GO:0006809', 'GO:0031326', 'GO:0080164']	['Gla', 'Il1b', 'Ptgs2', 'Zc3h12a']	[['IMP'], ['ISO', 'IEA'], ['ISO', 'IEA'], ['IDA', 'ISS', 'ISO', 'IEA']]
192	GO:BP	GO:0031669	cellular response to nutrient levels	0.000233249	TRUE	"Any process that results in a change in state or activity of a cell (in terms of movement, secretion, enzyme production, gene expression, etc.) as a result of a stimulus reflecting the presence, absence, or concentration of nutrients." [GOC:mah]	255	58	6	27334	0.103448	0.0235294	query_1	['GO:0031667', 'GO:0031668']	['Atf3', 'Cdkn1a', 'Fos', 'Pim1', 'Sik1', 'Zc3h12a']	[['IMP'], ['IMP', 'ISO', 'IEA'], ['IEA'], ['ISO', 'IEA'], ['IBA'], ['IDA']]
193	GO:BP	GO:0009612	response to mechanical stimulus	0.000242504	TRUE	"Any process that results in a change in state or activity of a cell or an organism (in terms of movement, secretion, enzyme production, gene expression, etc.) as a result of a mechanical stimulus." [GOC:hb]	257	58	6	27334	0.103448	0.0233463	query_1	['GO:0009605', 'GO:0009628']	['Cxcr4', 'Fos', 'Il1b', 'Nfkbia', 'Ptgs2', 'Thbs1']	[['IEA'], ['IDA', 'IEA'], ['IEA'], ['IDA'], ['IEA'], ['IEA']]
194	GO:BP	GO:0002768	immune response-regulating cell surface receptor signaling pathway	0.0002653	TRUE	"The series of molecular signals initiated by an extracellular ligand binding to a receptor on the surface of the target cell capable of activating, perpetuating, or inhibiting an immune response." [GOC:add, ISBN:0781735149, PMID:15771571]	393	58	7	27334	0.12069	0.0178117	query_1	['GO:0002764', 'GO:0007166']	['Bcl2a1d', 'Cd14', 'Nfkbia', 'Nfkbid', 'Nfkbiz', 'Pde4b', 'Zc3h12a']	[['IDA'], ['IMP', 'IBA'], ['IDA'], ['IMP'], ['IMP'], ['ISO', 'IEA'], ['IDA', 'IMP']]
195	GO:BP	GO:0080164	regulation of nitric oxide metabolic process	0.000271648	TRUE	"Any process that modulates the frequency, rate or extent of the chemical reactions and pathways involving nitric oxide, nitrogen monoxide (NO), a colorless gas only slightly soluble in water." [GOC:DHL]	75	58	4	27334	0.0689655	0.0533333	query_1	['GO:0046209', 'GO:0051171']	['Gla', 'Il1b', 'Ptgs2', 'Zc3h12a']	[['IMP'], ['ISO', 'IEA'], ['ISO', 'IEA'], ['IDA', 'ISS', 'ISO', 'IEA']]
196	GO:BP	GO:0097530	granulocyte migration	0.00027792	TRUE	"The movement of a granulocyte within or between different tissues and organs of the body." [GOC:cvs, PMID:24163421, PMID:24193336]	156	58	5	27334	0.0862069	0.0320513	query_1	['GO:0097529']	['Ccl4', 'Cxcl2', 'Il1b', 'Pde4b', 'Trem1']	[['IBA'], ['ISO', 'IBA', 'IEA'], ['IDA', 'ISO'], ['IMP'], ['IGI', 'ISO', 'IBA']]
197	GO:BP	GO:0001568	blood vessel development	0.000324746	TRUE	"The process whose specific outcome is the progression of a blood vessel over time, from its formation to the mature structure. The blood vessel is the vasculature carrying blood." [GOC:hjd, UBERON:0001981]	739	58	9	27334	0.155172	0.0121786	query_1	['GO:0001944', 'GO:0048856']	['Cxcr4', 'Egr1', 'Il1b', 'Junb', 'Nr4a1', 'Ppp1r15a', 'Ptgs2', 'Thbs1', 'Zc3h12a']	[['IEA'], ['ISS', 'ISO'], ['IMP', 'ISO', 'IEA'], ['IMP'], ['ISO', 'IEA'], ['ISO'], ['ISO', 'IEA'], ['IEA'], ['ISS', 'ISO', 'IEA']]
198	GO:BP	GO:0031347	regulation of defense response	0.000333541	TRUE	"Any process that modulates the frequency, rate or extent of a defense response." [GOC:mah]	742	58	9	27334	0.155172	0.0121294	query_1	['GO:0006952', 'GO:0080134']	['Acod1', 'Cd14', 'Cebpb', 'Il1b', 'Nfkbia', 'Nfkbiz', 'Osm', 'Ptgs2', 'Zc3h12a']	[['IEA'], ['IMP', 'IBA'], ['IGI'], ['IDA', 'ISO', 'IEA'], ['IDA', 'ISO', 'IEA'], ['ISO', 'IEA'], ['ISO'], ['IDA', 'ISO', 'IEA'], ['ISO', 'IEA']]
199	GO:BP	GO:0033002	muscle cell proliferation	0.000337249	TRUE	"The expansion of a muscle cell population by cell division." [CL:0000187, GOC:mah]	274	58	6	27334	0.103448	0.0218978	query_1	['GO:0008283']	['Cdkn1a', 'Egr1', 'Fos', 'Pim1', 'Ptgs2', 'Thbs1']	[['ISO', 'IEA'], ['ISO'], ['IEA'], ['ISO', 'IEA'], ['ISO', 'IEA'], ['IEA']]
200	GO:BP	GO:0030335	positive regulation of cell migration	0.000352977	TRUE	"Any process that activates or increases the frequency, rate or extent of cell migration." [GOC:go_curators]	571	58	8	27334	0.137931	0.0140105	query_1	['GO:0016477', 'GO:0030334', 'GO:2000147']	['Cxcr4', 'Egr1', 'Il1b', 'Ptgs2', 'Snai1', 'Thbs1', 'Trem1', 'Zc3h12a']	[['IEA'], ['ISO'], ['ISO', 'IEA'], ['ISO', 'IEA'], ['IMP', 'ISO', 'IEA'], ['IEA'], ['ISO'], ['ISS', 'ISO', 'IEA']]
201	GO:BP	GO:0050793	regulation of developmental process	0.000353025	TRUE	"Any process that modulates the frequency, rate or extent of development, the biological process whose specific outcome is the progression of a multicellular organism over time from an initial condition (e.g. a zygote, or a young adult) to a later condition (e.g. a multicellular animal or an aged adult)." [GOC:go_curators]	2681	58	17	27334	0.293103	0.00634092	query_1	['GO:0032502', 'GO:0050789']	['Cdkn1a', 'Cebpb', 'Cxcr4', 'Fos', 'Il1b', 'Junb', 'Nfkbia', 'Nfkbid', 'Nfkbiz', 'Pim1', 'Ppp1r15a', 'Ptgs2', 'Sik1', 'Snai1', 'Srgn', 'Thbs1', 'Zc3h12a']	[['IMP'], ['IDA', 'IMP', 'IGI', 'ISS', 'ISO', 'IBA', 'IEA'], ['IEA'], ['IDA'], ['IMP', 'ISO', 'IEA'], ['IDA'], ['IMP', 'ISO', 'IEA'], ['IDA', 'IMP'], ['IMP'], ['IMP', 'ISO', 'IEA'], ['ISO'], ['IMP'], ['IDA', 'IEP'], ['IDA', 'IMP', 'ISO', 'IEA'], ['ISS', 'ISO', 'IBA'], ['IEA'], ['IDA', 'IMP', 'ISS', 'ISO', 'IEA']]
202	GO:BP	GO:0043433	negative regulation of DNA-binding transcription factor activity	0.000353125	TRUE	"Any process that stops, prevents, or reduces the frequency, rate or extent of the activity of a transcription factor, any factor involved in the initiation or regulation of transcription." [GOC:jl]	165	58	5	27334	0.0862069	0.030303	query_1	['GO:0044092', 'GO:0051090']	['Nfkbia', 'Nfkbid', 'Pim1', 'Sik1', 'Zc3h12a']	[['ISO', 'IBA', 'IEA'], ['IDA'], ['ISO', 'IEA'], ['IDA', 'IMP'], ['ISS', 'ISO', 'IEA']]
203	GO:BP	GO:0006809	nitric oxide biosynthetic process	0.000371453	TRUE	"The chemical reactions and pathways resulting in the formation of nitric oxide, nitrogen monoxide (NO), a colorless gas only slightly soluble in water." [GOC:ai]	82	58	4	27334	0.0689655	0.0487805	query_1	['GO:0044271', 'GO:0046209']	['Gla', 'Il1b', 'Ptgs2', 'Zc3h12a']	[['IMP'], ['ISO', 'IEA'], ['ISO', 'IEA'], ['IDA', 'ISS', 'ISO', 'IEA']]
204	GO:BP	GO:0001780	neutrophil homeostasis	0.000374749	TRUE	"The process of regulating the proliferation and elimination of neutrophils such that the total number of neutrophils within a whole or part of an organism is stable over time in the absence of an outside stimulus." [GOC:add, GOC:pr, PMID:12752675, PMID:12960266]	28	58	3	27334	0.0517241	0.107143	query_1	['GO:0001776', 'GO:0002262']	['Hcar2', 'Pde4b', 'Slc7a11']	[['ISS'], ['IMP'], ['IMP']]
205	GO:BP	GO:0002253	activation of immune response	0.000402563	TRUE	"Any process that initiates an immune response." [GO_REF:0000022, GOC:add, ISBN:0781735149]	584	58	8	27334	0.137931	0.0136986	query_1	['GO:0002376', 'GO:0050778']	['Bcl2a1d', 'Cd14', 'Il1b', 'Nfkbia', 'Nfkbid', 'Nfkbiz', 'Pde4b', 'Zc3h12a']	[['IDA'], ['IMP', 'IBA'], ['ISO', 'IEA'], ['IDA'], ['IMP'], ['IMP'], ['ISO', 'IEA'], ['IDA', 'IMP', 'ISS', 'ISO', 'IEA']]
206	GO:BP	GO:0070098	chemokine-mediated signaling pathway	0.000402563	TRUE	"The series of molecular signals initiated by a chemokine binding to its receptor on the surface of a target cell, and ending with the regulation of a downstream cellular process, e.g. transcription." [GOC:mah, GOC:signaling]	84	58	4	27334	0.0689655	0.047619	query_1	['GO:0019221', 'GO:1990869']	['Ccl4', 'Ccrl2', 'Cxcl2', 'Cxcr4']	[['IBA'], ['IEA'], ['IBA'], ['IEA']]
207	GO:BP	GO:2000316	regulation of T-helper 17 type immune response	0.00041134	TRUE	"Any process that modulates the frequency, rate or extent of T-helper 17 type immune response." [GOC:BHF, GOC:mah]	29	58	3	27334	0.0517241	0.103448	query_1	['GO:0002822', 'GO:0072538']	['Nfkbid', 'Nfkbiz', 'Zc3h12a']	[['IMP'], ['IMP'], ['IMP']]
208	GO:BP	GO:0001944	vasculature development	0.000428489	TRUE	"The process whose specific outcome is the progression of the vasculature over time, from its formation to the mature structure. The vasculature is an interconnected tubular multi-tissue structure that contains fluid that is actively transported around the organism." [GOC:dph, UBERON:0002409]	771	58	9	27334	0.155172	0.0116732	query_1	['GO:0048731', 'GO:0072359']	['Cxcr4', 'Egr1', 'Il1b', 'Junb', 'Nr4a1', 'Ppp1r15a', 'Ptgs2', 'Thbs1', 'Zc3h12a']	[['IEA'], ['ISS', 'ISO'], ['IMP', 'ISO', 'IEA'], ['IMP'], ['ISO', 'IEA'], ['ISO'], ['ISO', 'IEA'], ['IEA'], ['ISS', 'ISO', 'IEA']]
209	GO:BP	GO:0010605	negative regulation of macromolecule metabolic process	0.000446107	TRUE	"Any process that decreases the frequency, rate or extent of the chemical reactions and pathways involving macromolecules, any molecule of high relative molecular mass, the structure of which essentially comprises the multiple repetition of units derived, actually or conceptually, from molecules of low relative molecular mass." [GOC:dph, GOC:tb]	3339	58	19	27334	0.327586	0.00569033	query_1	['GO:0009892', 'GO:0043170', 'GO:0060255']	['Atf3', 'Bcl2a1d', 'Cdkn1a', 'Cebpb', 'Dusp1', 'Dusp5', 'Egr1', 'Ets2', 'Il1b', 'Nr4a1', 'Nr4a2', 'Plk3', 'Ppp1r15a', 'Ptgs2', 'Sik1', 'Snai1', 'Srgn', 'Thbs1', 'Zc3h12a']	[['IDA', 'ISO', 'IEA'], ['IDA'], ['IDA', 'IMP', 'ISO', 'IBA', 'IEA'], ['IDA', 'ISS', 'ISO', 'IC', 'IEA'], ['ISS', 'ISO', 'IEA'], ['ISO'], ['IDA'], ['ISO', 'IEA'], ['IDA', 'ISO'], ['IDA'], ['ISO', 'IEA'], ['IEA'], ['IDA', 'ISO', 'IEA'], ['IMP'], ['ISO'], ['IDA', 'IMP', 'ISO', 'IEA'], ['IMP'], ['IEA'], ['IDA', 'IMP', 'ISS', 'ISO', 'IBA', 'IEA']]
210	GO:BP	GO:0009991	response to extracellular stimulus	0.000446107	TRUE	"Any process that results in a change in state or activity of a cell or an organism (in terms of movement, secretion, enzyme production, gene expression, etc.) as a result of an extracellular stimulus." [GOC:go_curators]	594	58	8	27334	0.137931	0.013468	query_1	['GO:0009605']	['Atf3', 'Cdkn1a', 'Fos', 'Nr4a2', 'Pim1', 'Ptgs2', 'Sik1', 'Zc3h12a']	[['IMP'], ['IMP', 'ISO', 'IEA'], ['IMP', 'IEA'], ['IDA', 'ISO', 'IEA'], ['ISO', 'IEA'], ['IEA'], ['IBA'], ['IDA']]
211	GO:BP	GO:0070997	neuron death	0.000446129	TRUE	"The process of cell death in a neuron." [GOC:BHF, GOC:mah]	432	58	7	27334	0.12069	0.0162037	query_1	['GO:0008219']	['Cebpb', 'Cxcl2', 'Egr1', 'Fos', 'Il1b', 'Nr4a2', 'Slc7a11']	[['IDA'], ['ISO', 'IEA'], ['ISO', 'IEA'], ['ISO', 'IEA'], ['ISO'], ['IMP', 'ISO'], ['IDA', 'IMP']]
212	GO:BP	GO:1902531	regulation of intracellular signal transduction	0.000446188	TRUE	"Any process that modulates the frequency, rate or extent of intracellular signal transduction." [GOC:dph, GOC:signaling, GOC:tb, GOC:TermGenie]	1661	58	13	27334	0.224138	0.00782661	query_1	['GO:0009966', 'GO:0035556']	['Atf3', 'Ccl4', 'Cd14', 'Dennd4a', 'Dusp1', 'Dusp5', 'Il1b', 'Nfkbid', 'Osm', 'Ptgs2', 'Snai1', 'Thbs1', 'Zc3h12a']	[['IMP'], ['IBA'], ['ISO', 'IBA', 'IEA'], ['IBA'], ['IMP', 'ISS', 'ISO', 'IBA', 'IEA'], ['IBA'], ['IDA', 'IGI', 'ISO', 'IEA'], ['IDA'], ['ISO'], ['IMP'], ['ISO', 'IEA'], ['IEA'], ['IDA', 'ISS', 'ISO', 'IEA']]
213	GO:BP	GO:0071417	cellular response to organonitrogen compound	0.000448969	TRUE	"Any process that results in a change in state or activity of a cell (in terms of movement, secretion, enzyme production, gene expression, etc.) as a result of an organonitrogen stimulus. An organonitrogen compound is formally a compound containing at least one carbon-nitrogen bond." [GOC:mah]	778	58	9	27334	0.155172	0.0115681	query_1	['GO:0010243', 'GO:0071310', 'GO:0071495', 'GO:1901699']	['Cebpb', 'Cxcr4', 'Egr1', 'Fos', 'Il1b', 'Nr4a1', 'Nr4a2', 'Pde4b', 'Ptgs2']	[['IDA'], ['IEA'], ['ISS', 'ISO'], ['IEA'], ['IDA'], ['IDA', 'IBA'], ['IDA', 'IBA'], ['IMP'], ['IEA']]
214	GO:BP	GO:0050778	positive regulation of immune response	0.000451366	TRUE	"Any process that activates or increases the frequency, rate or extent of the immune response, the immunological reaction of an organism to an immunogenic stimulus." [GOC:ai]	779	58	9	27334	0.155172	0.0115533	query_1	['GO:0002684', 'GO:0006955', 'GO:0048584', 'GO:0050776']	['Acod1', 'Bcl2a1d', 'Cd14', 'Il1b', 'Nfkbia', 'Nfkbid', 'Nfkbiz', 'Pde4b', 'Zc3h12a']	[['IEA'], ['IDA'], ['IMP', 'IBA'], ['ISS', 'ISO', 'IEA'], ['IDA'], ['IMP'], ['IMP'], ['ISO', 'IEA'], ['IDA', 'IMP', 'ISS', 'ISO', 'IEA']]
215	GO:BP	GO:2000147	positive regulation of cell motility	0.000461217	TRUE	"Any process that activates or increases the frequency, rate or extent of cell motility." [GOC:mah]	599	58	8	27334	0.137931	0.0133556	query_1	['GO:0040017', 'GO:0048522', 'GO:0048870', 'GO:2000145']	['Cxcr4', 'Egr1', 'Il1b', 'Ptgs2', 'Snai1', 'Thbs1', 'Trem1', 'Zc3h12a']	[['IEA'], ['ISO'], ['ISO', 'IEA'], ['ISO', 'IEA'], ['IMP', 'ISO', 'IEA'], ['IEA'], ['ISO'], ['ISS', 'ISO', 'IEA']]
216	GO:BP	GO:0065008	regulation of biological quality	0.000476972	TRUE	"Any process that modulates a qualitative or quantitative trait of a biological quality. A biological quality is a measurable attribute of an organism or part of an organism, such as size, mass, shape, color, etc." [GOC:dph, GOC:isa_complete, GOC:mah, GOC:pr, GOC:vw]	3058	58	18	27334	0.310345	0.0058862	query_1	['GO:0065007']	['Ccl4', 'Ccrl2', 'Cxcl2', 'Dusp5', 'Egr1', 'Hcar2', 'Il1b', 'Nr4a1', 'Osm', 'Pim1', 'Pim3', 'Ppp1r15a', 'Ptgs2', 'Rdh11', 'Slc7a11', 'Srgn', 'Thbs1', 'Zc3h12a']	[['ISO'], ['IBA'], ['ISO', 'IEA'], ['ISO'], ['IMP', 'ISO'], ['ISS', 'ISO', 'IEA'], ['IDA', 'ISO', 'IEA'], ['ISO', 'IEA'], ['ISO'], ['IDA'], ['IMP'], ['ISO'], ['IMP', 'ISO', 'IEA'], ['IMP', 'ISS', 'IEA'], ['IMP'], ['IDA', 'IMP'], ['IEA'], ['IDA', 'ISO', 'IBA', 'IEA']]
217	GO:BP	GO:0046209	nitric oxide metabolic process	0.000476972	TRUE	"The chemical reactions and pathways involving nitric oxide, nitrogen monoxide (NO), a colorless gas only slightly soluble in water." [GOC:ai]	89	58	4	27334	0.0689655	0.0449438	query_1	['GO:2001057']	['Gla', 'Il1b', 'Ptgs2', 'Zc3h12a']	[['IMP'], ['ISO', 'IEA'], ['ISO', 'IEA'], ['IDA', 'ISS', 'ISO', 'IEA']]
218	GO:BP	GO:0072539	T-helper 17 cell differentiation	0.000476972	TRUE	"The process in which a relatively unspecialized T cell acquires the specialized features of a T-helper 17 (Th17) cell. A Th17 cell is a CD4-positive, alpha-beta T cell with the phenotype RORgamma-t-positive that produces IL-17." [CL:0000899, GOC:BHF, GOC:ebc]	31	58	3	27334	0.0517241	0.0967742	query_1	['GO:0042093', 'GO:0072538']	['Nfkbid', 'Nfkbiz', 'Zc3h12a']	[['IMP'], ['IMP'], ['IMP']]
219	GO:BP	GO:0030155	regulation of cell adhesion	0.000476972	TRUE	"Any process that modulates the frequency, rate or extent of attachment of a cell to another cell or to the extracellular matrix." [GOC:mah]	786	58	9	27334	0.155172	0.0114504	query_1	['GO:0007155', 'GO:0050794']	['Cebpb', 'Cxcr4', 'Dusp1', 'Il1b', 'Nfkbid', 'Nfkbiz', 'Thbs1', 'Trem1', 'Zc3h12a']	[['IDA'], ['IEA'], ['ISO', 'IEA'], ['ISO', 'IBA', 'IEA'], ['IDA', 'IMP'], ['IMP'], ['IEA'], ['ISO'], ['IMP']]
220	GO:BP	GO:0035914	skeletal muscle cell differentiation	0.00049463	TRUE	"The process in which a relatively unspecialized cell acquires specialized features of a skeletal muscle cell, a somatic cell located in skeletal muscle." [CL:0000188, GOC:BHF, GOC:vk]	90	58	4	27334	0.0689655	0.0444444	query_1	['GO:0007519', 'GO:0030154']	['Atf3', 'Egr1', 'Fos', 'Nr4a1']	[['IMP'], ['IMP'], ['IMP'], ['IMP']]
221	GO:BP	GO:0016310	phosphorylation	0.000497043	TRUE	"The process of introducing a phosphate group into a molecule, usually with the formation of a phosphoric ester, a phosphoric anhydride or a phosphoric amide." [ISBN:0198506732]	1941	58	14	27334	0.241379	0.00721278	query_1	['GO:0006796']	['Cdkn1a', 'Dusp1', 'Egr1', 'Il1b', 'Osm', 'Pim1', 'Pim3', 'Plk3', 'Ppp1r15a', 'Ptgs2', 'Sik1', 'Stk17b', 'Thbs1', 'Zc3h12a']	[['IDA', 'IMP', 'ISO', 'IBA', 'IEA'], ['ISS', 'ISO', 'IEA'], ['ISO', 'IEA'], ['IDA', 'ISO', 'IEA'], ['IDA', 'ISO'], ['IDA', 'ISO', 'IBA', 'IEA'], ['ISS', 'ISO', 'IBA', 'IEA'], ['IEA'], ['IDA', 'ISO'], ['IMP'], ['IDA', 'ISS', 'ISO', 'IBA', 'IEA'], ['ISS', 'ISO', 'IEA'], ['IEA'], ['IDA']]
222	GO:BP	GO:0000122	negative regulation of transcription by RNA polymerase II	0.000505919	TRUE	"Any process that stops, prevents, or reduces the frequency, rate or extent of transcription mediated by RNA polymerase II." [GOC:go_curators, GOC:txnOH]	996	58	10	27334	0.172414	0.0100402	query_1	['GO:0006357', 'GO:0006366', 'GO:0045892']	['Atf3', 'Cebpb', 'Egr1', 'Ets2', 'Il1b', 'Nr4a2', 'Plk3', 'Ppp1r15a', 'Sik1', 'Snai1']	[['IDA', 'ISO', 'IEA'], ['ISS', 'ISO', 'IC', 'IEA'], ['IDA'], ['ISO', 'IEA'], ['ISO'], ['ISO', 'IEA'], ['IEA'], ['IDA'], ['ISO'], ['IDA', 'IMP', 'ISO', 'IEA']]
223	GO:BP	GO:2001057	reactive nitrogen species metabolic process	0.000509638	TRUE	"The chemical reactions and pathways involving a reactive nitrogen species." [GOC:obol]	91	58	4	27334	0.0689655	0.043956	query_1	['GO:0006807']	['Gla', 'Il1b', 'Ptgs2', 'Zc3h12a']	[['IMP'], ['ISO', 'IEA'], ['ISO', 'IEA'], ['IDA', 'ISS', 'ISO', 'IEA']]
224	GO:BP	GO:0043086	negative regulation of catalytic activity	0.00051494	TRUE	"Any process that stops or reduces the activity of an enzyme." [GOC:ebc, GOC:jl, GOC:tb, GOC:vw]	797	58	9	27334	0.155172	0.0112923	query_1	['GO:0044092', 'GO:0050790']	['Bcl2a1d', 'Cdkn1a', 'Dusp1', 'Gla', 'Il1b', 'Nr4a1', 'Ppp1r15a', 'Ptgs2', 'Thbs1']	[['IDA'], ['IDA', 'ISO', 'IBA', 'IEA'], ['ISS', 'ISO', 'IEA'], ['IMP'], ['IDA'], ['IDA'], ['ISO'], ['IMP'], ['IEA']]
225	GO:BP	GO:0007155	cell adhesion	0.000518135	TRUE	"The attachment of a cell, either to another cell or to an underlying substrate such as the extracellular matrix, via cell adhesion molecules." [GOC:hb, GOC:pf]	1450	58	12	27334	0.206897	0.00827586	query_1	['GO:0009987']	['Cebpb', 'Cxcr4', 'Dusp1', 'Emb', 'Il1b', 'Lamb3', 'Nfkbid', 'Nfkbiz', 'Slc7a11', 'Thbs1', 'Trem1', 'Zc3h12a']	[['IDA'], ['IEA'], ['ISO', 'IEA'], ['ISO', 'IBA', 'IEA'], ['ISO', 'IBA', 'IEA'], ['IBA', 'IEA'], ['IDA', 'IMP'], ['IMP'], ['IMP'], ['IEA'], ['ISO'], ['IMP']]
226	GO:BP	GO:0071376	cellular response to corticotropin-releasing hormone stimulus	0.000519162	TRUE	"Any process that results in a change in state or activity of a cell (in terms of movement, secretion, enzyme production, gene expression, etc.) as a result of a corticotropin-releasing hormone stimulus. Corticotropin-releasing hormone is a peptide hormone involved in the stress response." [GOC:mah]	5	58	2	27334	0.0344828	0.4	query_1	['GO:0043435', 'GO:0071375']	['Nr4a1', 'Nr4a2']	[['IDA', 'IBA'], ['IDA', 'IBA']]
227	GO:BP	GO:0043435	response to corticotropin-releasing hormone	0.000519162	TRUE	"Any process that results in a change in state or activity of a cell or an organism (in terms of movement, secretion, enzyme production, gene expression, etc.) as a result of a corticotropin-releasing hormone stimulus. Corticotropin-releasing hormone is a peptide hormone involved in the stress response." [PMID:11027914, PMID:15134857, Wikipedia:Corticotropin-releasing_hormone]	5	58	2	27334	0.0344828	0.4	query_1	['GO:0043434']	['Nr4a1', 'Nr4a2']	[['IDA', 'IBA'], ['IDA', 'IBA']]
228	GO:BP	GO:0040017	positive regulation of locomotion	0.000533693	TRUE	"Any process that activates or increases the frequency, rate or extent of locomotion of a cell or organism." [GOC:go_curators]	617	58	8	27334	0.137931	0.012966	query_1	['GO:0040011', 'GO:0040012', 'GO:0048518']	['Cxcr4', 'Egr1', 'Il1b', 'Ptgs2', 'Snai1', 'Thbs1', 'Trem1', 'Zc3h12a']	[['IEA'], ['ISO'], ['ISO', 'IEA'], ['ISO', 'IEA'], ['IMP', 'ISO', 'IEA'], ['IEA'], ['ISO'], ['ISS', 'ISO', 'IEA']]
229	GO:BP	GO:0030217	T cell differentiation	0.000533693	TRUE	"The process in which a precursor cell type acquires characteristics of a more mature T-cell. A T cell is a type of lymphocyte whose definin characteristic is the expression of a T cell receptor complex." [GO_REF:0000022, GOC:jid, GOC:mah]	305	58	6	27334	0.103448	0.0196721	query_1	['GO:0030098', 'GO:0042110']	['Bcl2a1d', 'Egr1', 'Il1b', 'Nfkbid', 'Nfkbiz', 'Zc3h12a']	[['IMP'], ['IMP'], ['ISO', 'IBA'], ['IDA', 'IMP'], ['IMP'], ['IMP']]
230	GO:BP	GO:0051094	positive regulation of developmental process	0.000543148	TRUE	"Any process that activates or increases the rate or extent of development, the biological process whose specific outcome is the progression of an organism over time from an initial condition (e.g. a zygote, or a young adult) to a later condition (e.g. a multicellular animal or an aged adult)." [GOC:ai]	1461	58	12	27334	0.206897	0.00821355	query_1	['GO:0032502', 'GO:0048518', 'GO:0050793']	['Cebpb', 'Cxcr4', 'Fos', 'Il1b', 'Junb', 'Nfkbid', 'Nfkbiz', 'Pim1', 'Ptgs2', 'Snai1', 'Thbs1', 'Zc3h12a']	[['IDA', 'IMP', 'ISO', 'IEA'], ['IEA'], ['IDA'], ['IMP', 'ISO', 'IEA'], ['IDA'], ['IMP'], ['IMP'], ['IMP', 'ISO', 'IEA'], ['IMP'], ['IMP', 'ISO', 'IEA'], ['IEA'], ['IDA', 'ISS', 'ISO', 'IEA']]
231	GO:BP	GO:0010243	response to organonitrogen compound	0.000543148	TRUE	"Any process that results in a change in state or activity of a cell or an organism (in terms of movement, secretion, enzyme production, gene expression, etc.) as a result of an organonitrogen stimulus. An organonitrogen compound is formally a compound containing at least one carbon-nitrogen bond." [PMID:9869419]	1228	58	11	27334	0.189655	0.00895765	query_1	['GO:0010033', 'GO:1901698']	['Cebpb', 'Cxcl2', 'Cxcr4', 'Egr1', 'Fos', 'Il1b', 'Nfkbia', 'Nr4a1', 'Nr4a2', 'Pde4b', 'Ptgs2']	[['IDA'], ['IEA'], ['IEA'], ['IDA', 'ISS', 'ISO'], ['IEA'], ['IDA', 'IMP'], ['IDA'], ['IDA', 'ISO', 'IBA', 'IEA'], ['IDA', 'IMP', 'IBA'], ['IMP'], ['IEA']]
232	GO:BP	GO:0009267	cellular response to starvation	0.000588232	TRUE	"Any process that results in a change in state or activity of a cell (in terms of movement, secretion, enzyme production, gene expression, etc.) as a result of deprivation of nourishment." [GOC:jl]	189	58	5	27334	0.0862069	0.026455	query_1	['GO:0031669', 'GO:0033554', 'GO:0042594']	['Atf3', 'Cdkn1a', 'Fos', 'Sik1', 'Zc3h12a']	[['IMP'], ['IMP', 'ISO', 'IEA'], ['IEA'], ['IBA'], ['IDA']]
233	GO:BP	GO:0045595	regulation of cell differentiation	0.00059341	TRUE	"Any process that modulates the frequency, rate or extent of cell differentiation, the process in which relatively unspecialized cells acquire specialized structural and functional features." [GOC:go_curators]	1723	58	13	27334	0.224138	0.00754498	query_1	['GO:0030154', 'GO:0050793', 'GO:0050794']	['Cebpb', 'Cxcr4', 'Fos', 'Il1b', 'Junb', 'Nfkbia', 'Nfkbid', 'Nfkbiz', 'Pim1', 'Ptgs2', 'Sik1', 'Snai1', 'Zc3h12a']	[['IDA', 'IMP', 'IGI', 'ISS', 'ISO', 'IBA', 'IEA'], ['IEA'], ['IDA'], ['ISO', 'IEA'], ['IDA'], ['IMP', 'ISO', 'IEA'], ['IDA', 'IMP'], ['IMP'], ['IMP'], ['IMP'], ['IDA', 'IEP'], ['IDA', 'IMP', 'ISO', 'IEA'], ['IDA', 'IMP', 'ISS', 'ISO', 'IEA']]
234	GO:BP	GO:1901564	organonitrogen compound metabolic process	0.000610301	TRUE	"The chemical reactions and pathways involving organonitrogen compound." [GOC:pr, GOC:TermGenie]	6589	58	28	27334	0.482759	0.00424951	query_1	['GO:0006807', 'GO:0071704']	['Apol8', 'Bcl2a1d', 'Cdkn1a', 'Dusp1', 'Dusp5', 'Egr1', 'Gla', 'Il1b', 'Isca1', 'Kdm6b', 'Ndufa12', 'Nfkbia', 'Nr4a1', 'Nr4a2', 'Osm', 'Pde4b', 'Phlda1', 'Pim1', 'Pim3', 'Plk3', 'Ppp1r15a', 'Ptgs2', 'Sik1', 'Slc7a11', 'Srgn', 'Stk17b', 'Thbs1', 'Zc3h12a']	[['IEA'], ['IDA'], ['IDA', 'IMP', 'ISO', 'IBA', 'IEA'], ['IMP', 'ISS', 'ISO', 'IEA'], ['ISO', 'IEA'], ['ISO', 'IEA'], ['IDA', 'IMP', 'ISO', 'IBA', 'IEA'], ['IDA', 'ISO', 'IEA'], ['IBA'], ['IDA', 'IMP', 'ISO', 'IBA', 'IEA'], ['IC'], ['ISO', 'IEA'], ['IDA'], ['IDA', 'IMP'], ['IDA', 'ISO'], ['IEA'], ['IDA'], ['IDA', 'ISO', 'IBA', 'IEA'], ['ISS', 'ISO', 'IBA', 'IEA'], ['IEA'], ['IDA', 'ISO', 'IBA', '…
235	GO:BP	GO:0051253	negative regulation of RNA metabolic process	0.000662378	TRUE	"Any process that stops, prevents, or reduces the frequency, rate or extent of the chemical reactions and pathways involving RNA." [GOC:ai]	1494	58	12	27334	0.206897	0.00803213	query_1	['GO:0010605', 'GO:0016070', 'GO:0045934', 'GO:0051252']	['Atf3', 'Cebpb', 'Dusp5', 'Egr1', 'Ets2', 'Il1b', 'Nr4a2', 'Plk3', 'Ppp1r15a', 'Sik1', 'Snai1', 'Zc3h12a']	[['IDA', 'ISO', 'IEA'], ['IDA', 'ISS', 'ISO', 'IC', 'IEA'], ['ISO'], ['IDA'], ['ISO', 'IEA'], ['ISO'], ['ISO', 'IEA'], ['IEA'], ['IDA'], ['ISO'], ['IDA', 'IMP', 'ISO', 'IEA'], ['ISS', 'ISO', 'IEA']]
236	GO:BP	GO:0048871	multicellular organismal homeostasis	0.000662378	TRUE	"Any process involved in the maintenance of an internal steady state at the level of the multicellular organism." [GOC:isa_complete]	829	58	9	27334	0.155172	0.0108565	query_1	['GO:0032501', 'GO:0042592']	['Cebpb', 'Egr1', 'G0s2', 'Hcar2', 'Il1b', 'Kdm6b', 'Pde4b', 'Ptgs2', 'Slc7a11']	[['IMP'], ['IMP'], ['IMP'], ['ISS'], ['IDA', 'IEA'], ['IMP'], ['IMP'], ['IDA', 'ISO', 'IEA'], ['IMP']]
237	GO:BP	GO:0043154	negative regulation of cysteine-type endopeptidase activity involved in apoptotic process	0.000667118	TRUE	"Any process that stops, prevents, or reduces the frequency, rate or extent of a cysteine-type endopeptidase activity involved in the apoptotic process." [GOC:jl, GOC:mtg_apoptosis]	99	58	4	27334	0.0689655	0.040404	query_1	['GO:0043066', 'GO:0043281', 'GO:2000117']	['Bcl2a1d', 'Nr4a1', 'Ptgs2', 'Thbs1']	[['IDA'], ['IDA'], ['IMP'], ['IEA']]
238	GO:BP	GO:0048514	blood vessel morphogenesis	0.00068524	TRUE	"The process in which the anatomical structures of blood vessels are generated and organized. The blood vessel is the vasculature carrying blood." [GOC:jid]	644	58	8	27334	0.137931	0.0124224	query_1	['GO:0001568', 'GO:0035239']	['Cxcr4', 'Il1b', 'Junb', 'Nr4a1', 'Ppp1r15a', 'Ptgs2', 'Thbs1', 'Zc3h12a']	[['IEA'], ['IMP', 'ISO', 'IEA'], ['IMP'], ['ISO', 'IEA'], ['ISO'], ['ISO', 'IEA'], ['IEA'], ['ISS', 'ISO', 'IEA']]
239	GO:BP	GO:0001975	response to amphetamine	0.00068524	TRUE	"Any process that results in a change in state or activity of a cell or an organism (in terms of movement, secretion, enzyme production, gene expression, etc.) as a result of an amphetamine stimulus. Amphetamines consist of a group of compounds related to alpha-methylphenethylamine." [GOC:dph, GOC:ef]	36	58	3	27334	0.0517241	0.0833333	query_1	['GO:0014075']	['Cxcl2', 'Nr4a1', 'Nr4a2']	[['IEA'], ['ISO', 'IEA'], ['IMP']]
240	GO:BP	GO:0009416	response to light stimulus	0.00068524	TRUE	"Any process that results in a change in state or activity of a cell or an organism (in terms of movement, secretion, enzyme production, gene expression, etc.) as a result of a light stimulus, electromagnetic radiation of wavelengths classified as infrared, visible or ultraviolet light." [GOC:go_curators, ISBN:0582227089]	322	58	6	27334	0.103448	0.0186335	query_1	['GO:0009314']	['Cdkn1a', 'Fos', 'Ptgs2', 'Rdh11', 'Sik1', 'Slc7a11']	[['IDA', 'IMP'], ['IEA'], ['IEA'], ['IMP'], ['IMP'], ['IMP']]
241	GO:BP	GO:0006796	phosphate-containing compound metabolic process	0.00068524	TRUE	"The chemical reactions and pathways involving the phosphate group, the anion or salt of any phosphoric acid." [GOC:ai]	2864	58	17	27334	0.293103	0.00593575	query_1	['GO:0006793']	['Cdkn1a', 'Dusp1', 'Dusp5', 'Egr1', 'Il1b', 'Ndufa12', 'Osm', 'Pde4b', 'Pim1', 'Pim3', 'Plk3', 'Ppp1r15a', 'Ptgs2', 'Sik1', 'Stk17b', 'Thbs1', 'Zc3h12a']	[['IDA', 'IMP', 'ISO', 'IBA', 'IEA'], ['IMP', 'ISS', 'ISO', 'IEA'], ['ISO', 'IEA'], ['ISO', 'IEA'], ['IDA', 'ISO', 'IEA'], ['IC'], ['IDA', 'ISO'], ['IEA'], ['IDA', 'ISO', 'IBA', 'IEA'], ['ISS', 'ISO', 'IBA', 'IEA'], ['IEA'], ['IDA', 'ISO', 'IBA', 'IEA'], ['IMP'], ['IDA', 'ISS', 'ISO', 'IBA', 'IEA'], ['ISS', 'ISO', 'IEA'], ['IEA'], ['IDA']]
242	GO:BP	GO:0060537	muscle tissue development	0.000707963	TRUE	"The progression of muscle tissue over time, from its initial formation to its mature state. Muscle tissue is a contractile tissue made up of actin and myosin fibers." [GOC:dph]	475	58	7	27334	0.12069	0.0147368	query_1	['GO:0009888']	['Atf3', 'Egr1', 'Fos', 'Kdm6b', 'Nr4a1', 'Pim1', 'Sik1']	[['IMP'], ['IMP'], ['IMP'], ['IMP'], ['IMP'], ['ISO', 'IEA'], ['IMP']]
243	GO:BP	GO:2000321	positive regulation of T-helper 17 cell differentiation	0.000726684	TRUE	"Any process that activates or increases the frequency, rate or extent of T-helper 17 cell differentiation." [GOC:BHF, GOC:mah]	6	58	2	27334	0.0344828	0.333333	query_1	['GO:0045624', 'GO:0072539', 'GO:2000318', 'GO:2000319']	['Nfkbid', 'Nfkbiz']	[['IMP'], ['IMP']]
244	GO:BP	GO:1901699	cellular response to nitrogen compound	0.00074876	TRUE	"Any process that results in a change in state or activity of a cell (in terms of movement, secretion, enzyme production, gene expression, etc.) as a result of a nitrogen compound stimulus." [GOC:pr, GOC:TermGenie]	846	58	9	27334	0.155172	0.0106383	query_1	['GO:0070887', 'GO:1901698']	['Cebpb', 'Cxcr4', 'Egr1', 'Fos', 'Il1b', 'Nr4a1', 'Nr4a2', 'Pde4b', 'Ptgs2']	[['IDA'], ['IEA'], ['ISS', 'ISO'], ['IEA'], ['IDA'], ['IDA', 'IBA'], ['IDA', 'IBA'], ['IMP'], ['IEA']]
245	GO:BP	GO:0006793	phosphorus metabolic process	0.000748867	TRUE	"The chemical reactions and pathways involving the nonmetallic element phosphorus or compounds that contain phosphorus, usually in the form of a phosphate group (PO4)." [GOC:ai]	2888	58	17	27334	0.293103	0.00588643	query_1	['GO:0044237']	['Cdkn1a', 'Dusp1', 'Dusp5', 'Egr1', 'Il1b', 'Ndufa12', 'Osm', 'Pde4b', 'Pim1', 'Pim3', 'Plk3', 'Ppp1r15a', 'Ptgs2', 'Sik1', 'Stk17b', 'Thbs1', 'Zc3h12a']	[['IDA', 'IMP', 'ISO', 'IBA', 'IEA'], ['IMP', 'ISS', 'ISO', 'IEA'], ['ISO', 'IEA'], ['ISO', 'IEA'], ['IDA', 'ISO', 'IEA'], ['IC'], ['IDA', 'ISO'], ['IEA'], ['IDA', 'ISO', 'IBA', 'IEA'], ['ISS', 'ISO', 'IBA', 'IEA'], ['IEA'], ['IDA', 'ISO', 'IBA', 'IEA'], ['IMP'], ['IDA', 'ISS', 'ISO', 'IBA', 'IEA'], ['ISS', 'ISO', 'IEA'], ['IEA'], ['IDA']]
246	GO:BP	GO:0001666	response to hypoxia	0.000790668	TRUE	"Any process that results in a change in state or activity of a cell or an organism (in terms of movement, secretion, enzyme production, gene expression, etc.) as a result of a stimulus indicating lowered oxygen tension. Hypoxia, defined as a decline in O2 levels below normoxic levels of 20.8 - 20.95%, results in metabolic adaptation at both the cellular and organismal level." [GOC:hjd]	332	58	6	27334	0.103448	0.0180723	query_1	['GO:0006950', 'GO:0036293']	['Cxcr4', 'Egr1', 'Fos', 'Nr4a2', 'Plk3', 'Ptgs2']	[['IEA'], ['IDA', 'IMP'], ['IEA'], ['IMP'], ['IEA'], ['IEA']]
247	GO:BP	GO:2000026	regulation of multicellular organismal development	0.000790668	TRUE	"Any process that modulates the frequency, rate or extent of multicellular organismal development." [GOC:obol]	1529	58	12	27334	0.206897	0.00784827	query_1	['GO:0007275', 'GO:0050793', 'GO:0051239']	['Cebpb', 'Cxcr4', 'Fos', 'Il1b', 'Nfkbia', 'Nfkbid', 'Nfkbiz', 'Pim1', 'Ppp1r15a', 'Srgn', 'Thbs1', 'Zc3h12a']	[['IDA', 'IGI', 'ISS', 'ISO', 'IEA'], ['IEA'], ['IDA'], ['IMP', 'ISO', 'IEA'], ['IMP'], ['IDA', 'IMP'], ['IMP'], ['ISO', 'IEA'], ['ISO'], ['ISS', 'ISO', 'IBA'], ['IEA'], ['IMP', 'ISS', 'ISO', 'IEA']]
248	GO:BP	GO:0045622	regulation of T-helper cell differentiation	0.000846544	TRUE	"Any process that modulates the frequency, rate or extent of T-helper cell differentiation." [GOC:go_curators]	39	58	3	27334	0.0517241	0.0769231	query_1	['GO:0002697', 'GO:0042093', 'GO:0043370', 'GO:0050776']	['Nfkbid', 'Nfkbiz', 'Zc3h12a']	[['IMP'], ['IMP'], ['IMP']]
249	GO:BP	GO:0031324	negative regulation of cellular metabolic process	0.000862702	TRUE	"Any process that stops, prevents, or reduces the frequency, rate or extent of the chemical reactions and pathways by which individual cells transform chemical substances." [GOC:mah]	2341	58	15	27334	0.258621	0.00640752	query_1	['GO:0009892', 'GO:0031323', 'GO:0044237', 'GO:0048523']	['Atf3', 'Cdkn1a', 'Cebpb', 'Dusp1', 'Dusp5', 'Egr1', 'Ets2', 'Gla', 'Il1b', 'Nr4a2', 'Plk3', 'Ppp1r15a', 'Sik1', 'Snai1', 'Zc3h12a']	[['IDA', 'ISO', 'IEA'], ['IDA', 'ISO', 'IBA', 'IEA'], ['IDA', 'ISS', 'ISO', 'IC', 'IEA'], ['ISS', 'ISO', 'IEA'], ['ISO'], ['IDA'], ['ISO', 'IEA'], ['IMP'], ['IDA', 'ISO'], ['ISO', 'IEA'], ['IEA'], ['IDA', 'ISO', 'IEA'], ['IDA', 'ISO'], ['IDA', 'IMP', 'ISO', 'IEA'], ['IDA', 'ISS', 'ISO', 'IBA', 'IEA']]
250	GO:BP	GO:0051707	response to other organism	0.000915302	TRUE	"Any process that results in a change in state or activity of a cell or an organism (in terms of movement, secretion, enzyme production, gene expression, etc.) as a result of a stimulus from another living organism." [GOC:ai]	1810	58	13	27334	0.224138	0.00718232	query_1	['GO:0043207', 'GO:0044419']	['Acod1', 'Ccl4', 'Cd14', 'Cebpb', 'Cxcl2', 'Fos', 'Il1b', 'Nfkbia', 'Nr4a1', 'Pde4b', 'Ptgs2', 'Trem1', 'Zc3h12a']	[['IEA'], ['IBA'], ['IDA', 'IMP', 'IEP', 'ISS', 'ISO', 'IBA', 'IEA'], ['IMP', 'ISO', 'IEA'], ['IDA', 'IBA', 'IEA'], ['IEA'], ['IDA', 'IMP', 'ISO', 'IBA', 'IEA'], ['IDA'], ['IEA'], ['IMP'], ['IMP', 'ISO', 'IEA'], ['IGI', 'IBA', 'IEA'], ['IDA', 'ISS', 'ISO', 'IEA']]
251	GO:BP	GO:0002757	immune response-activating signaling pathway	0.000917286	TRUE	"The series of molecular signals generated by a ligand binding to its receptor that lead to the activation or perpetuation of an immune response." [GOC:add]	498	58	7	27334	0.12069	0.0140562	query_1	['GO:0002253', 'GO:0002764']	['Bcl2a1d', 'Cd14', 'Nfkbia', 'Nfkbid', 'Nfkbiz', 'Pde4b', 'Zc3h12a']	[['IDA'], ['IMP', 'IBA'], ['IDA'], ['IMP'], ['IMP'], ['ISO', 'IEA'], ['IDA', 'IMP', 'ISS', 'ISO', 'IEA']]
252	GO:BP	GO:0043207	response to external biotic stimulus	0.00092863	TRUE	"Any process that results in a change in state or activity of a cell or an organism (in terms of movement, secretion, enzyme production, gene expression, etc.) as a result of an external biotic stimulus, an external stimulus caused by, or produced by living things." [GOC:go_curators]	1814	58	13	27334	0.224138	0.00716648	query_1	['GO:0009605', 'GO:0009607']	['Acod1', 'Ccl4', 'Cd14', 'Cebpb', 'Cxcl2', 'Fos', 'Il1b', 'Nfkbia', 'Nr4a1', 'Pde4b', 'Ptgs2', 'Trem1', 'Zc3h12a']	[['IEA'], ['IBA'], ['IDA', 'IMP', 'IEP', 'ISS', 'ISO', 'IBA', 'IEA'], ['IMP', 'ISO', 'IEA'], ['IDA', 'IBA', 'IEA'], ['IEA'], ['IDA', 'IMP', 'ISO', 'IBA', 'IEA'], ['IDA'], ['IEA'], ['IMP'], ['IMP', 'ISO', 'IEA'], ['IGI', 'IBA', 'IEA'], ['IDA', 'ISS', 'ISO', 'IEA']]
253	GO:BP	GO:0009410	response to xenobiotic stimulus	0.000944729	TRUE	"Any process that results in a change in state or activity of a cell or an organism (in terms of movement, secretion, enzyme production, gene expression, etc.) as a result of a stimulus from a xenobiotic, a compound foreign to the organim exposed to it. It may be synthesized by another organism (like ampicilin) or it can be a synthetic chemical." [GOC:jl, GOC:krc]	501	58	7	27334	0.12069	0.0139721	query_1	['GO:0042221']	['Ccl4', 'Cxcr4', 'Fos', 'Il1b', 'Pde4b', 'Ptgs2', 'Thbs1']	[['IDA'], ['IEA'], ['IDA', 'IEA'], ['ISO', 'IEA'], ['IDA'], ['IEA'], ['IEA']]
254	GO:BP	GO:0070163	regulation of adiponectin secretion	0.000960839	TRUE	"Any process that modulates the frequency, rate or extent of the regulated release of adiponectin from a cell." [GOC:mah]	7	58	2	27334	0.0344828	0.285714	query_1	['GO:0046883', 'GO:0050708', 'GO:0070162']	['Hcar2', 'Il1b']	[['ISS', 'ISO', 'IEA'], ['IDA']]
255	GO:BP	GO:1900744	regulation of p38MAPK cascade	0.000960839	TRUE	"Any process that modulates the frequency, rate or extent of p38MAPK cascade." [GOC:TermGenie]	41	58	3	27334	0.0517241	0.0731707	query_1	['GO:0032872', 'GO:0038066']	['Dusp1', 'Il1b', 'Zc3h12a']	[['ISO', 'IBA', 'IEA'], ['IGI'], ['ISS', 'ISO', 'IEA']]
256	GO:BP	GO:0046890	regulation of lipid biosynthetic process	0.000960839	TRUE	"Any process that modulates the frequency, rate or extent of the chemical reactions and pathways resulting in the formation of lipids." [GOC:ai]	214	58	5	27334	0.0862069	0.0233645	query_1	['GO:0008610', 'GO:0009889', 'GO:0019216']	['Egr1', 'Il1b', 'Ptgs2', 'Sik1', 'Snai1']	[['IMP'], ['ISO', 'IEA'], ['IMP'], ['IDA'], ['ISO', 'IEA']]
257	GO:BP	GO:0070162	adiponectin secretion	0.000960839	TRUE	"The regulated release of adiponectin, a protein hormone, by adipose tissue." [GOC:BHF, GOC:rl]	7	58	2	27334	0.0344828	0.285714	query_1	['GO:0009306', 'GO:0060986']	['Hcar2', 'Il1b']	[['ISS', 'ISO', 'IEA'], ['IDA']]
258	GO:BP	GO:0002764	immune response-regulating signaling pathway	0.00104754	TRUE	"The cascade of processes by which a signal interacts with a receptor, causing a change in the level or activity of a second messenger or other downstream target, and ultimately leading to the activation, perpetuation, or inhibition of an immune response." [GOC:add, ISBN:0781735149, PMID:15771571]	511	58	7	27334	0.12069	0.0136986	query_1	['GO:0007165', 'GO:0050776']	['Bcl2a1d', 'Cd14', 'Nfkbia', 'Nfkbid', 'Nfkbiz', 'Pde4b', 'Zc3h12a']	[['IDA'], ['IMP', 'IBA'], ['IDA'], ['IMP'], ['IMP'], ['ISO', 'IEA'], ['IDA', 'IMP', 'ISS', 'ISO', 'IEA']]
259	GO:BP	GO:1901698	response to nitrogen compound	0.00107341	TRUE	"Any process that results in a change in state or activity of a cell or an organism (in terms of movement, secretion, enzyme production, gene expression, etc.) as a result of a nitrogen compound stimulus." [GOC:pr, GOC:TermGenie]	1342	58	11	27334	0.189655	0.00819672	query_1	['GO:0042221']	['Cebpb', 'Cxcl2', 'Cxcr4', 'Egr1', 'Fos', 'Il1b', 'Nfkbia', 'Nr4a1', 'Nr4a2', 'Pde4b', 'Ptgs2']	[['IDA'], ['IEA'], ['IEA'], ['IDA', 'ISS', 'ISO'], ['IEA'], ['IDA', 'IMP'], ['IDA'], ['IDA', 'ISO', 'IBA', 'IEA'], ['IDA', 'IMP', 'IBA'], ['IMP'], ['IEA']]
260	GO:BP	GO:0009607	response to biotic stimulus	0.00111004	TRUE	"Any process that results in a change in state or activity of a cell or an organism (in terms of movement, secretion, enzyme production, gene expression, etc.) as a result of a biotic stimulus, a stimulus caused or produced by a living organism." [GOC:hb]	1852	58	13	27334	0.224138	0.00701944	query_1	['GO:0050896']	['Acod1', 'Ccl4', 'Cd14', 'Cebpb', 'Cxcl2', 'Fos', 'Il1b', 'Nfkbia', 'Nr4a1', 'Pde4b', 'Ptgs2', 'Trem1', 'Zc3h12a']	[['IEA'], ['IBA'], ['IDA', 'IMP', 'IEP', 'ISS', 'ISO', 'IBA', 'IEA'], ['IMP', 'ISO', 'IEA'], ['IDA', 'IBA', 'IEA'], ['IEA'], ['IDA', 'IMP', 'ISO', 'IBA', 'IEA'], ['IDA'], ['IEA'], ['IMP'], ['IMP', 'ISO', 'IEA'], ['IGI', 'IBA', 'IEA'], ['IDA', 'ISS', 'ISO', 'IEA']]
261	GO:BP	GO:0050727	regulation of inflammatory response	0.00111434	TRUE	"Any process that modulates the frequency, rate or extent of the inflammatory response, the immediate defensive reaction (by vertebrate tissue) to infection or injury caused by chemical or physical agents." [GOC:ai]	357	58	6	27334	0.103448	0.0168067	query_1	['GO:0006954', 'GO:0031347', 'GO:0032101']	['Cebpb', 'Il1b', 'Nfkbia', 'Nfkbiz', 'Osm', 'Ptgs2']	[['IGI'], ['IDA', 'ISO', 'IEA'], ['ISO', 'IEA'], ['ISO', 'IEA'], ['ISO'], ['IDA', 'ISO', 'IEA']]
262	GO:BP	GO:2000117	negative regulation of cysteine-type endopeptidase activity	0.00111795	TRUE	"Any process that stops, prevents, or reduces the frequency, rate or extent of cysteine-type endopeptidase activity." [GOC:obol, GOC:yaf]	116	58	4	27334	0.0689655	0.0344828	query_1	['GO:0010951', 'GO:2000116']	['Bcl2a1d', 'Nr4a1', 'Ptgs2', 'Thbs1']	[['IDA'], ['IDA'], ['IMP'], ['IEA']]
263	GO:BP	GO:0062197	cellular response to chemical stress	0.00117523	TRUE	"Any process that results in a change in state or activity of a cell (in terms of movement, secretion, enzyme production, gene expression, etc.) as a result of a chemical stimulus indicating the organism is under stress." [PMID:26653712]	361	58	6	27334	0.103448	0.0166205	query_1	['GO:0033554', 'GO:0070887']	['Fos', 'Kdm6b', 'Nr4a2', 'Ptgs2', 'Slc7a11', 'Zc3h12a']	[['ISO', 'IEA'], ['IDA'], ['IMP'], ['IMP'], ['IDA', 'IMP'], ['IDA']]
264	GO:BP	GO:0032609	type II interferon production	0.0011809	TRUE	"The appearance of interferon-gamma due to biosynthesis or secretion following a cellular stimulus, resulting in an increase in its intracellular or extracellular levels. Interferon-gamma is also known as type II interferon." [GOC:add, GOC:mah, PMID:15546383]	118	58	4	27334	0.0689655	0.0338983	query_1	['GO:0001816']	['Cd14', 'Il1b', 'Pde4b', 'Zc3h12a']	[['IMP', 'IBA'], ['ISS', 'ISO', 'IEA'], ['ISO', 'IEA'], ['IDA']]
265	GO:BP	GO:0032649	regulation of type II interferon production	0.0011809	TRUE	"Any process that modulates the frequency, rate, or extent of interferon-gamma production. Interferon-gamma is also known as type II interferon." [GOC:add, GOC:mah, PMID:15546383]	118	58	4	27334	0.0689655	0.0338983	query_1	['GO:0001817', 'GO:0032609']	['Cd14', 'Il1b', 'Pde4b', 'Zc3h12a']	[['IMP', 'IBA'], ['ISS', 'ISO', 'IEA'], ['ISO', 'IEA'], ['IDA']]
266	GO:BP	GO:0072538	T-helper 17 type immune response	0.00121478	TRUE	"An immune response which is associated with resistance to intracellular bacteria with a key role in inflammation and tissue injury. This immune response is associated with pathological autoimmune conditions such as multiple sclerosis, arthritis and psoriasis which is typically orchestrated by the production of particular cytokines by T-helper 17 cells, most notably interleukin-17, IL-21 and IL-2…	45	58	3	27334	0.0517241	0.0666667	query_1	['GO:0002460']	['Nfkbid', 'Nfkbiz', 'Zc3h12a']	[['IMP'], ['IMP'], ['IMP']]
267	GO:BP	GO:0042594	response to starvation	0.00122196	TRUE	"Any process that results in a change in state or activity of a cell or an organism (in terms of movement, secretion, enzyme production, gene expression, etc.) as a result of a starvation stimulus, deprivation of nourishment." [GOC:go_curators]	228	58	5	27334	0.0862069	0.0219298	query_1	['GO:0006950', 'GO:0031667']	['Atf3', 'Cdkn1a', 'Fos', 'Sik1', 'Zc3h12a']	[['IMP'], ['IMP', 'ISO', 'IEA'], ['IEA'], ['IBA'], ['IDA']]
268	GO:BP	GO:0036293	response to decreased oxygen levels	0.00122196	TRUE	"Any process that results in a change in state or activity of a cell or an organism (in terms of movement, secretion, enzyme production, gene expression, etc.) as a result of a stimulus reflecting a decline in the level of oxygen." [GOC:al]	365	58	6	27334	0.103448	0.0164384	query_1	['GO:0070482']	['Cxcr4', 'Egr1', 'Fos', 'Nr4a2', 'Plk3', 'Ptgs2']	[['IEA'], ['IDA', 'IMP'], ['IEA'], ['IMP'], ['IEA'], ['IEA']]
269	GO:BP	GO:0033029	regulation of neutrophil apoptotic process	0.00122196	TRUE	"Any process that modulates the frequency, rate, or extent of neutrophil apoptotic process." [GOC:add, GOC:mtg_apoptosis]	8	58	2	27334	0.0344828	0.25	query_1	['GO:0001781', 'GO:0002682', 'GO:0033032', 'GO:2000106']	['Hcar2', 'Slc7a11']	[['ISS'], ['IMP']]
270	GO:BP	GO:0071407	cellular response to organic cyclic compound	0.00122196	TRUE	"Any process that results in a change in state or activity of a cell (in terms of movement, secretion, enzyme production, gene expression, etc.) as a result of an organic cyclic compound stimulus." [GOC:mah]	712	58	8	27334	0.137931	0.011236	query_1	['GO:0014070', 'GO:0071310']	['Cebpb', 'Egr1', 'Il1b', 'Nfkbia', 'Pde4b', 'Pim1', 'Ptgs2', 'Zc3h12a']	[['IEA'], ['ISS', 'ISO'], ['ISO', 'IEA'], ['ISO'], ['IMP'], ['ISO', 'IEA'], ['IEA'], ['IDA']]
271	GO:BP	GO:0031622	positive regulation of fever generation	0.00122196	TRUE	"Any process that activates or increases the frequency, rate, or extent of fever generation." [GOC:add]	8	58	2	27334	0.0344828	0.25	query_1	['GO:0001660', 'GO:0002675', 'GO:0031620', 'GO:0031652']	['Il1b', 'Ptgs2']	[['IDA'], ['IDA', 'ISO', 'IEA']]
272	GO:BP	GO:0045892	negative regulation of DNA-templated transcription	0.00128341	TRUE	"Any process that stops, prevents, or reduces the frequency, rate or extent of cellular DNA-templated transcription." [GOC:go_curators, GOC:txnOH]	1377	58	11	27334	0.189655	0.00798838	query_1	['GO:0006351', 'GO:0006355', 'GO:1903507']	['Atf3', 'Cebpb', 'Dusp5', 'Egr1', 'Ets2', 'Il1b', 'Nr4a2', 'Plk3', 'Ppp1r15a', 'Sik1', 'Snai1']	[['IDA', 'ISO', 'IEA'], ['IDA', 'ISS', 'ISO', 'IC', 'IEA'], ['ISO'], ['IDA'], ['ISO', 'IEA'], ['ISO'], ['ISO', 'IEA'], ['IEA'], ['IDA'], ['ISO'], ['IDA', 'IMP', 'ISO', 'IEA']]
273	GO:BP	GO:1903507	negative regulation of nucleic acid-templated transcription	0.00129517	TRUE	"Any process that stops, prevents or reduces the frequency, rate or extent of nucleic acid-templated transcription." [GO_REF:0000058, GOC:pr, GOC:TermGenie, GOC:txnOH, GOC:vw]	1379	58	11	27334	0.189655	0.00797679	query_1	['GO:0097659', 'GO:1902679', 'GO:1903506']	['Atf3', 'Cebpb', 'Dusp5', 'Egr1', 'Ets2', 'Il1b', 'Nr4a2', 'Plk3', 'Ppp1r15a', 'Sik1', 'Snai1']	[['IDA', 'ISO', 'IEA'], ['IDA', 'ISS', 'ISO', 'IC', 'IEA'], ['ISO'], ['IDA'], ['ISO', 'IEA'], ['ISO'], ['ISO', 'IEA'], ['IEA'], ['IDA'], ['ISO'], ['IDA', 'IMP', 'ISO', 'IEA']]
274	GO:BP	GO:0045833	negative regulation of lipid metabolic process	0.0012992	TRUE	"Any process that stops, prevents, or reduces the frequency, rate or extent of the chemical reactions and pathways involving lipids." [GOC:go_curators]	122	58	4	27334	0.0689655	0.0327869	query_1	['GO:0006629', 'GO:0009892', 'GO:0019216']	['Hcar2', 'Il1b', 'Sik1', 'Snai1']	[['ISS', 'ISO', 'IEA'], ['IDA', 'ISO', 'IEA'], ['IDA'], ['ISO', 'IEA']]
275	GO:BP	GO:1902679	negative regulation of RNA biosynthetic process	0.00135289	TRUE	"Any process that stops, prevents or reduces the frequency, rate or extent of RNA biosynthetic process." [GO:jl, GO_REF:0000058, GOC:TermGenie]	1387	58	11	27334	0.189655	0.00793079	query_1	['GO:0010558', 'GO:0031327', 'GO:0032774', 'GO:0051253', 'GO:2001141']	['Atf3', 'Cebpb', 'Dusp5', 'Egr1', 'Ets2', 'Il1b', 'Nr4a2', 'Plk3', 'Ppp1r15a', 'Sik1', 'Snai1']	[['IDA', 'ISO', 'IEA'], ['IDA', 'ISS', 'ISO', 'IC', 'IEA'], ['ISO'], ['IDA'], ['ISO', 'IEA'], ['ISO'], ['ISO', 'IEA'], ['IEA'], ['IDA'], ['ISO'], ['IDA', 'IMP', 'ISO', 'IEA']]
276	GO:BP	GO:0008152	metabolic process	0.00137432	TRUE	"The chemical reactions and pathways, including anabolism and catabolism, by which living organisms transform chemical substances. Metabolic processes typically transform small molecules, but also include macromolecular processes such as DNA repair and replication, and protein synthesis and degradation." [GOC:go_curators, ISBN:0198547684]	14671	58	45	27334	0.775862	0.00306728	query_1	['GO:0008150']	['Apol8', 'Atf3', 'Bcl2a1d', 'Ccl4', 'Cd14', 'Cdkn1a', 'Cebpb', 'Coq10b', 'Csrnp1', 'Cwc25', 'Dusp1', 'Dusp5', 'Egr1', 'Ets2', 'Fos', 'G0s2', 'Gla', 'Hcar2', 'Ier2', 'Il1b', 'Isca1', 'Junb', 'Kdm6b', 'Ndufa12', 'Nfkbia', 'Nfkbid', 'Nfkbiz', 'Nr4a1', 'Nr4a2', 'Osm', 'Pde4b', 'Phlda1', 'Pim1', 'Pim3', 'Plk3', 'Ppp1r15a', 'Ptgs2', 'Rdh11', 'Sik1', 'Slc7a11', 'Snai1', 'Srgn', 'Stk17b', 'Thbs1', 'Zc3h…	[['IEA'], ['IDA', 'IMP', 'IGI', 'ISO', 'IBA', 'IEA'], ['IDA'], ['ISO'], ['IMP', 'ISO', 'IBA', 'IEA'], ['IDA', 'IMP', 'ISO', 'IBA', 'IEA'], ['IDA', 'IMP', 'IGI', 'ISS', 'ISO', 'IBA', 'IC', 'IEA'], ['IEA'], ['IDA', 'IMP', 'IBA'], ['ISS', 'ISO', 'IBA', 'IEA'], ['IMP', 'ISS', 'ISO', 'IEA'], ['ISO', 'IEA'], ['IDA', 'IMP', 'ISO', 'IBA', 'IEA'], ['ISO', 'IBA', 'IEA'], ['IDA', 'IMP', 'ISO', 'IBA', 'IC', …
277	GO:BP	GO:0043408	regulation of MAPK cascade	0.00137446	TRUE	"Any process that modulates the frequency, rate or extent of signal transduction mediated by the MAP kinase (MAPK) cascade." [GOC:go_curators]	727	58	8	27334	0.137931	0.0110041	query_1	['GO:0000165', 'GO:1902531']	['Atf3', 'Ccl4', 'Dusp1', 'Dusp5', 'Il1b', 'Osm', 'Thbs1', 'Zc3h12a']	[['IMP'], ['IBA'], ['IMP', 'ISS', 'ISO', 'IBA', 'IEA'], ['IBA'], ['IDA', 'IGI', 'ISO', 'IEA'], ['ISO'], ['IEA'], ['ISS', 'ISO', 'IEA']]
278	GO:BP	GO:0001932	regulation of protein phosphorylation	0.00137446	TRUE	"Any process that modulates the frequency, rate or extent of addition of phosphate groups into an amino acid in a protein." [GOC:hjd]	1154	58	10	27334	0.172414	0.00866551	query_1	['GO:0006468', 'GO:0031399', 'GO:0042325']	['Cdkn1a', 'Dusp1', 'Egr1', 'Il1b', 'Osm', 'Pim1', 'Ppp1r15a', 'Ptgs2', 'Thbs1', 'Zc3h12a']	[['IDA', 'IMP', 'ISO', 'IBA', 'IEA'], ['ISS', 'ISO', 'IEA'], ['ISO', 'IEA'], ['IDA', 'ISO', 'IEA'], ['IDA', 'ISO'], ['ISO'], ['IDA', 'ISO'], ['IMP'], ['IEA'], ['IDA']]
279	GO:BP	GO:0062012	regulation of small molecule metabolic process	0.00140289	TRUE	"Any process that modulates the rate, frequency or extent of a small molecule metabolic process." [GOC:vw]	377	58	6	27334	0.103448	0.0159151	query_1	['GO:0019222', 'GO:0044281']	['Egr1', 'Il1b', 'Ptgs2', 'Sik1', 'Slc7a11', 'Snai1']	[['IMP'], ['ISO', 'IEA'], ['IMP'], ['IDA'], ['IMP'], ['ISO', 'IEA']]
280	GO:BP	GO:0050920	regulation of chemotaxis	0.00141499	TRUE	"Any process that modulates the frequency, rate or extent of the directed movement of a motile cell or organism in response to a specific chemical concentration gradient." [GOC:ai]	237	58	5	27334	0.0862069	0.021097	query_1	['GO:0006935', 'GO:0032101', 'GO:0040012']	['Cxcr4', 'Dusp1', 'Il1b', 'Thbs1', 'Trem1']	[['IEA'], ['ISO', 'IEA'], ['ISO'], ['IEA'], ['ISO']]
281	GO:BP	GO:1901652	response to peptide	0.00141609	TRUE	"Any process that results in a change in state or activity of a cell or an organism (in terms of movement, secretion, enzyme production, gene expression, etc.) as a result of a peptide stimulus." [GOC:pr, GOC:TermGenie]	544	58	7	27334	0.12069	0.0128676	query_1	['GO:0010243', 'GO:1901700']	['Egr1', 'Fos', 'Il1b', 'Nfkbia', 'Nr4a1', 'Nr4a2', 'Ptgs2']	[['IDA'], ['IEA'], ['IDA'], ['IDA'], ['IDA', 'IBA'], ['IDA', 'IBA'], ['IEA']]
282	GO:BP	GO:0001525	angiogenesis	0.00144327	TRUE	"Blood vessel formation when new vessels emerge from the proliferation of pre-existing blood vessels." [ISBN:0878932453]	546	58	7	27334	0.12069	0.0128205	query_1	['GO:0048514', 'GO:0048646']	['Cxcr4', 'Il1b', 'Nr4a1', 'Ppp1r15a', 'Ptgs2', 'Thbs1', 'Zc3h12a']	[['IEA'], ['IMP', 'ISO', 'IEA'], ['ISO', 'IEA'], ['ISO'], ['ISO', 'IEA'], ['IEA'], ['ISS', 'ISO', 'IEA']]
283	GO:BP	GO:1901214	regulation of neuron death	0.00148034	TRUE	"Any process that modulates the frequency, rate or extent of neuron death." [GOC:rph, GOC:TermGenie]	382	58	6	27334	0.103448	0.0157068	query_1	['GO:0010941', 'GO:0070997']	['Cebpb', 'Egr1', 'Fos', 'Il1b', 'Nr4a2', 'Slc7a11']	[['IDA'], ['ISO', 'IEA'], ['ISO', 'IEA'], ['ISO'], ['IMP', 'ISO'], ['IDA', 'IMP']]
284	GO:BP	GO:0050900	leukocyte migration	0.00148034	TRUE	"The movement of a leukocyte within or between different tissues and organs of the body." [GOC:add, ISBN:0781735149, PMID:14680625, PMID:14708592, PMID:7507411, PMID:8600538]	382	58	6	27334	0.103448	0.0157068	query_1	['GO:0002376', 'GO:0016477']	['Ccl4', 'Cxcl2', 'Dusp1', 'Il1b', 'Pde4b', 'Trem1']	[['ISO', 'IBA'], ['ISO', 'IBA', 'IEA'], ['ISO', 'IEA'], ['IDA', 'ISO'], ['IMP'], ['IGI', 'ISO', 'IBA']]
285	GO:BP	GO:0031394	positive regulation of prostaglandin biosynthetic process	0.00148184	TRUE	"Any process that activates or increases the frequency, rate or extent of the chemical reactions and pathways resulting in the formation of prostaglandin." [GOC:mah]	9	58	2	27334	0.0344828	0.222222	query_1	['GO:0001516', 'GO:0031392', 'GO:2001280']	['Il1b', 'Ptgs2']	[['ISO', 'IEA'], ['IMP']]
286	GO:BP	GO:0050776	regulation of immune response	0.00153798	TRUE	"Any process that modulates the frequency, rate or extent of the immune response, the immunological reaction of an organism to an immunogenic stimulus." [GOC:ai]	950	58	9	27334	0.155172	0.00947368	query_1	['GO:0002682', 'GO:0006955', 'GO:0048583']	['Acod1', 'Bcl2a1d', 'Cd14', 'Il1b', 'Nfkbia', 'Nfkbid', 'Nfkbiz', 'Pde4b', 'Zc3h12a']	[['IEA'], ['IDA'], ['IMP', 'IBA'], ['ISS', 'ISO', 'IEA'], ['IDA'], ['IMP'], ['IMP'], ['ISO', 'IEA'], ['IDA', 'IMP', 'ISS', 'ISO', 'IEA']]
287	GO:BP	GO:0042110	T cell activation	0.00156247	TRUE	"The change in morphology and behavior of a mature or immature T cell resulting from exposure to a mitogen, cytokine, chemokine, cellular ligand, or an antigen for which it is specific." [GOC:mgi_curators, ISBN:0781735149]	555	58	7	27334	0.12069	0.0126126	query_1	['GO:0046649']	['Bcl2a1d', 'Cebpb', 'Egr1', 'Il1b', 'Nfkbid', 'Nfkbiz', 'Zc3h12a']	[['IMP'], ['IDA'], ['IMP'], ['ISO', 'IBA', 'IEA'], ['IDA', 'IMP'], ['IMP'], ['IMP']]
288	GO:BP	GO:0051223	regulation of protein transport	0.00156247	TRUE	"Any process that modulates the frequency, rate or extent of the directed movement of a protein into, out of or within a cell, or between cells, by means of some agent such as a transporter or pore." [GOC:ai]	555	58	7	27334	0.12069	0.0126126	query_1	['GO:0015031', 'GO:0051049', 'GO:0070201']	['Hcar2', 'Il1b', 'Pim3', 'Plk3', 'Ptgs2', 'Slc7a11', 'Zc3h12a']	[['ISS', 'ISO', 'IEA'], ['IDA', 'ISO', 'IEA'], ['IMP'], ['IEA'], ['ISO', 'IEA'], ['IMP'], ['ISS', 'ISO', 'IEA']]
289	GO:BP	GO:0038066	p38MAPK cascade	0.00162663	TRUE	"An intracellular protein kinase cascade containing at least a p38 MAPK, a MAPKK and a MAP3K. The cascade can also contain an additional tier: the upstream MAP4K. The kinases in each tier phosphorylate and activate the kinases in the downstream tier to transmit a signal within a cell." [GOC:signaling, PMID:20811974]	51	58	3	27334	0.0517241	0.0588235	query_1	['GO:0051403']	['Dusp1', 'Il1b', 'Zc3h12a']	[['ISO', 'IBA', 'IEA'], ['IGI'], ['ISS', 'ISO', 'IEA']]
290	GO:BP	GO:0007610	behavior	0.00163005	TRUE	"The internally coordinated responses (actions or inactions) of animals (individuals or groups) to internal or external stimuli, via a mechanism that involves nervous system activity." [GOC:ems, GOC:jl, ISBN:0395448956, PMID:20160973]	750	58	8	27334	0.137931	0.0106667	query_1	['GO:0032501']	['Cebpb', 'Egr1', 'Fos', 'Il1b', 'Nr4a2', 'Osm', 'Ptgs2', 'Slc7a11']	[['IEA'], ['IMP', 'ISO'], ['IEA'], ['ISO'], ['IMP', 'ISO'], ['IMP'], ['ISO', 'IEA'], ['IDA', 'IMP']]
291	GO:BP	GO:0031667	response to nutrient levels	0.00163374	TRUE	"Any process that results in a change in state or activity of a cell or an organism (in terms of movement, secretion, enzyme production, gene expression, etc.) as a result of a stimulus reflecting the presence, absence, or concentration of nutrients." [GOC:mah]	560	58	7	27334	0.12069	0.0125	query_1	['GO:0009991']	['Atf3', 'Cdkn1a', 'Fos', 'Pim1', 'Ptgs2', 'Sik1', 'Zc3h12a']	[['IMP'], ['IMP', 'ISO', 'IEA'], ['IEA'], ['ISO', 'IEA'], ['IEA'], ['IBA'], ['IDA']]
292	GO:BP	GO:0071704	organic substance metabolic process	0.00164262	TRUE	"The chemical reactions and pathways involving an organic substance, any molecular entity containing carbon." [GOC:mah]	14260	58	44	27334	0.758621	0.00308555	query_1	['GO:0008152']	['Apol8', 'Atf3', 'Bcl2a1d', 'Ccl4', 'Cd14', 'Cdkn1a', 'Cebpb', 'Coq10b', 'Csrnp1', 'Cwc25', 'Dusp1', 'Dusp5', 'Egr1', 'Ets2', 'Fos', 'Gla', 'Hcar2', 'Ier2', 'Il1b', 'Isca1', 'Junb', 'Kdm6b', 'Ndufa12', 'Nfkbia', 'Nfkbid', 'Nfkbiz', 'Nr4a1', 'Nr4a2', 'Osm', 'Pde4b', 'Phlda1', 'Pim1', 'Pim3', 'Plk3', 'Ppp1r15a', 'Ptgs2', 'Rdh11', 'Sik1', 'Slc7a11', 'Snai1', 'Srgn', 'Stk17b', 'Thbs1', 'Zc3h12a']	[['IEA'], ['IDA', 'IMP', 'IGI', 'ISO', 'IBA', 'IEA'], ['IDA'], ['ISO'], ['IMP', 'ISO', 'IBA', 'IEA'], ['IDA', 'IMP', 'ISO', 'IBA', 'IEA'], ['IDA', 'IMP', 'IGI', 'ISS', 'ISO', 'IBA', 'IC', 'IEA'], ['IEA'], ['IDA', 'IMP', 'IBA'], ['ISS', 'ISO', 'IBA', 'IEA'], ['IMP', 'ISS', 'ISO', 'IEA'], ['ISO', 'IEA'], ['IDA', 'IMP', 'ISO', 'IBA', 'IEA'], ['ISO', 'IBA', 'IEA'], ['IDA', 'IMP', 'ISO', 'IBA', 'IC', …
293	GO:BP	GO:0019216	regulation of lipid metabolic process	0.00165028	TRUE	"Any process that modulates the frequency, rate or extent of the chemical reactions and pathways involving lipids." [GOC:go_curators]	392	58	6	27334	0.103448	0.0153061	query_1	['GO:0006629', 'GO:0080090']	['Egr1', 'Hcar2', 'Il1b', 'Ptgs2', 'Sik1', 'Snai1']	[['IMP'], ['ISS', 'ISO', 'IEA'], ['IDA', 'ISO', 'IEA'], ['IMP'], ['IDA'], ['ISO', 'IEA']]
294	GO:BP	GO:0030855	epithelial cell differentiation	0.00166721	TRUE	"The process in which a relatively unspecialized cell acquires specialized features of an epithelial cell, any of the cells making up an epithelium." [GOC:ecd, PMID:11839751]	754	58	8	27334	0.137931	0.0106101	query_1	['GO:0030154', 'GO:0060429']	['Cebpb', 'Cxcr4', 'Il1b', 'Kdm6b', 'Krt81', 'Krt83', 'Ptgs2', 'Slc7a11']	[['IMP', 'ISS', 'ISO', 'IEA'], ['IEA'], ['ISO', 'IEA'], ['IMP'], ['IBA'], ['IBA'], ['NAS'], ['IEA']]
295	GO:BP	GO:0043370	regulation of CD4-positive, alpha-beta T cell differentiation	0.0016788	TRUE	"Any process that modulates the frequency, rate, or extent of CD4-positive, alpha-beta T cell differentiation." [GOC:add, GOC:pr, ISBN:0781735149]	52	58	3	27334	0.0517241	0.0576923	query_1	['GO:0043367', 'GO:0046637', 'GO:2000514']	['Nfkbid', 'Nfkbiz', 'Zc3h12a']	[['IMP'], ['IMP'], ['IMP']]
296	GO:BP	GO:0042180	cellular ketone metabolic process	0.0016788	TRUE	"The chemical reactions and pathways involving any of a class of organic compounds that contain the carbonyl group, CO, and in which the carbonyl group is bonded only to carbon atoms, as carried out by individual cells. The general formula for a ketone is RCOR, where R and R are alkyl or aryl groups." [GOC:jl, ISBN:0787650153]	249	58	5	27334	0.0862069	0.0200803	query_1	['GO:0044237', 'GO:0044281', 'GO:0071704']	['Coq10b', 'Egr1', 'Il1b', 'Ptgs2', 'Slc7a11']	[['IEA'], ['IMP'], ['ISO', 'IEA'], ['IMP'], ['IMP']]
297	GO:BP	GO:0002042	cell migration involved in sprouting angiogenesis	0.0016788	TRUE	"The orderly movement of endothelial cells into the extracellular matrix in order to form new blood vessels involved in sprouting angiogenesis." [PMID:16391003]	52	58	3	27334	0.0517241	0.0576923	query_1	['GO:0002040', 'GO:0043534']	['Nr4a1', 'Ptgs2', 'Thbs1']	[['ISO', 'IEA'], ['ISO', 'IEA'], ['IEA']]
298	GO:BP	GO:0044419	biological process involved in interspecies interaction between organisms	0.00168935	TRUE	"Any process evolved to enable an interaction with an organism of a different species." [GOC:cc]	1958	58	13	27334	0.224138	0.00663943	query_1	['GO:0008150']	['Acod1', 'Ccl4', 'Cd14', 'Cebpb', 'Cxcl2', 'Fos', 'Il1b', 'Nfkbia', 'Nr4a1', 'Pde4b', 'Ptgs2', 'Trem1', 'Zc3h12a']	[['IEA'], ['IBA'], ['IDA', 'IMP', 'IEP', 'ISS', 'ISO', 'IBA', 'IEA'], ['IMP', 'ISO', 'IEA'], ['IDA', 'IBA', 'IEA'], ['IEA'], ['IDA', 'IMP', 'ISO', 'IBA', 'IEA'], ['IDA'], ['IEA'], ['IMP'], ['IMP', 'ISO', 'IEA'], ['IGI', 'IBA', 'IEA'], ['IDA', 'ISS', 'ISO', 'IEA']]
299	GO:BP	GO:0030334	regulation of cell migration	0.00174553	TRUE	"Any process that modulates the frequency, rate or extent of cell migration." [GOC:go_curators]	972	58	9	27334	0.155172	0.00925926	query_1	['GO:0016477', 'GO:2000145']	['Cxcr4', 'Dusp1', 'Egr1', 'Il1b', 'Ptgs2', 'Snai1', 'Thbs1', 'Trem1', 'Zc3h12a']	[['IEA'], ['ISO', 'IEA'], ['ISO'], ['ISO', 'IEA'], ['ISO', 'IEA'], ['IMP', 'ISO', 'IEA'], ['IEA'], ['ISO'], ['ISS', 'ISO', 'IEA']]
300	GO:BP	GO:0014075	response to amine	0.00174602	TRUE	"Any process that results in a change in state or activity of a cell or an organism (in terms of movement, secretion, enzyme production, gene expression, etc.) as a result of an amine stimulus. An amine is a compound formally derived from ammonia by replacing one, two or three hydrogen atoms by hydrocarbyl groups." [GOC:ef]	53	58	3	27334	0.0517241	0.0566038	query_1	['GO:0010243']	['Cxcl2', 'Nr4a1', 'Nr4a2']	[['IEA'], ['ISO', 'IEA'], ['IMP']]
301	GO:BP	GO:0031620	regulation of fever generation	0.00174602	TRUE	"Any process that modulates the rate or extent of fever generation." [GOC:add, GOC:dph, GOC:tb]	10	58	2	27334	0.0344828	0.2	query_1	['GO:0001660', 'GO:0002673', 'GO:0031650']	['Il1b', 'Ptgs2']	[['IDA'], ['IDA', 'ISO', 'IEA']]
302	GO:BP	GO:0001781	neutrophil apoptotic process	0.00174602	TRUE	"Any apoptotic process in a neutrophil, any of the immature or mature forms of a granular leukocyte that in its mature form has a nucleus with three to five lobes connected by slender threads of chromatin, and cytoplasm containing fine inconspicuous granules and stainable by neutral dyes." [CL:0000775, GOC:add, GOC:mtg_apoptosis, PMID:12752675, PMID:12960266]	10	58	2	27334	0.0344828	0.2	query_1	['GO:0001780', 'GO:0006925', 'GO:0033028', 'GO:0071887']	['Hcar2', 'Slc7a11']	[['ISS'], ['IMP']]
303	GO:BP	GO:0001775	cell activation	0.00183611	TRUE	"A multicellular organismal process by which exposure to an activating factor such as a cellular or soluble ligand results in a change in the morphology or behavior of a cell." [GOC:mgi_curators]	1209	58	10	27334	0.172414	0.0082713	query_1	['GO:0009987', 'GO:0032501']	['Bcl2a1d', 'Cdkn1a', 'Cebpb', 'Egr1', 'Il1b', 'Nfkbid', 'Nfkbiz', 'Slc7a11', 'Thbs1', 'Zc3h12a']	[['IMP'], ['IGI'], ['IDA'], ['IMP'], ['IDA', 'ISO', 'IBA', 'IEA'], ['IDA', 'IMP'], ['IMP'], ['IMP'], ['IEA'], ['IMP']]
304	GO:BP	GO:2000630	positive regulation of miRNA metabolic process	0.00193673	TRUE	"Any process that activates or increases the frequency, rate or extent of miRNA metabolic process." [GOC:dph]	55	58	3	27334	0.0517241	0.0545455	query_1	['GO:0010586', 'GO:0051254', 'GO:2000628']	['Egr1', 'Fos', 'Zc3h12a']	[['ISO', 'IEA'], ['ISO', 'IEA'], ['ISO', 'IEA']]
305	GO:BP	GO:0070201	regulation of establishment of protein localization	0.00201384	TRUE	"Any process that modulates the frequency, rate or extent of the directed movement of a protein to a specific location." [GOC:BHF, GOC:mah]	584	58	7	27334	0.12069	0.0119863	query_1	['GO:0032880', 'GO:0045184']	['Hcar2', 'Il1b', 'Pim3', 'Plk3', 'Ptgs2', 'Slc7a11', 'Zc3h12a']	[['ISS', 'ISO', 'IEA'], ['IDA', 'ISO', 'IEA'], ['IMP'], ['IEA'], ['ISO', 'IEA'], ['IMP'], ['ISS', 'ISO', 'IEA']]
306	GO:BP	GO:2001238	positive regulation of extrinsic apoptotic signaling pathway	0.00202338	TRUE	"Any process that activates or increases the frequency, rate or extent of extrinsic apoptotic signaling pathway." [GOC:mtg_apoptosis]	56	58	3	27334	0.0517241	0.0535714	query_1	['GO:0097191', 'GO:2001235', 'GO:2001236']	['Atf3', 'G0s2', 'Thbs1']	[['ISO', 'IEA'], ['ISS', 'ISO', 'IBA', 'IEA'], ['IEA']]
307	GO:BP	GO:0001706	endoderm formation	0.00202338	TRUE	"The formation of the endoderm during gastrulation." [GOC:go_curators]	56	58	3	27334	0.0517241	0.0535714	query_1	['GO:0001704', 'GO:0007492']	['Dusp1', 'Dusp5', 'Lamb3']	[['IBA'], ['IBA'], ['IEA']]
308	GO:BP	GO:2001280	positive regulation of unsaturated fatty acid biosynthetic process	0.00208295	TRUE	"Any process that activates or increases the frequency, rate or extent of unsaturated fatty acid biosynthetic process." [GO:0006636]	11	58	2	27334	0.0344828	0.181818	query_1	['GO:0006636', 'GO:0045723', 'GO:2001279']	['Il1b', 'Ptgs2']	[['ISO', 'IEA'], ['IMP']]
309	GO:BP	GO:1990440	positive regulation of transcription from RNA polymerase II promoter in response to endoplasmic reticulum stress	0.00208295	TRUE	"Any process that activates or increases the frequency, rate or extent of transcription from an RNA polymerase II promoter as a result of an endoplasmic reticulum stress." [GOC:bf, GOC:PARL, PMID:21113145]	11	58	2	27334	0.0344828	0.181818	query_1	['GO:0034976', 'GO:0036003']	['Atf3', 'Cebpb']	[['ISO', 'IEA'], ['ISO', 'IEA']]
310	GO:BP	GO:0044283	small molecule biosynthetic process	0.00213018	TRUE	"The chemical reactions and pathways resulting in the formation of small molecules, any low molecular weight, monomeric, non-encoded molecule." [GOC:curators, GOC:pde, GOC:vw]	591	58	7	27334	0.12069	0.0118443	query_1	['GO:0009058', 'GO:0044281']	['Atf3', 'Coq10b', 'Egr1', 'Il1b', 'Ptgs2', 'Sik1', 'Snai1']	[['IDA'], ['IEA'], ['IMP'], ['ISO', 'IEA'], ['IDA', 'IMP', 'ISO', 'IBA', 'IEA'], ['IDA'], ['ISO', 'IEA']]
311	GO:BP	GO:0050790	regulation of catalytic activity	0.00225606	TRUE	"Any process that modulates the activity of an enzyme." [GOC:ai, GOC:ebc, GOC:vw]	2309	58	14	27334	0.241379	0.00606323	query_1	['GO:0065009']	['Bcl2a1d', 'Ccl4', 'Cdkn1a', 'Dennd4a', 'Dusp1', 'Egr1', 'Gla', 'Il1b', 'Nr4a1', 'Nr4a2', 'Pim1', 'Ppp1r15a', 'Ptgs2', 'Thbs1']	[['IDA'], ['IBA'], ['IDA', 'IMP', 'ISO', 'IBA', 'IEA'], ['IEA'], ['ISS', 'ISO', 'IEA'], ['ISO', 'IEA'], ['IMP'], ['IDA', 'ISO', 'IBA', 'IEA'], ['IDA'], ['IMP'], ['ISO'], ['ISO', 'IBA'], ['IMP'], ['IEA']]
312	GO:BP	GO:0001934	positive regulation of protein phosphorylation	0.00226578	TRUE	"Any process that activates or increases the frequency, rate or extent of addition of phosphate groups to amino acids within a protein." [GOC:hjd]	796	58	8	27334	0.137931	0.0100503	query_1	['GO:0001932', 'GO:0006468', 'GO:0031401', 'GO:0042327']	['Cdkn1a', 'Egr1', 'Il1b', 'Osm', 'Pim1', 'Ppp1r15a', 'Ptgs2', 'Thbs1']	[['ISO', 'IEA'], ['ISO', 'IEA'], ['ISO', 'IEA'], ['IDA', 'ISO'], ['ISO'], ['IDA', 'ISO'], ['IMP'], ['IEA']]
313	GO:BP	GO:0045598	regulation of fat cell differentiation	0.00226578	TRUE	"Any process that modulates the frequency, rate or extent of adipocyte differentiation." [GOC:go_curators]	146	58	4	27334	0.0689655	0.0273973	query_1	['GO:0045444', 'GO:0045595']	['Cebpb', 'Pim1', 'Ptgs2', 'Zc3h12a']	[['IMP'], ['IMP'], ['IMP'], ['IDA', 'ISS', 'ISO', 'IEA']]
314	GO:BP	GO:0051090	regulation of DNA-binding transcription factor activity	0.00234058	TRUE	"Any process that modulates the frequency, rate or extent of the activity of a transcription factor, any factor involved in the initiation or regulation of transcription." [GOC:ai]	424	58	6	27334	0.103448	0.0141509	query_1	['GO:0006355', 'GO:0065009']	['Il1b', 'Nfkbia', 'Nfkbid', 'Pim1', 'Sik1', 'Zc3h12a']	[['ISO', 'IEA'], ['ISO', 'IBA', 'IEA'], ['IDA'], ['ISO', 'IEA'], ['IDA', 'IMP'], ['ISS', 'ISO', 'IEA']]
315	GO:BP	GO:1903706	regulation of hemopoiesis	0.00234058	TRUE	"Any process that modulates the frequency, rate or extent of hemopoiesis." [GO_REF:0000058, GOC:pad, GOC:PARL, GOC:TermGenie, PMID:20080761]	424	58	6	27334	0.103448	0.0141509	query_1	['GO:0002682', 'GO:0030097', 'GO:0060284', 'GO:2000026']	['Cebpb', 'Fos', 'Nfkbia', 'Nfkbid', 'Nfkbiz', 'Zc3h12a']	[['IDA', 'IGI'], ['IDA'], ['IMP'], ['IDA', 'IMP'], ['IMP'], ['IMP']]
316	GO:BP	GO:0031392	regulation of prostaglandin biosynthetic process	0.00241813	TRUE	"Any process that modulates the frequency, rate or extent of the chemical reactions and pathways resulting in the formation of prostaglandin." [GOC:mah]	12	58	2	27334	0.0344828	0.166667	query_1	['GO:0001516', 'GO:2001279']	['Il1b', 'Ptgs2']	[['ISO', 'IEA'], ['IMP']]
317	GO:BP	GO:2001235	positive regulation of apoptotic signaling pathway	0.00241813	TRUE	"Any process that activates or increases the frequency, rate or extent of apoptotic signaling pathway." [GOC:mtg_apoptosis]	149	58	4	27334	0.0689655	0.0268456	query_1	['GO:0009967', 'GO:0043065', 'GO:0097190', 'GO:2001233']	['Atf3', 'G0s2', 'Osm', 'Thbs1']	[['ISO', 'IEA'], ['ISS', 'ISO', 'IBA', 'IEA'], ['IDA'], ['IEA']]
318	GO:BP	GO:0070262	peptidyl-serine dephosphorylation	0.00241813	TRUE	"The removal of phosphoric residues from peptidyl-O-phospho-L-serine to form peptidyl-serine." [GOC:bf]	12	58	2	27334	0.0344828	0.166667	query_1	['GO:0006470']	['Dusp1', 'Ppp1r15a']	[['IMP'], ['IDA', 'ISO']]
319	GO:BP	GO:0031652	positive regulation of heat generation	0.00241813	TRUE	"Any process that activates or increases the rate or extent of heat generation." [GOC:dph, GOC:mah, GOC:tb]	12	58	2	27334	0.0344828	0.166667	query_1	['GO:0031649', 'GO:0031650', 'GO:0051240']	['Il1b', 'Ptgs2']	[['IDA'], ['IDA', 'ISO', 'IEA']]
320	GO:BP	GO:0000165	MAPK cascade	0.00244487	TRUE	"An intracellular protein kinase cascade containing at least a MAPK, a MAPKK and a MAP3K. The cascade can also contain an additional tiers: the upstream MAP4K. The kinases in each tier phosphorylate and activate the kinase in the downstream tier to transmit a signal within a cell." [GOC:bf, GOC:mtg_signaling_feb11, PMID:20811974, PMID:9561267]	808	58	8	27334	0.137931	0.00990099	query_1	['GO:0035556']	['Atf3', 'Ccl4', 'Dusp1', 'Dusp5', 'Il1b', 'Osm', 'Thbs1', 'Zc3h12a']	[['IMP'], ['IBA'], ['IMP', 'ISS', 'ISO', 'IBA', 'IEA'], ['IBA'], ['IDA', 'IGI', 'ISO', 'IEA'], ['ISO'], ['IEA'], ['ISS', 'ISO', 'IEA']]
321	GO:BP	GO:0030162	regulation of proteolysis	0.00245758	TRUE	"Any process that modulates the frequency, rate or extent of the hydrolysis of a peptide bond or bonds within a protein." [GOC:mah]	809	58	8	27334	0.137931	0.00988875	query_1	['GO:0006508', 'GO:0051246']	['Bcl2a1d', 'Il1b', 'Nr4a1', 'Plk3', 'Ppp1r15a', 'Ptgs2', 'Thbs1', 'Zc3h12a']	[['IDA'], ['ISO', 'IEA'], ['IDA'], ['IEA'], ['ISO'], ['IMP'], ['IEA'], ['ISS', 'ISO', 'IEA']]
322	GO:BP	GO:0070482	response to oxygen levels	0.00246828	TRUE	"Any process that results in a change in state or activity of a cell or an organism (in terms of movement, secretion, enzyme production, gene expression, etc.) as a result of a stimulus reflecting the presence, absence, or concentration of oxygen." [GOC:BHF, GOC:mah]	430	58	6	27334	0.103448	0.0139535	query_1	['GO:0009628']	['Cxcr4', 'Egr1', 'Fos', 'Nr4a2', 'Plk3', 'Ptgs2']	[['IEA'], ['IDA', 'IMP'], ['IEA'], ['IMP'], ['IEA'], ['IEA']]
323	GO:BP	GO:0010332	response to gamma radiation	0.00247859	TRUE	"Any process that results in a change in state or activity of a cell or an organism (in terms of movement, secretion, enzyme production, gene expression, etc.) as a result of a gamma radiation stimulus. Gamma radiation is a form of electromagnetic radiation (EMR) or light emission of a specific frequency produced from sub-atomic particle interaction, such as electron-positron annihilation and rad…	61	58	3	27334	0.0517241	0.0491803	query_1	['GO:0010212']	['Cdkn1a', 'Cxcl2', 'Egr1']	[['IDA'], ['IEA'], ['IMP']]
324	GO:BP	GO:2000145	regulation of cell motility	0.00250927	TRUE	"Any process that modulates the frequency, rate or extent of cell motility." [GOC:mah]	1032	58	9	27334	0.155172	0.00872093	query_1	['GO:0040012', 'GO:0048870', 'GO:0050794']	['Cxcr4', 'Dusp1', 'Egr1', 'Il1b', 'Ptgs2', 'Snai1', 'Thbs1', 'Trem1', 'Zc3h12a']	[['IEA'], ['ISO', 'IEA'], ['ISO'], ['ISO', 'IEA'], ['ISO', 'IEA'], ['IMP', 'ISO', 'IEA'], ['IEA'], ['ISO'], ['ISS', 'ISO', 'IEA']]
325	GO:BP	GO:0071456	cellular response to hypoxia	0.00260814	TRUE	"Any process that results in a change in state or activity of a cell (in terms of movement, secretion, enzyme production, gene expression, etc.) as a result of a stimulus indicating lowered oxygen tension. Hypoxia, defined as a decline in O2 levels below normoxic levels of 20.8 - 20.95%, results in metabolic adaptation at both the cellular and organismal level." [GOC:mah]	153	58	4	27334	0.0689655	0.0261438	query_1	['GO:0001666', 'GO:0033554', 'GO:0036294']	['Egr1', 'Fos', 'Plk3', 'Ptgs2']	[['IDA'], ['IEA'], ['IEA'], ['IEA']]
326	GO:BP	GO:0009743	response to carbohydrate	0.00271586	TRUE	"Any process that results in a change in state or activity of a cell or an organism (in terms of movement, secretion, enzyme production, gene expression, etc.) as a result of a carbohydrate stimulus." [GOC:jl]	282	58	5	27334	0.0862069	0.0177305	query_1	['GO:0010033', 'GO:1901700']	['Egr1', 'Il1b', 'Pim3', 'Ptgs2', 'Thbs1']	[['IDA'], ['IDA'], ['IMP'], ['IEA'], ['IEA']]
327	GO:BP	GO:0006810	transport	0.00277411	TRUE	"The directed movement of substances (such as macromolecules, small molecules, ions) or cellular components (such as complexes and organelles) into, out of or within a cell, or between cells, or within a multicellular organism by means of some agent such as a transporter or a transporter complex, a pore or a motor protein." [GOC:dos, GOC:dph, GOC:jl, GOC:mah]	4640	58	21	27334	0.362069	0.00452586	query_1	['GO:0051234']	['Apol8', 'Cd14', 'Cdkn1a', 'Cebpb', 'Cxcr4', 'Emb', 'Hcar2', 'Il1b', 'Nfkbia', 'Nr4a1', 'Osm', 'Pde4b', 'Pim1', 'Pim3', 'Plk3', 'Ptgs2', 'Sik1', 'Slc7a11', 'Thbs1', 'Tmed5', 'Zc3h12a']	[['IEA'], ['IMP'], ['IMP'], ['ISO', 'IEA'], ['IEA'], ['ISS', 'ISO'], ['ISS', 'ISO', 'IEA'], ['IDA', 'ISO', 'IEA'], ['IDA', 'ISO', 'IEA'], ['ISO', 'IEA'], ['ISO'], ['IMP'], ['ISS', 'ISO', 'IEA'], ['IMP'], ['IEA'], ['IMP', 'ISO', 'IEA'], ['ISS', 'ISO'], ['IDA', 'IMP', 'IEA'], ['IEA'], ['IBA', 'IEA'], ['ISS', 'ISO', 'IEA']]
328	GO:BP	GO:0001660	fever generation	0.00277582	TRUE	"The heat generation process that results in a rise in body temperature above the normal, often as a response to infection." [GOC:dph, GOC:jl]	13	58	2	27334	0.0344828	0.153846	query_1	['GO:0006953', 'GO:0031649']	['Il1b', 'Ptgs2']	[['IDA', 'IEA'], ['IDA', 'ISO', 'IEA']]
329	GO:BP	GO:0034599	cellular response to oxidative stress	0.0028248	TRUE	"Any process that results in a change in state or activity of a cell (in terms of movement, secretion, enzyme production, gene expression, etc.) as a result of oxidative stress, a state often resulting from exposure to high levels of reactive oxygen species, e.g. superoxide anions, hydrogen peroxide (H2O2), and hydroxyl radicals." [GOC:mah]	285	58	5	27334	0.0862069	0.0175439	query_1	['GO:0006979', 'GO:0062197']	['Fos', 'Kdm6b', 'Nr4a2', 'Slc7a11', 'Zc3h12a']	[['ISO', 'IEA'], ['IDA'], ['IMP'], ['IDA', 'IMP'], ['IDA']]
330	GO:BP	GO:0010565	regulation of cellular ketone metabolic process	0.0028331	TRUE	"Any process that modulates the chemical reactions and pathways involving any of a class of organic compounds that contain the carbonyl group, CO, and in which the carbonyl group is bonded only to carbon atoms. The general formula for a ketone is RCOR, where R and R are alkyl or aryl groups." [GOC:dph, GOC:tb]	157	58	4	27334	0.0689655	0.0254777	query_1	['GO:0031323', 'GO:0042180', 'GO:0062012']	['Egr1', 'Il1b', 'Ptgs2', 'Slc7a11']	[['IMP'], ['ISO', 'IEA'], ['IMP'], ['IMP']]
331	GO:BP	GO:0030098	lymphocyte differentiation	0.00284791	TRUE	"The process in which a relatively unspecialized precursor cell acquires specialized features of a lymphocyte. A lymphocyte is a leukocyte commonly found in the blood and lymph that has the characteristics of a large nucleus, a neutral staining cytoplasm, and prominent heterochromatin." [CL:0000542, GOC:go_curators]	444	58	6	27334	0.103448	0.0135135	query_1	['GO:0046649', 'GO:1903131']	['Bcl2a1d', 'Egr1', 'Il1b', 'Nfkbid', 'Nfkbiz', 'Zc3h12a']	[['IMP'], ['IMP'], ['ISO', 'IBA'], ['IDA', 'IMP'], ['IMP'], ['IMP']]
332	GO:BP	GO:0051247	positive regulation of protein metabolic process	0.00284967	TRUE	"Any process that activates or increases the frequency, rate or extent of the chemical reactions and pathways involving a protein." [GOC:ai]	1545	58	11	27334	0.189655	0.00711974	query_1	['GO:0010604', 'GO:0019538', 'GO:0051173', 'GO:0051246']	['Cdkn1a', 'Egr1', 'Il1b', 'Nfkbia', 'Osm', 'Pim1', 'Plk3', 'Ppp1r15a', 'Ptgs2', 'Thbs1', 'Zc3h12a']	[['ISO', 'IEA'], ['ISO', 'IEA'], ['ISO', 'IEA'], ['ISO', 'IEA'], ['IDA', 'ISO'], ['ISO'], ['IEA'], ['IDA', 'ISO', 'IBA'], ['IMP'], ['IEA'], ['ISS', 'ISO', 'IEA']]
333	GO:BP	GO:0008284	positive regulation of cell population proliferation	0.00284967	TRUE	"Any process that activates or increases the rate or extent of cell proliferation." [GOC:go_curators]	1054	58	9	27334	0.155172	0.0085389	query_1	['GO:0008283', 'GO:0042127', 'GO:0048522']	['Atf3', 'Cdkn1a', 'Egr1', 'Il1b', 'Nr4a1', 'Osm', 'Pim1', 'Ptgs2', 'Thbs1']	[['ISO', 'IEA'], ['IGI', 'ISO', 'IEA'], ['ISS', 'ISO'], ['ISO', 'IBA', 'IEA'], ['ISO', 'IEA'], ['ISO'], ['ISO', 'IEA'], ['ISO', 'IEA'], ['IEA']]
334	GO:BP	GO:0042325	regulation of phosphorylation	0.00286802	TRUE	"Any process that modulates the frequency, rate or extent of addition of phosphate groups into a molecule." [GOC:jl]	1294	58	10	27334	0.172414	0.00772798	query_1	['GO:0016310', 'GO:0019220']	['Cdkn1a', 'Dusp1', 'Egr1', 'Il1b', 'Osm', 'Pim1', 'Ppp1r15a', 'Ptgs2', 'Thbs1', 'Zc3h12a']	[['IDA', 'IMP', 'ISO', 'IBA', 'IEA'], ['ISS', 'ISO', 'IEA'], ['ISO', 'IEA'], ['IDA', 'ISO', 'IEA'], ['IDA', 'ISO'], ['ISO'], ['IDA', 'ISO'], ['IMP'], ['IEA'], ['IDA']]
335	GO:BP	GO:0050851	antigen receptor-mediated signaling pathway	0.00291047	TRUE	"The series of molecular signals initiated by the cross-linking of an antigen receptor on a B or T cell." [GOC:add]	288	58	5	27334	0.0862069	0.0173611	query_1	['GO:0002429']	['Bcl2a1d', 'Nfkbid', 'Nfkbiz', 'Pde4b', 'Zc3h12a']	[['IDA'], ['IMP'], ['IMP'], ['ISO', 'IEA'], ['IDA', 'IMP']]
336	GO:BP	GO:0031401	positive regulation of protein modification process	0.00302582	TRUE	"Any process that activates or increases the frequency, rate or extent of the covalent alteration of one or more amino acid residues within a protein." [GOC:mah, GOC:tb]	1064	58	9	27334	0.155172	0.00845865	query_1	['GO:0031399', 'GO:0036211', 'GO:0051247']	['Cdkn1a', 'Egr1', 'Il1b', 'Osm', 'Pim1', 'Ppp1r15a', 'Ptgs2', 'Thbs1', 'Zc3h12a']	[['ISO', 'IEA'], ['ISO', 'IEA'], ['ISO', 'IEA'], ['IDA', 'ISO'], ['ISO'], ['IDA', 'ISO', 'IBA'], ['IMP'], ['IEA'], ['ISS', 'ISO', 'IEA']]
337	GO:BP	GO:0050921	positive regulation of chemotaxis	0.00305186	TRUE	"Any process that activates or increases the frequency, rate or extent of the directed movement of a motile cell or organism in response to a specific chemical concentration gradient." [GOC:ai]	161	58	4	27334	0.0689655	0.0248447	query_1	['GO:0006935', 'GO:0032103', 'GO:0040017', 'GO:0050920']	['Cxcr4', 'Il1b', 'Thbs1', 'Trem1']	[['IEA'], ['ISO'], ['IEA'], ['ISO']]
338	GO:BP	GO:2001236	regulation of extrinsic apoptotic signaling pathway	0.00311498	TRUE	"Any process that modulates the frequency, rate or extent of extrinsic apoptotic signaling pathway." [GOC:mtg_apoptosis]	162	58	4	27334	0.0689655	0.0246914	query_1	['GO:0097191', 'GO:2001233']	['Atf3', 'G0s2', 'Il1b', 'Thbs1']	[['ISO', 'IEA'], ['ISS', 'ISO', 'IBA', 'IEA'], ['ISO', 'IEA'], ['IEA']]
339	GO:BP	GO:1902043	positive regulation of extrinsic apoptotic signaling pathway via death domain receptors	0.00312024	TRUE	"Any process that activates or increases the frequency, rate or extent of extrinsic apoptotic signaling pathway via death domain receptors." [GOC:TermGenie, PMID:17245429]	14	58	2	27334	0.0344828	0.142857	query_1	['GO:0008625', 'GO:1902041', 'GO:2001238']	['Atf3', 'Thbs1']	[['ISO', 'IEA'], ['IEA']]
340	GO:BP	GO:2001279	regulation of unsaturated fatty acid biosynthetic process	0.00312024	TRUE	"Any process that modulates the frequency, rate or extent of unsaturated fatty acid biosynthetic process." [GO:0006636]	14	58	2	27334	0.0344828	0.142857	query_1	['GO:0006636', 'GO:0042304']	['Il1b', 'Ptgs2']	[['ISO', 'IEA'], ['IMP']]
341	GO:BP	GO:0007613	memory	0.00316036	TRUE	"The activities involved in the mental information processing system that receives (registers), modifies, stores, and retrieves informational stimuli. The main stages involved in the formation and retrieval of memory are encoding (processing of received information by acquisition), storage (building a permanent record of received information as a result of consolidation) and retrieval (calling ba…	163	58	4	27334	0.0689655	0.0245399	query_1	['GO:0007611']	['Cebpb', 'Egr1', 'Il1b', 'Ptgs2']	[['IEA'], ['ISO'], ['ISO'], ['ISO', 'IEA']]
342	GO:BP	GO:0042093	T-helper cell differentiation	0.00322611	TRUE	"The process in which a relatively unspecialized thymocyte acquires specialized features of a T-helper cell." [GOC:ebc]	68	58	3	27334	0.0517241	0.0441176	query_1	['GO:0002294']	['Nfkbid', 'Nfkbiz', 'Zc3h12a']	[['IMP'], ['IMP'], ['IMP']]
343	GO:BP	GO:0006937	regulation of muscle contraction	0.00329019	TRUE	"Any process that modulates the frequency, rate or extent of muscle contraction." [GOC:go_curators]	165	58	4	27334	0.0689655	0.0242424	query_1	['GO:0006936', 'GO:0090257']	['Nr4a1', 'Pde4b', 'Ptgs2', 'Zc3h12a']	[['ISO', 'IEA'], ['IMP'], ['ISO', 'IEA'], ['IDA']]
344	GO:BP	GO:0040012	regulation of locomotion	0.00329476	TRUE	"Any process that modulates the frequency, rate or extent of locomotion of a cell or organism." [GOC:ems]	1080	58	9	27334	0.155172	0.00833333	query_1	['GO:0040011', 'GO:0050789']	['Cxcr4', 'Dusp1', 'Egr1', 'Il1b', 'Ptgs2', 'Snai1', 'Thbs1', 'Trem1', 'Zc3h12a']	[['IEA'], ['ISO', 'IEA'], ['ISO'], ['ISO', 'IEA'], ['ISO', 'IEA'], ['IMP', 'ISO', 'IEA'], ['IEA'], ['ISO'], ['ISS', 'ISO', 'IEA']]
345	GO:BP	GO:0002294	CD4-positive, alpha-beta T cell differentiation involved in immune response	0.00333848	TRUE	"The process in which an antigenically naive CD4-positive, alpha-beta T cell acquires the specialized features of an effector, regulatory, or memory T cell as part of an immune response. Effector T cells include cells which provide T cell help or exhibit cytotoxicity towards other cells." [GOC:add, ISBN:0781735149]	69	58	3	27334	0.0517241	0.0434783	query_1	['GO:0002293', 'GO:0043367']	['Nfkbid', 'Nfkbiz', 'Zc3h12a']	[['IMP'], ['IMP'], ['IMP']]
346	GO:BP	GO:0045321	leukocyte activation	0.00341017	TRUE	"A change in morphology and behavior of a leukocyte resulting from exposure to a specific antigen, mitogen, cytokine, cellular ligand, or soluble factor." [GOC:add]	1086	58	9	27334	0.155172	0.00828729	query_1	['GO:0001775', 'GO:0002376']	['Bcl2a1d', 'Cdkn1a', 'Cebpb', 'Egr1', 'Il1b', 'Nfkbid', 'Nfkbiz', 'Thbs1', 'Zc3h12a']	[['IMP'], ['IGI'], ['IDA'], ['IMP'], ['ISO', 'IBA', 'IEA'], ['IDA', 'IMP'], ['IMP'], ['IEA'], ['IMP']]
347	GO:BP	GO:0002293	alpha-beta T cell differentiation involved in immune response	0.00345279	TRUE	"The process in which an antigenically naive alpha-beta T cell acquires the specialized features of an effector, regulatory, or memory T cell during an immune response. Effector T cells include cells which provide T cell help or exhibit cytotoxicity towards other cells." [GOC:add, ISBN:0781735149]	70	58	3	27334	0.0517241	0.0428571	query_1	['GO:0002287', 'GO:0002292', 'GO:0046632']	['Nfkbid', 'Nfkbiz', 'Zc3h12a']	[['IMP'], ['IMP'], ['IMP']]
348	GO:BP	GO:0046637	regulation of alpha-beta T cell differentiation	0.00345279	TRUE	"Any process that modulates the frequency, rate or extent of alpha-beta T cell differentiation." [GOC:ai]	70	58	3	27334	0.0517241	0.0428571	query_1	['GO:0045580', 'GO:0046632', 'GO:0046634']	['Nfkbid', 'Nfkbiz', 'Zc3h12a']	[['IMP'], ['IMP'], ['IMP']]
349	GO:BP	GO:0031650	regulation of heat generation	0.00348301	TRUE	"Any process that modulates the rate or extent of heat generation." [GOC:dph, GOC:mah, GOC:tb]	15	58	2	27334	0.0344828	0.133333	query_1	['GO:0031649', 'GO:0051239']	['Il1b', 'Ptgs2']	[['IDA'], ['IDA', 'ISO', 'IEA']]
350	GO:BP	GO:0051179	localization	0.00348301	TRUE	"Any process in which a cell, a substance, or a cellular entity, such as a protein complex or organelle, is transported, tethered to or otherwise maintained in a specific location. In the case of substances, localization may also be achieved via selective degradation." [GOC:ai, GOC:dos]	5466	58	23	27334	0.396552	0.00420783	query_1	['GO:0008150']	['Apol8', 'Cd14', 'Cdkn1a', 'Cebpb', 'Cxcr4', 'Emb', 'Hcar2', 'Il1b', 'Nfkbia', 'Nr4a1', 'Osm', 'Pde4b', 'Pim1', 'Pim3', 'Plk3', 'Ppp1r15a', 'Ptgs2', 'Sik1', 'Slc7a11', 'Srgn', 'Thbs1', 'Tmed5', 'Zc3h12a']	[['IEA'], ['IMP'], ['IMP'], ['ISO', 'IEA'], ['IEA'], ['ISS', 'ISO'], ['ISS', 'ISO', 'IEA'], ['IDA', 'ISO', 'IEA'], ['IDA', 'ISO', 'IBA', 'IEA'], ['ISO', 'IEA'], ['ISO'], ['IMP'], ['ISS', 'ISO', 'IEA'], ['IMP'], ['IEA'], ['ISO'], ['IMP', 'ISO', 'IEA'], ['ISS', 'ISO'], ['IDA', 'IMP', 'IEA'], ['IMP'], ['IEA'], ['IBA', 'IEA'], ['IMP', 'ISS', 'ISO', 'IEA']]
351	GO:BP	GO:2000318	positive regulation of T-helper 17 type immune response	0.00348301	TRUE	"Any process that activates or increases the frequency, rate or extent of T-helper 17 type immune response." [GOC:BHF, GOC:mah]	15	58	2	27334	0.0344828	0.133333	query_1	['GO:0002824', 'GO:0072538', 'GO:2000316']	['Nfkbid', 'Nfkbiz']	[['IMP'], ['IMP']]
352	GO:BP	GO:0007162	negative regulation of cell adhesion	0.00348922	TRUE	"Any process that stops, prevents, or reduces the frequency, rate or extent of cell adhesion." [GOC:go_curators]	303	58	5	27334	0.0862069	0.0165017	query_1	['GO:0007155', 'GO:0030155', 'GO:0048523']	['Cebpb', 'Dusp1', 'Nfkbid', 'Thbs1', 'Zc3h12a']	[['IDA'], ['ISO', 'IEA'], ['IDA'], ['IEA'], ['IMP']]
353	GO:BP	GO:0043434	response to peptide hormone	0.00348922	TRUE	"Any process that results in a change in state or activity of a cell or an organism (in terms of movement, secretion, enzyme production, gene expression, etc.) as a result of a peptide hormone stimulus. A peptide hormone is any of a class of peptides that are secreted into the blood stream and have endocrine functions in living animals." [PMID:11027914, PMID:15134857, Wikipedia:Peptide_hormone]	467	58	6	27334	0.103448	0.012848	query_1	['GO:0009725', 'GO:1901652']	['Egr1', 'Fos', 'Il1b', 'Nr4a1', 'Nr4a2', 'Ptgs2']	[['IDA'], ['IEA'], ['IDA'], ['IDA', 'IBA'], ['IDA', 'IBA'], ['IEA']]
354	GO:BP	GO:0002287	alpha-beta T cell activation involved in immune response	0.00353886	TRUE	"The change in morphology and behavior of an alpha-beta T cell resulting from exposure to a mitogen, cytokine, chemokine, cellular ligand, or an antigen for which it is specific, leading to the initiation or perpetuation of an immune response." [GOC:add, ISBN:0781735149]	71	58	3	27334	0.0517241	0.0422535	query_1	['GO:0002286', 'GO:0046631']	['Nfkbid', 'Nfkbiz', 'Zc3h12a']	[['IMP'], ['IMP'], ['IMP']]
355	GO:BP	GO:0042327	positive regulation of phosphorylation	0.00355206	TRUE	"Any process that activates or increases the frequency, rate or extent of addition of phosphate groups to a molecule." [GOC:jl]	868	58	8	27334	0.137931	0.00921659	query_1	['GO:0016310', 'GO:0042325', 'GO:0045937']	['Cdkn1a', 'Egr1', 'Il1b', 'Osm', 'Pim1', 'Ppp1r15a', 'Ptgs2', 'Thbs1']	[['ISO', 'IEA'], ['ISO', 'IEA'], ['ISO', 'IEA'], ['IDA', 'ISO'], ['ISO'], ['IDA', 'ISO'], ['IMP'], ['IEA']]
356	GO:BP	GO:0045765	regulation of angiogenesis	0.00355748	TRUE	"Any process that modulates the frequency, rate or extent of angiogenesis." [GOC:go_curators]	305	58	5	27334	0.0862069	0.0163934	query_1	['GO:0001525', 'GO:0022603', 'GO:1901342']	['Cxcr4', 'Il1b', 'Ppp1r15a', 'Thbs1', 'Zc3h12a']	[['IEA'], ['IMP', 'ISO', 'IEA'], ['ISO'], ['IEA'], ['ISS', 'ISO', 'IEA']]
357	GO:BP	GO:0006941	striated muscle contraction	0.00369783	TRUE	"A process in which force is generated within striated muscle tissue, resulting in the shortening of the muscle. Force generation involves a chemo-mechanical energy conversion step that is carried out by the actin/myosin complex activity, which generates force through ATP hydrolysis. Striated muscle is a type of muscle in which the repeating units (sarcomeres) of the contractile myofibrils are ar…	172	58	4	27334	0.0689655	0.0232558	query_1	['GO:0006936']	['Cxcr4', 'Nr4a1', 'Pde4b', 'Zc3h12a']	[['IEA'], ['ISO', 'IEA'], ['IMP'], ['IDA']]
358	GO:BP	GO:0010631	epithelial cell migration	0.00374277	TRUE	"The orderly movement of an epithelial cell from one site to another, often during the development of a multicellular organism." [GOC:ascb_2009, GOC:BHF, GOC:dph, GOC:tb]	309	58	5	27334	0.0862069	0.0161812	query_1	['GO:0001667', 'GO:0090132']	['Nr4a1', 'Ptgs2', 'Snai1', 'Thbs1', 'Zc3h12a']	[['ISO', 'IEA'], ['ISO', 'IEA'], ['IGI'], ['IEA'], ['ISS', 'ISO', 'IEA']]
359	GO:BP	GO:1901342	regulation of vasculature development	0.00374277	TRUE	"Any process that modulates the frequency, rate or extent of vasculature development." [GOC:TermGenie]	309	58	5	27334	0.0862069	0.0161812	query_1	['GO:0001944', 'GO:2000026']	['Cxcr4', 'Il1b', 'Ppp1r15a', 'Thbs1', 'Zc3h12a']	[['IEA'], ['IMP', 'ISO', 'IEA'], ['ISO'], ['IEA'], ['ISS', 'ISO', 'IEA']]
360	GO:BP	GO:0035970	peptidyl-threonine dephosphorylation	0.00387605	TRUE	"The removal of phosphoric residues from peptidyl-O-phospho-L-threonine to form peptidyl-threonine." [GOC:bf]	16	58	2	27334	0.0344828	0.125	query_1	['GO:0006470']	['Dusp1', 'Dusp5']	[['IMP', 'ISS'], ['ISO', 'IEA']]
361	GO:BP	GO:0090132	epithelium migration	0.00388873	TRUE	"The process in which the population of cells that make up an epithelium undergo directed movement." [GOC:ascb_2009, GOC:dph, GOC:tb]	312	58	5	27334	0.0862069	0.0160256	query_1	['GO:0090130']	['Nr4a1', 'Ptgs2', 'Snai1', 'Thbs1', 'Zc3h12a']	[['ISO', 'IEA'], ['ISO', 'IEA'], ['IGI'], ['IEA'], ['ISS', 'ISO', 'IEA']]
362	GO:BP	GO:2000514	regulation of CD4-positive, alpha-beta T cell activation	0.00390759	TRUE	"Any process that modulates the frequency, rate or extent of CD4-positive, alpha-beta T cell activation." [GOC:obol]	74	58	3	27334	0.0517241	0.0405405	query_1	['GO:0035710', 'GO:0046634']	['Nfkbid', 'Nfkbiz', 'Zc3h12a']	[['IMP'], ['IMP'], ['IMP']]
363	GO:BP	GO:0006936	muscle contraction	0.00392383	TRUE	"A process in which force is generated within muscle tissue, resulting in a change in muscle geometry. Force generation involves a chemo-mechanical energy conversion step that is carried out by the actin/myosin complex activity, which generates force through ATP hydrolysis." [GOC:ef, GOC:mtg_muscle, ISBN:0198506732]	313	58	5	27334	0.0862069	0.0159744	query_1	['GO:0003012']	['Cxcr4', 'Nr4a1', 'Pde4b', 'Ptgs2', 'Zc3h12a']	[['IEA'], ['ISO', 'IEA'], ['IMP'], ['ISO', 'IEA'], ['IDA']]
364	GO:BP	GO:0051234	establishment of localization	0.00396061	TRUE	"Any process that localizes a substance or cellular component. This may occur via movement, tethering or selective degradation." [GOC:ai, GOC:dos]	4797	58	21	27334	0.362069	0.00437774	query_1	['GO:0051179']	['Apol8', 'Cd14', 'Cdkn1a', 'Cebpb', 'Cxcr4', 'Emb', 'Hcar2', 'Il1b', 'Nfkbia', 'Nr4a1', 'Osm', 'Pde4b', 'Pim1', 'Pim3', 'Plk3', 'Ptgs2', 'Sik1', 'Slc7a11', 'Thbs1', 'Tmed5', 'Zc3h12a']	[['IEA'], ['IMP'], ['IMP'], ['ISO', 'IEA'], ['IEA'], ['ISS', 'ISO'], ['ISS', 'ISO', 'IEA'], ['IDA', 'ISO', 'IEA'], ['IDA', 'ISO', 'IEA'], ['ISO', 'IEA'], ['ISO'], ['IMP'], ['ISS', 'ISO', 'IEA'], ['IMP'], ['IEA'], ['IMP', 'ISO', 'IEA'], ['ISS', 'ISO'], ['IDA', 'IMP', 'IEA'], ['IEA'], ['IBA', 'IEA'], ['ISS', 'ISO', 'IEA']]
365	GO:BP	GO:0051248	negative regulation of protein metabolic process	0.00411818	TRUE	"Any process that stops, prevents, or reduces the frequency, rate or extent of chemical reactions and pathways involving a protein." [GOC:ai]	1123	58	9	27334	0.155172	0.00801425	query_1	['GO:0010605', 'GO:0019538', 'GO:0051172', 'GO:0051246']	['Bcl2a1d', 'Cdkn1a', 'Dusp1', 'Il1b', 'Nr4a1', 'Ppp1r15a', 'Ptgs2', 'Thbs1', 'Zc3h12a']	[['IDA'], ['IDA', 'ISO', 'IBA', 'IEA'], ['ISS', 'ISO', 'IEA'], ['IDA'], ['IDA'], ['IDA', 'ISO', 'IEA'], ['IMP'], ['IEA'], ['IDA', 'ISO', 'IBA', 'IEA']]
366	GO:BP	GO:0090130	tissue migration	0.0041455	TRUE	"The process in which the population of cells that make up a tissue undergo directed movement." [GOC:ascb_2009, GOC:dph, GOC:tb]	318	58	5	27334	0.0862069	0.0157233	query_1	['GO:0032501']	['Nr4a1', 'Ptgs2', 'Snai1', 'Thbs1', 'Zc3h12a']	[['ISO', 'IEA'], ['ISO', 'IEA'], ['IGI'], ['IEA'], ['ISS', 'ISO', 'IEA']]
367	GO:BP	GO:0001890	placenta development	0.0041455	TRUE	"The process whose specific outcome is the progression of the placenta over time, from its formation to the mature structure. The placenta is an organ of metabolic interchange between fetus and mother, partly of embryonic origin and partly of maternal origin." [GOC:add, ISBN:068340007X]	179	58	4	27334	0.0689655	0.0223464	query_1	['GO:0048513']	['Cebpb', 'Junb', 'Ptgs2', 'Snai1']	[['IGI'], ['IMP'], ['IMP', 'ISO', 'IEA'], ['IDA']]
368	GO:BP	GO:0006606	protein import into nucleus	0.0041455	TRUE	"The directed movement of a protein from the cytoplasm to the nucleus." [GOC:jl]	179	58	4	27334	0.0689655	0.0223464	query_1	['GO:0006886', 'GO:0034504', 'GO:0051170', 'GO:0072594']	['Cdkn1a', 'Nfkbia', 'Ptgs2', 'Zc3h12a']	[['IMP'], ['IDA'], ['ISO', 'IEA'], ['ISS', 'ISO', 'IEA']]
369	GO:BP	GO:1904018	positive regulation of vasculature development	0.0041455	TRUE	"Any process that activates or increases the frequency, rate or extent of vasculature development." [GO_REF:0000058, GOC:TermGenie, PMID:21472453]	179	58	4	27334	0.0689655	0.0223464	query_1	['GO:0001944', 'GO:0051094', 'GO:0051240', 'GO:1901342']	['Cxcr4', 'Il1b', 'Thbs1', 'Zc3h12a']	[['IEA'], ['IMP', 'ISO', 'IEA'], ['IEA'], ['ISS', 'ISO', 'IEA']]
370	GO:BP	GO:0045766	positive regulation of angiogenesis	0.0041455	TRUE	"Any process that activates or increases angiogenesis." [GOC:go_curators]	179	58	4	27334	0.0689655	0.0223464	query_1	['GO:0001525', 'GO:0045765', 'GO:1904018']	['Cxcr4', 'Il1b', 'Thbs1', 'Zc3h12a']	[['IEA'], ['IMP', 'ISO', 'IEA'], ['IEA'], ['ISS', 'ISO', 'IEA']]
371	GO:BP	GO:0032640	tumor necrosis factor production	0.00419911	TRUE	"The appearance of tumor necrosis factor due to biosynthesis or secretion following a cellular stimulus, resulting in an increase in its intracellular or extracellular levels. Tumor necrosis factor is an inflammatory cytokine produced by macrophages/monocytes during acute inflammation and which is responsible for a diverse range of signaling events within cells, leading to necrosis or apoptosis."…	180	58	4	27334	0.0689655	0.0222222	query_1	['GO:0071706']	['Ccl4', 'Cd14', 'Thbs1', 'Zc3h12a']	[['ISO'], ['IMP', 'ISO', 'IEA'], ['IEA'], ['IDA', 'ISS', 'ISO', 'IEA']]
372	GO:BP	GO:0032680	regulation of tumor necrosis factor production	0.00419911	TRUE	"Any process that modulates the frequency, rate or extent of tumor necrosis factor production." [GOC:mah, PMID:10891884, PMID:15560120]	180	58	4	27334	0.0689655	0.0222222	query_1	['GO:0032640', 'GO:1903555']	['Ccl4', 'Cd14', 'Thbs1', 'Zc3h12a']	[['ISO'], ['IMP', 'ISO', 'IEA'], ['IEA'], ['IDA', 'ISS', 'ISO', 'IEA']]
373	GO:BP	GO:0043409	negative regulation of MAPK cascade	0.00419911	TRUE	"Any process that stops, prevents, or reduces the frequency, rate or extent of signal transduction mediated by the MAPKKK cascade." [GOC:go_curators]	180	58	4	27334	0.0689655	0.0222222	query_1	['GO:0000165', 'GO:0043408', 'GO:1902532']	['Atf3', 'Dusp1', 'Dusp5', 'Il1b']	[['IMP'], ['IMP', 'ISS', 'ISO', 'IBA', 'IEA'], ['IBA'], ['IDA']]
374	GO:BP	GO:0090336	positive regulation of brown fat cell differentiation	0.00422309	TRUE	"Any process that increases the rate, frequency, or extent of brown fat cell differentiation. Brown fat cell differentiation is the process in which a relatively unspecialized cell acquires specialized features of a brown adipocyte, an animal connective tissue cell involved in adaptive thermogenesis. Brown adipocytes contain multiple small droplets of triglycerides and a high number of mitochondr…	17	58	2	27334	0.0344828	0.117647	query_1	['GO:0045600', 'GO:0050873', 'GO:0090335']	['Pim1', 'Ptgs2']	[['IMP'], ['IMP']]
375	GO:BP	GO:0032729	positive regulation of type II interferon production	0.00422664	TRUE	"Any process that activates or increases the frequency, rate, or extent of interferon-gamma production. Interferon-gamma is also known as type II interferon." [GOC:add, GOC:mah, PMID:15546383]	77	58	3	27334	0.0517241	0.038961	query_1	['GO:0001819', 'GO:0032609', 'GO:0032649']	['Cd14', 'Il1b', 'Pde4b']	[['IMP', 'IBA'], ['ISS', 'ISO', 'IEA'], ['ISO', 'IEA']]
376	GO:BP	GO:0002292	T cell differentiation involved in immune response	0.00422664	TRUE	"The process in which an antigenically naive T cell acquires the specialized features of an effector, regulatory, or memory T cell as part of an immune response. Effector T cells include cells which provide T cell help or exhibit cytotoxicity towards other cells." [GOC:add, ISBN:0781735149]	77	58	3	27334	0.0517241	0.038961	query_1	['GO:0002286', 'GO:0030217']	['Nfkbid', 'Nfkbiz', 'Zc3h12a']	[['IMP'], ['IMP'], ['IMP']]
377	GO:BP	GO:0002822	regulation of adaptive immune response based on somatic recombination of immune receptors built from immunoglobulin superfamily domains	0.00424189	TRUE	"Any process that modulates the frequency, rate, or extent of an adaptive immune response based on somatic recombination of immune receptors built from immunoglobulin superfamily domains. An example of this process is found in the Gnathostomata." [GOC:add, GOC:mtg_sensu]	181	58	4	27334	0.0689655	0.0220994	query_1	['GO:0002460', 'GO:0002819']	['Il1b', 'Nfkbid', 'Nfkbiz', 'Zc3h12a']	[['ISS', 'ISO', 'IEA'], ['IMP'], ['IMP'], ['IMP']]
378	GO:BP	GO:0036294	cellular response to decreased oxygen levels	0.00438542	TRUE	"Any process that results in a change in state or activity of a cell (in terms of movement, secretion, enzyme production, gene expression, etc.) as a result of a stimulus reflecting a decline in the level of oxygen." [GOC:al]	183	58	4	27334	0.0689655	0.0218579	query_1	['GO:0036293', 'GO:0071453']	['Egr1', 'Fos', 'Plk3', 'Ptgs2']	[['IDA'], ['IEA'], ['IEA'], ['IEA']]
379	GO:BP	GO:1903555	regulation of tumor necrosis factor superfamily cytokine production	0.00438542	TRUE	"Any process that modulates the frequency, rate or extent of tumor necrosis factor superfamily cytokine production." [GO_REF:0000058, GOC:TermGenie, PMID:24187568]	183	58	4	27334	0.0689655	0.0218579	query_1	['GO:0001817', 'GO:0071706']	['Ccl4', 'Cd14', 'Thbs1', 'Zc3h12a']	[['ISO'], ['IMP', 'ISO', 'IEA'], ['IEA'], ['IDA', 'ISS', 'ISO', 'IEA']]
380	GO:BP	GO:0071706	tumor necrosis factor superfamily cytokine production	0.00438542	TRUE	"The appearance of any member of the TNF superfamily due to biosynthesis or secretion following a cellular stimulus, resulting in an increase in its intracellular or extracellular levels." [GOC:add]	183	58	4	27334	0.0689655	0.0218579	query_1	['GO:0001816']	['Ccl4', 'Cd14', 'Thbs1', 'Zc3h12a']	[['ISO'], ['IMP', 'ISO', 'IEA'], ['IEA'], ['IDA', 'ISS', 'ISO', 'IEA']]
381	GO:BP	GO:2000628	regulation of miRNA metabolic process	0.00448415	TRUE	"Any process that modulates the frequency, rate or extent of miRNA metabolic process." [GOC:dph]	79	58	3	27334	0.0517241	0.0379747	query_1	['GO:0010586', 'GO:0051252']	['Egr1', 'Fos', 'Zc3h12a']	[['ISO', 'IEA'], ['ISO', 'IEA'], ['ISO', 'IEA']]
382	GO:BP	GO:2000242	negative regulation of reproductive process	0.00448415	TRUE	"Any process that stops, prevents, or reduces the frequency, rate or extent of reproductive process." [GOC:mah]	79	58	3	27334	0.0517241	0.0379747	query_1	['GO:0022414', 'GO:0048519', 'GO:2000241']	['Dusp1', 'Osm', 'Snai1']	[['ISS'], ['IDA'], ['IDA']]
383	GO:BP	GO:0009719	response to endogenous stimulus	0.0045034	TRUE	"Any process that results in a change in state or activity of a cell or an organism (in terms of movement, secretion, enzyme production, gene expression, etc.) as a result of a stimulus arising within the organism." [GOC:sm]	1936	58	12	27334	0.206897	0.00619835	query_1	['GO:0050896']	['Cebpb', 'Cxcl2', 'Cxcr4', 'Egr1', 'Fos', 'Ier2', 'Il1b', 'Nr4a1', 'Nr4a2', 'Pde4b', 'Ptgs2', 'Thbs1']	[['IDA'], ['IEA'], ['IEA'], ['IDA', 'ISS', 'ISO'], ['ISO', 'IEA'], ['ISS', 'ISO', 'IEA'], ['IDA'], ['IDA', 'ISO', 'IBA', 'IEA'], ['IDA', 'IBA'], ['IMP'], ['IEA'], ['IEA']]
384	GO:BP	GO:0019538	protein metabolic process	0.0045034	TRUE	"The chemical reactions and pathways involving a protein. Includes protein modification." [GOC:ma]	5596	58	23	27334	0.396552	0.00411008	query_1	['GO:0043170', 'GO:0044238', 'GO:1901564']	['Apol8', 'Bcl2a1d', 'Cdkn1a', 'Dusp1', 'Dusp5', 'Egr1', 'Il1b', 'Isca1', 'Kdm6b', 'Nfkbia', 'Nr4a1', 'Osm', 'Phlda1', 'Pim1', 'Pim3', 'Plk3', 'Ppp1r15a', 'Ptgs2', 'Sik1', 'Srgn', 'Stk17b', 'Thbs1', 'Zc3h12a']	[['IEA'], ['IDA'], ['IDA', 'IMP', 'ISO', 'IBA', 'IEA'], ['IMP', 'ISS', 'ISO', 'IEA'], ['ISO', 'IEA'], ['ISO', 'IEA'], ['IDA', 'ISO', 'IEA'], ['IBA'], ['IDA', 'IMP', 'ISO', 'IBA', 'IEA'], ['ISO', 'IEA'], ['IDA'], ['IDA', 'ISO'], ['IDA'], ['IDA', 'ISO', 'IBA', 'IEA'], ['ISS', 'ISO', 'IBA', 'IEA'], ['IEA'], ['IDA', 'ISO', 'IBA', 'IEA'], ['IMP'], ['IDA', 'ISS', 'ISO', 'IBA', 'IEA'], ['IDA'], ['ISS', …
385	GO:BP	GO:0051170	import into nucleus	0.0045084	TRUE	"The directed movement of substances into the nucleus." [GOC:ai]	185	58	4	27334	0.0689655	0.0216216	query_1	['GO:0006913']	['Cdkn1a', 'Nfkbia', 'Ptgs2', 'Zc3h12a']	[['IMP'], ['IDA'], ['ISO', 'IEA'], ['ISS', 'ISO', 'IEA']]
386	GO:BP	GO:0046649	lymphocyte activation	0.00452216	TRUE	"A change in morphology and behavior of a lymphocyte resulting from exposure to a specific antigen, mitogen, cytokine, chemokine, cellular ligand, or soluble factor." [GOC:mgi_curators, ISBN:0781735149]	912	58	8	27334	0.137931	0.00877193	query_1	['GO:0045321']	['Bcl2a1d', 'Cdkn1a', 'Cebpb', 'Egr1', 'Il1b', 'Nfkbid', 'Nfkbiz', 'Zc3h12a']	[['IMP'], ['IGI'], ['IDA'], ['IMP'], ['ISO', 'IBA', 'IEA'], ['IDA', 'IMP'], ['IMP'], ['IMP']]
387	GO:BP	GO:0060284	regulation of cell development	0.00458467	TRUE	"Any process that modulates the rate, frequency or extent of the progression of the cell over time, from its formation to the mature structure. Cell development does not include the steps involved in committing a cell to a specific fate." [GOC:dph, GOC:tb]	915	58	8	27334	0.137931	0.00874317	query_1	['GO:0045595', 'GO:0048468']	['Cebpb', 'Cxcr4', 'Fos', 'Il1b', 'Nfkbia', 'Nfkbid', 'Nfkbiz', 'Zc3h12a']	[['IDA', 'IGI'], ['IEA'], ['IDA'], ['ISO', 'IEA'], ['IMP'], ['IDA', 'IMP'], ['IMP'], ['IMP']]
388	GO:BP	GO:2000379	positive regulation of reactive oxygen species metabolic process	0.00458467	TRUE	"Any process that activates or increases the frequency, rate or extent of reactive oxygen species metabolic process." [GOC:mah]	80	58	3	27334	0.0517241	0.0375	query_1	['GO:0031325', 'GO:0072593', 'GO:2000377']	['Cdkn1a', 'Thbs1', 'Zc3h12a']	[['IMP', 'ISO', 'IEA'], ['IEA'], ['ISS', 'ISO', 'IEA']]
389	GO:BP	GO:0035239	tube morphogenesis	0.00458467	TRUE	"The process in which the anatomical structures of a tube are generated and organized. Epithelial and endothelial tubes transport gases, liquids and cells from one site to another and form the basic structure of many organs and tissues, with tube shape and organization varying from the single-celled excretory organ in Caenorhabditis elegans to the branching trees of the mammalian kidney and insec…	915	58	8	27334	0.137931	0.00874317	query_1	['GO:0009653', 'GO:0035295']	['Cxcr4', 'Il1b', 'Junb', 'Nr4a1', 'Ppp1r15a', 'Ptgs2', 'Thbs1', 'Zc3h12a']	[['IEA'], ['IMP', 'ISO', 'IEA'], ['IMP'], ['ISO', 'IEA'], ['ISO'], ['ISO', 'IEA'], ['IEA'], ['ISS', 'ISO', 'IEA']]
390	GO:BP	GO:0071478	cellular response to radiation	0.00463341	TRUE	"Any process that results in a change in state or activity of a cell (in terms of movement, secretion, enzyme production, gene expression, etc.) as a result of an electromagnetic radiation stimulus. Electromagnetic radiation is a propagating wave in space with electric and magnetic components. These components oscillate at right angles to each other and to the direction of propagation." [GOC:mah]	187	58	4	27334	0.0689655	0.0213904	query_1	['GO:0009314', 'GO:0071214']	['Cdkn1a', 'Egr1', 'Ptgs2', 'Rdh11']	[['IDA', 'IMP', 'ISO', 'IEA'], ['IMP'], ['IEA'], ['IMP']]
391	GO:BP	GO:0032088	negative regulation of NF-kappaB transcription factor activity	0.00468886	TRUE	"Any process that stops, prevents, or reduces the frequency, rate or extent of the activity of the transcription factor NF-kappaB." [GOC:dph, GOC:rl, GOC:tb]	81	58	3	27334	0.0517241	0.037037	query_1	['GO:0043433']	['Nfkbia', 'Nfkbid', 'Zc3h12a']	[['ISO', 'IBA', 'IEA'], ['IDA'], ['ISS', 'ISO', 'IEA']]
392	GO:BP	GO:0097192	extrinsic apoptotic signaling pathway in absence of ligand	0.00468886	TRUE	"The series of molecular signals in which a signal is conveyed from the cell surface to trigger the apoptotic death of a cell. The pathway starts with withdrawal of a ligand from a cell surface receptor, and ends when the execution phase of apoptosis is triggered." [GOC:mtg_apoptosis, PMID:15044679, PMID:20816705]	81	58	3	27334	0.0517241	0.037037	query_1	['GO:0038034', 'GO:0097191']	['Bcl2a1b', 'Bcl2a1d', 'Il1b']	[['IBA'], ['IBA'], ['IMP', 'ISO', 'IEA']]
393	GO:BP	GO:0038034	signal transduction in absence of ligand	0.00468886	TRUE	"The series of molecular signals initiated by the absence of a ligand or the withdrawal of a ligand from a receptor." [GOC:al, GOC:ppm, GOC:pr, PMID:15044679]	81	58	3	27334	0.0517241	0.037037	query_1	['GO:0007165']	['Bcl2a1b', 'Bcl2a1d', 'Il1b']	[['IBA'], ['IBA'], ['IMP', 'ISO', 'IEA']]
394	GO:BP	GO:0010467	gene expression	0.00473825	TRUE	"The process in which a gene's sequence is converted into a mature gene product (protein or RNA). This includes the production of an RNA transcript and its processing, translation and maturation for protein-coding genes." [GOC:txnOH-2018, PMID:25934543, PMID:31580950]	9264	58	32	27334	0.551724	0.00345423	query_1	['GO:0043170']	['Atf3', 'Ccl4', 'Cd14', 'Cdkn1a', 'Cebpb', 'Csrnp1', 'Cwc25', 'Dusp5', 'Egr1', 'Ets2', 'Fos', 'Ier2', 'Il1b', 'Isca1', 'Junb', 'Kdm6b', 'Nfkbia', 'Nfkbid', 'Nfkbiz', 'Nr4a1', 'Nr4a2', 'Osm', 'Pde4b', 'Pim1', 'Plk3', 'Ppp1r15a', 'Ptgs2', 'Sik1', 'Snai1', 'Srgn', 'Thbs1', 'Zc3h12a']	[['IDA', 'IMP', 'IGI', 'ISO', 'IBA', 'IEA'], ['ISO'], ['IMP', 'ISO', 'IBA', 'IEA'], ['IMP'], ['IDA', 'IMP', 'IGI', 'ISS', 'ISO', 'IBA', 'IC', 'IEA'], ['IDA', 'IMP', 'IBA'], ['ISS', 'ISO', 'IBA', 'IEA'], ['ISO'], ['IDA', 'IMP', 'ISO', 'IBA', 'IEA'], ['ISO', 'IBA', 'IEA'], ['IDA', 'IMP', 'ISO', 'IBA', 'IC', 'IEA'], ['ISO', 'IEA'], ['IDA', 'IMP', 'IGI', 'ISS', 'ISO', 'IBA', 'IEA'], ['IBA'], ['IDA', …
395	GO:BP	GO:0048660	regulation of smooth muscle cell proliferation	0.00485519	TRUE	"Any process that modulates the frequency, rate or extent of smooth muscle cell proliferation." [CL:0000192, GOC:ebc]	190	58	4	27334	0.0689655	0.0210526	query_1	['GO:0042127', 'GO:0048659']	['Cdkn1a', 'Egr1', 'Ptgs2', 'Thbs1']	[['ISO', 'IEA'], ['ISO'], ['ISO', 'IEA'], ['IEA']]
396	GO:BP	GO:0002694	regulation of leukocyte activation	0.00493595	TRUE	"Any process that modulates the frequency, rate, or extent of leukocyte activation." [GOC:add]	709	58	7	27334	0.12069	0.00987306	query_1	['GO:0002682', 'GO:0045321', 'GO:0050865']	['Cdkn1a', 'Cebpb', 'Il1b', 'Nfkbid', 'Nfkbiz', 'Thbs1', 'Zc3h12a']	[['IGI'], ['IDA'], ['ISO', 'IBA', 'IEA'], ['IDA', 'IMP'], ['IMP'], ['IEA'], ['IMP']]
397	GO:BP	GO:0035295	tube development	0.00493595	TRUE	"The process whose specific outcome is the progression of a tube over time, from its initial formation to a mature structure. Epithelial and endothelial tubes transport gases, liquids and cells from one site to another and form the basic structure of many organs and tissues including lung and trachea, kidney, the mammary gland, the vascular system and the gastrointestinal and urinary-genital trac…	1165	58	9	27334	0.155172	0.00772532	query_1	['GO:0007275', 'GO:0048856']	['Cxcr4', 'Il1b', 'Junb', 'Nr4a1', 'Ppp1r15a', 'Ptgs2', 'Slc7a11', 'Thbs1', 'Zc3h12a']	[['IEA'], ['IMP', 'ISO', 'IEA'], ['IMP'], ['ISO', 'IEA'], ['ISO'], ['ISO', 'IEA'], ['IMP'], ['IEA'], ['ISS', 'ISO', 'IEA']]
398	GO:BP	GO:0036003	positive regulation of transcription from RNA polymerase II promoter in response to stress	0.00497693	TRUE	"Any process that increases the frequency, rate or extent of transcription from an RNA polymerase II promoter as a result of a stimulus indicating the organism is under stress. The stress is usually, but not necessarily, exogenous (e.g. temperature, humidity, ionizing radiation)." [GOC:mcc]	19	58	2	27334	0.0344828	0.105263	query_1	['GO:0043618', 'GO:0045944']	['Atf3', 'Cebpb']	[['ISO', 'IEA'], ['ISO', 'IEA']]
399	GO:BP	GO:1902105	regulation of leukocyte differentiation	0.00498216	TRUE	"Any process that modulates the frequency, rate or extent of leukocyte differentiation." [GOC:add, GOC:TermGenie]	337	58	5	27334	0.0862069	0.0148368	query_1	['GO:0002521', 'GO:1903706']	['Cebpb', 'Fos', 'Nfkbid', 'Nfkbiz', 'Zc3h12a']	[['IDA', 'IGI'], ['IDA'], ['IDA', 'IMP'], ['IMP'], ['IMP']]
400	GO:BP	GO:0080135	regulation of cellular response to stress	0.00506338	TRUE	"Any process that modulates the frequency, rate or extent of a cellular response to stress. Cellular response to stress is a change in state or activity of a cell (in terms of movement, secretion, enzyme production, gene expression, etc.) as a result of a stimulus indicating the organism is under stress. The stress is usually, but not necessarily, exogenous (e.g. temperature, humidity, ionizing r…	713	58	7	27334	0.12069	0.00981767	query_1	['GO:0033554', 'GO:0050794', 'GO:0080134']	['Dusp1', 'Il1b', 'Ppp1r15a', 'Ptgs2', 'Slc7a11', 'Snai1', 'Zc3h12a']	[['ISO', 'IBA', 'IEA'], ['IDA', 'IGI', 'ISO'], ['IDA'], ['IMP'], ['IDA', 'IMP'], ['ISO', 'IEA'], ['ISS', 'ISO', 'IEA']]
401	GO:BP	GO:0010876	lipid localization	0.00507506	TRUE	"Any process in which a lipid is transported to, or maintained in, a specific location." [GOC:BHF, GOC:dph, GOC:tb]	514	58	6	27334	0.103448	0.0116732	query_1	['GO:0033036']	['Apol8', 'Il1b', 'Nfkbia', 'Ptgs2', 'Thbs1', 'Zc3h12a']	[['IEA'], ['IDA', 'ISO', 'IEA'], ['ISO', 'IEA'], ['IMP'], ['IEA'], ['IMP', 'ISO', 'IEA']]
402	GO:BP	GO:0008285	negative regulation of cell population proliferation	0.00507982	TRUE	"Any process that stops, prevents or reduces the rate or extent of cell proliferation." [GOC:go_curators]	714	58	7	27334	0.12069	0.00980392	query_1	['GO:0008283', 'GO:0042127', 'GO:0048523']	['Cdkn1a', 'Cebpb', 'Dusp1', 'Il1b', 'Ppp1r15a', 'Ptgs2', 'Thbs1']	[['IMP', 'ISO', 'IEA'], ['IDA'], ['IMP'], ['ISO', 'IEA'], ['ISO'], ['ISO', 'IEA'], ['IEA']]
403	GO:BP	GO:0001933	negative regulation of protein phosphorylation	0.00526959	TRUE	"Any process that stops, prevents or reduces the rate of addition of phosphate groups to amino acids within a protein." [GOC:hjd]	342	58	5	27334	0.0862069	0.0146199	query_1	['GO:0001932', 'GO:0006468', 'GO:0031400', 'GO:0042326']	['Cdkn1a', 'Dusp1', 'Il1b', 'Ppp1r15a', 'Zc3h12a']	[['IDA', 'ISO', 'IBA', 'IEA'], ['ISS', 'ISO', 'IEA'], ['IDA'], ['IDA', 'ISO'], ['IDA']]
404	GO:BP	GO:1904406	negative regulation of nitric oxide metabolic process	0.00538737	TRUE	"Any process that stops, prevents or reduces the frequency, rate or extent of nitric oxide metabolic process." [GO_REF:0000058, GOC:TermGenie, PMID:11991626]	20	58	2	27334	0.0344828	0.1	query_1	['GO:0046209', 'GO:0051172', 'GO:0080164']	['Gla', 'Zc3h12a']	[['IMP'], ['IDA', 'ISS', 'ISO', 'IEA']]
405	GO:BP	GO:0045019	negative regulation of nitric oxide biosynthetic process	0.00538737	TRUE	"Any process that stops, prevents, or reduces the frequency, rate or extent of the chemical reactions and pathways resulting in the formation of nitric oxide." [GOC:go_curators]	20	58	2	27334	0.0344828	0.1	query_1	['GO:0006809', 'GO:0031327', 'GO:0045428', 'GO:1904406']	['Gla', 'Zc3h12a']	[['IMP'], ['IDA', 'ISS', 'ISO', 'IEA']]
406	GO:BP	GO:0051447	negative regulation of meiotic cell cycle	0.00538737	TRUE	"Any process that stops, prevents or reduces the rate or extent of progression through the meiotic cell cycle." [GOC:ai, GOC:dph, GOC:tb]	20	58	2	27334	0.0344828	0.1	query_1	['GO:0045786', 'GO:0051321', 'GO:0051445', 'GO:2000242']	['Dusp1', 'Osm']	[['ISS'], ['IDA']]
407	GO:BP	GO:0032310	prostaglandin secretion	0.00538737	TRUE	"The regulated release of a prostaglandin, any of a group of biologically active metabolites which contain a cyclopentane ring, from a cell or a tissue." [GOC:mah]	20	58	2	27334	0.0344828	0.1	query_1	['GO:0015732', 'GO:0023061', 'GO:0032309', 'GO:0140353']	['Il1b', 'Ptgs2']	[['IDA'], ['IMP']]
408	GO:BP	GO:0002819	regulation of adaptive immune response	0.00538737	TRUE	"Any process that modulates the frequency, rate, or extent of an adaptive immune response." [GOC:add]	197	58	4	27334	0.0689655	0.0203046	query_1	['GO:0002250', 'GO:0050776']	['Il1b', 'Nfkbid', 'Nfkbiz', 'Zc3h12a']	[['ISS', 'ISO', 'IEA'], ['IMP'], ['IMP'], ['IMP']]
409	GO:BP	GO:0048659	smooth muscle cell proliferation	0.00546851	TRUE	"The multiplication or reproduction of smooth muscle cells, resulting in the expansion of a cell population." [CL:0000192, GOC:ebc, PMID:1840698]	198	58	4	27334	0.0689655	0.020202	query_1	['GO:0033002']	['Cdkn1a', 'Egr1', 'Ptgs2', 'Thbs1']	[['ISO', 'IEA'], ['ISO'], ['ISO', 'IEA'], ['IEA']]
410	GO:BP	GO:0008015	blood circulation	0.00564917	TRUE	"The flow of blood through the body of an animal, enabling the transport of nutrients to the tissues and the removal of waste products." [GOC:mtg_heart, ISBN:0192800825]	527	58	6	27334	0.103448	0.0113852	query_1	['GO:0003013']	['Ccl4', 'Cxcr4', 'Dusp5', 'Pde4b', 'Ptgs2', 'Zc3h12a']	[['ISO'], ['IEA'], ['ISO'], ['IMP'], ['IMP', 'ISO', 'IEA'], ['IDA']]
411	GO:BP	GO:0007519	skeletal muscle tissue development	0.00564917	TRUE	"The developmental sequence of events leading to the formation of adult skeletal muscle tissue. The main events are: the fusion of myoblasts to form myotubes that increase in size by further fusion to them of myoblasts, the formation of myofibrils within their cytoplasm and the establishment of functional neuromuscular junctions with motor neurons. At this stage they can be regarded as mature mus…	200	58	4	27334	0.0689655	0.02	query_1	['GO:0060537', 'GO:0060538']	['Atf3', 'Egr1', 'Fos', 'Nr4a1']	[['IMP'], ['IMP'], ['IMP'], ['IMP']]
412	GO:BP	GO:0051174	regulation of phosphorus metabolic process	0.00566562	TRUE	"Any process that modulates the frequency, rate or extent of the chemical reactions and pathways involving phosphorus or compounds containing phosphorus." [GOC:ai]	1452	58	10	27334	0.172414	0.00688705	query_1	['GO:0006793', 'GO:0031323']	['Cdkn1a', 'Dusp1', 'Egr1', 'Il1b', 'Osm', 'Pim1', 'Ppp1r15a', 'Ptgs2', 'Thbs1', 'Zc3h12a']	[['IDA', 'IMP', 'ISO', 'IBA', 'IEA'], ['ISS', 'ISO', 'IEA'], ['ISO', 'IEA'], ['IDA', 'ISO', 'IEA'], ['IDA', 'ISO'], ['ISO'], ['IDA', 'ISO', 'IBA', 'IEA'], ['IMP'], ['IEA'], ['IDA']]
413	GO:BP	GO:0051241	negative regulation of multicellular organismal process	0.00566562	TRUE	"Any process that stops, prevents, or reduces the frequency, rate or extent of an organismal process, the processes pertinent to the function of an organism above the cellular level; includes the integrated processes of tissues and organs." [GOC:ai]	1195	58	9	27334	0.155172	0.00753138	query_1	['GO:0032501', 'GO:0048519', 'GO:0051239']	['Cebpb', 'Dusp5', 'Il1b', 'Nfkbid', 'Pde4b', 'Ptgs2', 'Srgn', 'Thbs1', 'Zc3h12a']	[['IDA'], ['ISO'], ['IDA', 'ISO'], ['IDA'], ['IMP'], ['ISO', 'IEA'], ['IMP', 'ISS', 'ISO', 'IBA'], ['IEA'], ['IDA', 'IMP', 'ISS', 'ISO', 'IEA']]
414	GO:BP	GO:0120162	positive regulation of cold-induced thermogenesis	0.00566562	TRUE	"Any process that activates or increases the frequency, rate or extent of cold-induced thermogenesis." [PMID:27876809]	88	58	3	27334	0.0517241	0.0340909	query_1	['GO:0009893', 'GO:0051240', 'GO:0106106', 'GO:0120161']	['Cebpb', 'G0s2', 'Kdm6b']	[['IMP'], ['IMP'], ['IMP']]
415	GO:BP	GO:0019220	regulation of phosphate metabolic process	0.00566562	TRUE	"Any process that modulates the frequency, rate or extent of the chemical reactions and pathways involving phosphates." [GOC:go_curators]	1451	58	10	27334	0.172414	0.0068918	query_1	['GO:0006796', 'GO:0051174']	['Cdkn1a', 'Dusp1', 'Egr1', 'Il1b', 'Osm', 'Pim1', 'Ppp1r15a', 'Ptgs2', 'Thbs1', 'Zc3h12a']	[['IDA', 'IMP', 'ISO', 'IBA', 'IEA'], ['ISS', 'ISO', 'IEA'], ['ISO', 'IEA'], ['IDA', 'ISO', 'IEA'], ['IDA', 'ISO'], ['ISO'], ['IDA', 'ISO', 'IBA', 'IEA'], ['IMP'], ['IEA'], ['IDA']]
[truncated: 2,270 more rows]

## Sheet: 7-DE_GO_Naive_ClvrDWN_lvl2_LFc1
	source	native	name	p_value	significant	description	term_size	query_size	intersection_size	effective_domain_size	precision	recall	query	parents	intersections	evidences
[truncated: 2,780 more rows]

[truncated: 29 more sheets: 8-DE_ct_info_level2_Sham_LFc1, 9-DE_GO_Sham_ClvrUP_lvl2_LFc1, 10-DE_GO_Sham_ClvrDWN_lvl2_LFc1, 11-DE_ct_info_level2_MCAo_LFc1, 12-DE_GO_MCAo_ClvrUP_lvl2_LFc1, 13-DE_GO_MCAo_ClvrDWN_lvl2_LFc1, 14-LR_unique_genes_level1_Naive, 15-LR_unique_Clv_Naive, 16-LR_unique_Vrtbr_Naive, 17-LR_unique_Fmr_Naive, 18-LR_unique_int_Naive, 19-LR_unique_genes_level1_Sham, 20-LR_unique_Clv_Sham, 21-LR_unique_Vrtbr_Sham, 22-LR_unique_Fmr_Sham, 23-LR_unique_int_Sham, 24-LR_unique_genes_level1_MCAo, 25-LR_unique_Clv_MCAo, 26-LR_unique_Vrtbr_MCAo, 27-LR_unique_Fmr_MCAo …]
