# Supplementary material for: Distinct molecular profiles of skull bone marrow in health and neurological disorders
Source: Cell. 2023 Aug 17;186(17):3706–3725.e29. doi: 10.1016/j.cell.2023.07.009 (PMC10443631; doi:10.1016/j.cell.2023.07.009)
Supplement: Table S2. All relevant tables relating to proteomics analysis, related to Figures 3 and 5 [file mmc2.xlsx]

## Sheet: List of Tables
Number	File name	File description
1	1-Mo_de_Clv_vs_bns_naive	Mouse, Calvaria vs bones differentially regulated genes in naïve condition
2	2-Mo_de_GO_Clv_vs_bns_naive_UP	Mouse, Calvaria vs bones Up-regulated genes GO terms and their intersection with our dataset in naïve condition
3	3-Mo_de_GO_Clv_vs_bns_naive_DWN	Mouse, Calvaria vs bones Down-regulated genes GO terms and their intersection with our dataset in naïve condition
4	4-Mo_de_Clv_vs_bns_shm	Mouse, Calvaria vs bones differentially regulated genes in sham condition
5	5-Mo_de_GO_Clv_vs_bns_shm_UP	Mouse, Calvaria vs bones Up-regulated genes GO terms and their intersection with our dataset in sham condition
6	6-Mo_de_GO_Clv_vs_bns_shm_DWN	Mouse, Calvaria vs bones Down-regulated genes GO terms and their intersection with our dataset in sham condition
7	7-Mo_de_Clv_vs_bns_MCAo	Mouse, Calvaria vs bones differentially regulated genes in MCAo condition
8	8-Mo_de_GO_Clv_vs_bns_MCAo_UP	Mouse, Calvaria vs bones Up-regulated genes GO terms and their intersection with our dataset in MCAo condition
9	9-Mo_de_GO_Clv_vs_bns_MCAo_DWN	Mouse, Calvaria vs bones Down-regulated genes GO terms and their intersection with our dataset in MCAo condition
10	10-Mu_de_calvaria_mcao_vs_sham	Mouse, Calvaria MCAo vs sham diffrentially regulated genes
11	11-Mu_de_clvr_mcao_vs_sham_UP	Mouse, Calvaria MCAo vs sham Up-regulated genes GO terms and their intersection with out dataset
12	12-Mu_de_clvr_mcao_vs_sham_DWN	Mouse, Calvaria MCAo vs sham Down-regulated genes GO terms and their intersection with out dataset
13	13-Mu_neutrophil_degrn_MDL	Mouse, Module 2, neutrophil degranulation GO term pathway, intersection with out dataset
14	14-Hu_unique_skull_genes_20dnr	Human, 105 unique skull genes
15	15-Hu_gene_GO_unique_skull	Human, Skull unique genes GO terms and their intersection with our dataset
16	16-Hu_gene_GO_unique_plvs	Human, Pelvis unique genes GO terms and their intersection with our dataset
17	17-Hu_gene_GO_unique_vrtbr	Human, Vertebra unique genes GO terms and their intersection with our dataset
18	18-Hu_gene_GO_vrtbr+plv	Human, Pelvis+Vertebra unique genes GO terms and their intersection with our dataset
19	19-Hu_de_Skull_vs_other	Human, Skull vs other bone differentially regulated genes
20	20-Hu_Skull_gene_GO_UP	Human, Skull vs other bone Up-regulated genes GO terms and their intersection with out dataset
21	21-Hu_Skull_gene_GO_DWN	Human, Skull vs other bone Down-regulated genes GO terms and their intersection with out dataset
22	22-Hu_de_Vertebra_vs_other	Human, Vertebra vs other bone differentially regulated genes
23	23-Hu_Vrtbr_gene_GO_UP	Human, Vertebra vs other bone Up-regulated genes GO terms and their intersection with out dataset
24	24-Hu_Vrtbr_gene_GO_DWN	Human, Vertebra vs other bone Down-regulated genes GO terms and their intersection with out dataset
25	25-Hu_de_Pelvis_vs_other	Human, Pelvis vs other bone differentially regulated genes
26	26-Hu_Plvs_gene_GO_UP	Human, Pelvis vs other bone Up-regulated genes GO terms and their intersection with out dataset
27	27-Hu_Plvs_gene_GO_DWN	Human, Pelvis vs other bone Down-regulated genes GO terms and their intersection with out dataset
28	28-Hu_mRNA_processing_genes_human	Human, Module, mRNA processing GO term pathway, intersection with out dataset
29	29-Hu_neutrophil_degranulation_genes	Human, Module, neutrophil degranulation GO term pathway, intersection with out dataset
30	30-Hu_skull_uniq_synpse_overlp	Human, unique synapse protein overlap with GO synapse terms count per sample

## Sheet: 1-Mo_de_Clv_vs_bns_naive
	genes	diffexpressed
0	Tut4	UP
1	Bglap	UP
2	Vnn1	UP
3	Grb7	UP
4	Ubac2	UP
5	Col3a1	UP
6	Ppard	UP
7	Ticam2	UP
8	Omd	UP
9	Dennd5a	UP
10	Serpinc1	UP
11	Serpinf1	UP
12	Col1a1	UP
13	Col1a2	UP
14	Arid3b	UP
15	Fbln1	UP
16	Hgfac	UP
17	Arhgap35	UP
18	Nbl1	UP
19	Cstdc6	UP
20	Prl7c1	UP
21	Igf2	UP
22	C1qtnf3	UP
23	Itih2	UP
24	Itih3	UP
25	Gnal-1	UP
26	Olfr1281	UP
27	Pramel7	UP
28	Serpind1	UP
29	Ankk1-1	UP
30	C4b	UP
31	Mug1-1	UP
32	Cfb	UP
33	Comp-1	UP
34	Apob	UP
35	Plekhh2	UP
36	Efemp1	UP
37	Lox	UP
38	Amy1	UP
39	F13b	UP
40	Igfbp2	UP
41	Mt2	UP
42	C8b	UP
43	Cpa1	UP
44	Plcb1	UP
45	H2ax	UP
46	H2ac1	UP
47	Ndufs7	DOWN
48	Ndufa9	DOWN
49	Ppfia2	DOWN
50	Slc25a31	DOWN
51	Acadsb	DOWN
52	Cryab	DOWN
53	Slc25a11	DOWN
54	Slc25a20	DOWN
55	Slc25a12-1	DOWN
56	Apoa2	DOWN
57	Atp5mg	DOWN
58	Atp5mf	DOWN
59	S100a10	DOWN
60	Prkar2a	DOWN
61	Atp5pb	DOWN
62	Slc25a4-1	DOWN
63	Cavin1	DOWN
64	Ndufs3	DOWN
65	Pla2g7	DOWN
66	Pygl-1	DOWN
67	Kif5c	DOWN
68	Atp5f1e	DOWN
69	Atp5f1c	DOWN
70	Ppp4r2	DOWN
71	Sucla2	DOWN
72	Pdhb	DOWN
73	Atp5mj	DOWN
74	Selenom	DOWN
75	Cs	DOWN
76	Des-2	DOWN
77	Acsl1	DOWN
78	Pfkl-1	DOWN
79	Acads	DOWN
80	Nid2	DOWN
81	Hmgn2	DOWN
82	Slc25a12	DOWN
83	Zadh2	DOWN
84	Vdac1	DOWN
85	Gemin4	DOWN
86	Sdha	DOWN
87	Prelp	DOWN
88	Sdf2l1	DOWN
89	Eml4	DOWN
90	Dcaf5	DOWN
91	Angptl1	DOWN
92	Ppp4r3a-1	DOWN
93	Actn1-1	DOWN
94	Acadl	DOWN
95	Cisd1	DOWN
96	Riok3	DOWN
97	Idh3a	DOWN
98	Ogdh	DOWN
99	Hbb-bs	DOWN
100	Slc25a4	DOWN
101	Ckb-1	DOWN
102	Uqcrc1	DOWN
103	Ppp1r8	DOWN
104	Cybb-1	DOWN
105	Pf4	DOWN
106	Got2	DOWN
107	Sub1	DOWN
108	Prex1	DOWN
109	Rps7	DOWN
110	Ints3	DOWN
111	Tnnc2	DOWN
112	Ppig	DOWN
113	Ndufb7	DOWN
114	Pygb	DOWN
115	Ndufs1	DOWN
116	Mtx2	DOWN
117	Toe1	DOWN
118	Fabp4	DOWN
119	Abcb7	DOWN
120	Sap30	DOWN
121	Uqcrc2	DOWN
122	Nucks1	DOWN
123	Coro1a-1	DOWN
124	Mapre2	DOWN
125	Sdhb	DOWN
126	Dhdh	DOWN
127	Mgat1	DOWN
128	Actn1-2	DOWN
129	Cstf2-1	DOWN
130	Acadvl	DOWN
131	Fxr1	DOWN
132	H2-Eb1	DOWN
133	Ilk	DOWN
134	Des-4	DOWN
135	Pmpcb-1	DOWN
136	Rcc1	DOWN
137	Gstm1-4	DOWN
138	Inpp5b	DOWN
139	Actr1a-1	DOWN
140	Ndufa4	DOWN
141	Epb41	DOWN
142	Ugt2b1	DOWN
143	Wdhd1	DOWN
144	Rtl5	DOWN
145	Clybl	DOWN
146	Tra2a	DOWN
147	Fh	DOWN
148	Fbl-1	DOWN
149	Sntb2	DOWN
150	Zc3h13	DOWN
151	Golga3	DOWN
152	Aldh6a1	DOWN
153	Oxct1	DOWN
154	Hk1-4	DOWN
155	Evl	DOWN
156	Atp2a1	DOWN
157	Pola1	DOWN
158	Cc2d1b	DOWN
159	Atp6v1d	DOWN
160	Ctdp1	DOWN
161	Rps3a	DOWN
162	Cox5b	DOWN
163	Snap29	DOWN
164	Bdh1	DOWN
165	Golim4	DOWN
166	Srsf7	DOWN
167	Coq9	DOWN
168	Nadsyn1	DOWN
169	Rfc1	DOWN
170	Cdca8	DOWN
171	Sf3b4	DOWN
172	Tk1	DOWN
173	Pdp1	DOWN
174	Hnrnpa0	DOWN
175	Arhgap17	DOWN
176	Mrps16	DOWN
177	Cstf2	DOWN
178	Plekhf2	DOWN
179	Tprkb	DOWN
180	Ncf1	DOWN
181	Pdk3	DOWN
182	Mdh2	DOWN
183	Ndufb6	DOWN
184	Gp5	DOWN
185	Nudcd2	DOWN
186	H1-4	DOWN
187	Limd2	DOWN
188	Bop1	DOWN
189	Tubb1-1	DOWN
190	Parvb	DOWN
191	Hba	DOWN
192	Golga5	DOWN
193	Sf3a2	DOWN
194	Eif3a	DOWN
195	Ighd	DOWN
196	Lrrfip1	DOWN
197	Exoc1	DOWN
198	Dpp7	DOWN
199	Pcca	DOWN
200	Dlat	DOWN
201	Glb1	DOWN
202	Rab27a	DOWN
203	Ifrd2	DOWN
204	Eif2s2	DOWN
205	Syne2	DOWN
206	Surf1	DOWN
207	Lrch4	DOWN
208	Pin4	DOWN
209	Actn2-1	DOWN
210	Mif	DOWN
211	Tor1b	DOWN
212	Adnp	DOWN
213	Morf4l1	DOWN
214	Caprin1	DOWN
215	Ndufb10	DOWN
216	Pak2	DOWN
217	Smarcc1	DOWN
218	Ccar1	DOWN
219	Tln1	DOWN
220	Arfip1	DOWN
221	Serpina1b	DOWN
222	Srrm2	DOWN
223	Tnfaip8	DOWN
224	Rsu1	DOWN
225	Des	DOWN
226	Xrn2	DOWN
227	Pabpc1	DOWN
228	Sh3glb1	DOWN
229	Exoc3	DOWN
230	Git1	DOWN
231	Serpina1c	DOWN
232	Slc44a2	DOWN
233	Vrk3	DOWN
234	Acp6	DOWN
235	Camsap2	DOWN
236	Plekho1	DOWN
237	Larp4b	DOWN
238	Cox5a	DOWN
239	Rbm26	DOWN
240	Creg1	DOWN
241	Mpp1	DOWN
242	Ranbp1	DOWN
243	Ezr	DOWN
244	Mesd	DOWN
245	Pdlim1	DOWN
246	Safb-1	DOWN
247	Atox1	DOWN
248	Aup1	DOWN
249	Hexim1	DOWN
250	Hemgn	DOWN
251	Pdcd6ip	DOWN
252	Slc12a8	DOWN
253	Atpaf1	DOWN
254	Rbm8a	DOWN
255	Lsm14a	DOWN
256	Padi4	DOWN
257	Septin2	DOWN
258	Flot1	DOWN
259	Krt2	DOWN
260	Ddx58	DOWN
261	Gatd3	DOWN
262	Itgb1	DOWN
263	Suclg1	DOWN
264	Smc1a	DOWN
265	Arid2	DOWN
266	Etfdh	DOWN
267	Hbb-bh1-1	DOWN
268	Pacsin2	DOWN
269	Tut7	DOWN
270	Edc3	DOWN
271	Tufm	DOWN
272	Pklr	DOWN
273	Fus	DOWN
274	Etfb	DOWN
275	Mcpt8	DOWN
276	Ptges3	DOWN
277	Smap2	DOWN
278	Srsf11	DOWN
279	Arpc5	DOWN
280	Smc2	DOWN
281	Acat2	DOWN
282	Eif4g1	DOWN
283	Snx3	DOWN
284	Adgb	DOWN
285	Lmnb1	DOWN
286	Stmn1-2	DOWN
287	Rps10	DOWN
288	Rps28	DOWN
289	Atp6ap1	DOWN
290	Luc7l2	DOWN
291	Snrpd3	DOWN
292	Manf	DOWN
293	Fech	DOWN
294	Snap23-1	DOWN
295	Rtcb	DOWN
296	Ppp6r1-1	DOWN
297	Vcam1	DOWN
298	Etfa	DOWN
299	Smarce1	DOWN
300	Pdcl3	DOWN
301	Srpk1	DOWN
302	Snrpa1	DOWN
303	Ubl5	DOWN
304	Ifnar2	DOWN
305	Pip4k2c	DOWN
306	Apoo	DOWN
307	Atp2a1-2	DOWN
308	Pak2-1	DOWN
309	Creld2	DOWN
310	Rbm3	DOWN
311	Necap2	DOWN
312	Serpinb9	DOWN
313	Eny2	DOWN
314	Scp2	DOWN
315	Cbx5	DOWN
316	Lyz1	DOWN
317	Fry	DOWN
318	Grpel1	DOWN
319	Apoc1	DOWN
320	Ppa2	DOWN
321	Bnc2	DOWN
322	Rps21	DOWN
323	Ssb	DOWN
324	Hadhb	DOWN
325	Mndal	DOWN
326	Hnrnph1	DOWN
327	Vim	DOWN
328	Ndufb8	DOWN
329	Dok1	DOWN
330	Shroom3	DOWN
331	Kif15	DOWN
332	Serpina3k	DOWN
333	Ica	DOWN
334	Gapdh	DOWN
335	Hadha	DOWN
336	Hadh	DOWN
337	Lin52	DOWN
338	Kntc1	DOWN
339	Vamp8	DOWN
340	Ehd1-3	DOWN
341	Ppp1r7	DOWN
342	Eci1	DOWN
343	Pbrm1	DOWN
344	Flnc	DOWN
345	Plek	DOWN
346	Snrpb2	DOWN
347	Adss1	DOWN
348	Acadm	DOWN
349	Ints6	DOWN
350	Git2	DOWN
351	Tlr13	DOWN
352	Rnaset2a	DOWN
353	Atp5f1a	DOWN
354	Tmpo	DOWN
355	Atp5pf	DOWN
356	Map3k3	DOWN
357	Akt1	DOWN
358	Cdkn2aip	DOWN
359	Uchl3	DOWN
360	Ptpn7	DOWN
361	Trnt1	DOWN
362	Gpd1-1	DOWN
363	Mrpl39	DOWN
364	Vamp1	DOWN
365	Immt	DOWN
366	Fkbp15	DOWN
367	Hnrnpm	DOWN
368	Myh10-2	DOWN
369	Hddc2	DOWN
370	Lmnb2	DOWN
371	Rbmxl1	DOWN
372	Myh11	DOWN
373	Idh2	DOWN
374	Naca	DOWN
375	Ctsa	DOWN
376	Sp100	DOWN
377	Heatr3	DOWN
378	Ndufs8	DOWN
379	Myh1	DOWN
380	Map2k3	DOWN
381	Ppp1r18	DOWN
382	Rnaseh2c	DOWN
383	Cbl	DOWN
384	Pdha1	DOWN
385	Cnn2	DOWN
386	Bin2	DOWN
387	Ank3	DOWN
388	Clasp1	DOWN
389	Fn3krp	DOWN
390	Rps14	DOWN
391	Arpc3	DOWN
392	Hells	DOWN
393	Numa1	DOWN
394	Syf2	DOWN
395	Fgb	DOWN
396	Col6a2	DOWN
397	Tbca	DOWN
398	Luc7l-1	DOWN
399	Ppid	DOWN
400	Srrm1	DOWN
401	Pi4k2b	DOWN
402	Iah1	DOWN
403	Eif3j1	DOWN
404	Cd82	DOWN
405	Crocc	DOWN
406	Pgm1	DOWN
407	Baz1b	DOWN
408	Agps	DOWN
409	Dap3	DOWN
410	Camp	DOWN
411	Ddx17	DOWN
412	Dbi	DOWN
413	Pfdn5	DOWN
414	Pin1	DOWN
415	Acat1	DOWN
416	Lamtor5	DOWN
417	Synj2bp	DOWN
418	Nolc1	DOWN
419	Ndufa2	DOWN
420	Syap1	DOWN
421	Cd44	DOWN
422	Akap8	DOWN
423	Lonp1	DOWN
424	Ube2a	DOWN
425	Tuba8	DOWN
426	Arid3a	DOWN
427	Nup153	DOWN
428	Zfr	DOWN
429	Atp5pd	DOWN
430	Map1s	DOWN
431	Rrbp1	DOWN
432	Bckdk	DOWN
433	Hsd17b8	DOWN
434	Rps27a	DOWN
435	G3bp1	DOWN
436	Apobr	DOWN
437	Rbm10	DOWN
438	Ddt	DOWN
439	Ttr	DOWN
440	Atp5po	DOWN
441	Dpysl2-1	DOWN
442	H2ac20-2	DOWN
443	Smarca2	DOWN
444	Hspd1	DOWN
445	Numb	DOWN
446	Mvp	DOWN
447	Atrx	DOWN
448	G3bp1-1	DOWN
449	Tagln2-1	DOWN
450	Ddx3y	DOWN
451	Coro1c	DOWN
452	Cycs	DOWN
453	Ranbp9	DOWN
454	Stub1	DOWN
455	Vcl	DOWN
456	Arhgap31	DOWN
457	Plbd2	DOWN
458	Pik3r1	DOWN
459	Srsf1	DOWN
460	Stk38	DOWN
461	Ncl	DOWN
462	Eif1	DOWN
463	Dnajb7	DOWN
464	Bin1	DOWN
465	Npm1	DOWN
466	Ncbp2	DOWN
467	Atp2a1-1	DOWN
468	Mapkapk3	DOWN
469	Aldoa	DOWN
470	Pc	DOWN
471	Rps18	DOWN
472	Taf9b	DOWN
473	Daglb	DOWN
474	Os9	DOWN
475	Baz1a	DOWN
476	Lsm2	DOWN
477	Unc93b1	DOWN
478	Nipsnap2	DOWN
479	Pgp	DOWN
480	Pes1	DOWN
481	Usp8	DOWN
482	Mtdh	DOWN
483	Itgb5	DOWN
484	Vps4b	DOWN
485	Flna-1	DOWN
486	Nup50	DOWN
487	Crk	DOWN
488	Themis2	DOWN
489	Vapa-1	DOWN
490	Dpysl2	DOWN
491	Ndufv1	DOWN
492	Znf592	DOWN
493	Pi16	DOWN
494	Tma7	DOWN
495	Srsf2	DOWN
496	Prkab1	DOWN
497	Gmip	DOWN
498	Pak3	DOWN
499	Anp32b	DOWN
500	Eif5	DOWN
501	Sod2	DOWN
502	Rbm25	DOWN
503	Incenp	DOWN
504	Plec	DOWN
505	Pgk1-1	DOWN
506	Lsp1	DOWN
507	Sfpq	DOWN
508	Rpl22l1	DOWN
509	Nop16	DOWN
510	Polr2l	DOWN
511	Akt1s1	DOWN
512	Dmtn	DOWN
513	Idh3b	DOWN
514	Tpd52l2	DOWN
515	Dld	DOWN
516	Arhgef1	DOWN
517	Eno1	DOWN
518	Gorasp2	DOWN
519	Abi1	DOWN
520	H1-5	DOWN
521	mt-Co3	DOWN
522	Wnk1	DOWN
523	Arfgap1	DOWN
524	Hmbs	DOWN
525	Myh11-2	DOWN
526	Dpy30	DOWN
527	Srsf5	DOWN
528	Neu1	DOWN
529	Cdc5l	DOWN
530	Ubqln2	DOWN
531	Sarnp	DOWN
532	Brd4	DOWN
533	Khdrbs1	DOWN
534	Apoa4	DOWN
535	Ubfd1	DOWN
536	Mbnl1	DOWN
537	Sap18	DOWN
538	Prdx5	DOWN
539	Adss1-1	DOWN
540	H1-1-1	DOWN
541	Pccb	DOWN
542	Mrps23	DOWN
543	Spout1	DOWN
544	Prrc2c	DOWN
545	St13	DOWN
546	Slc9a3r1	DOWN
547	Serpina3m	DOWN
548	Cbr1	DOWN
549	Aldoa-1	DOWN
550	Foxk1	DOWN
551	Taf6l	DOWN
552	Aldh4a1	DOWN
553	Myh9	DOWN
554	Gfap	DOWN
555	Pdia3	DOWN
556	Hcls1	DOWN
557	Prr14	DOWN
558	Cd2ap	DOWN
559	Tpm3	DOWN
560	Csrp1	DOWN
561	Aspscr1	DOWN
562	Ndufa10	DOWN
563	Lsm6	DOWN
564	Dnajb11	DOWN
565	Myef2	DOWN
566	Nup54	DOWN
567	Sh3gl1	DOWN
568	Pafah1b2	DOWN
569	Zc3h4	DOWN
570	Ppp1r12c	DOWN
571	Afg3l2	DOWN
572	Ndufb9	DOWN
573	Ubap2l	DOWN
574	Hnrnpa3	DOWN
575	Dlst	DOWN
576	Mrpl49	DOWN
577	Ylpm1	DOWN
578	Ndufa12	DOWN
579	Flna-2	DOWN
580	Zyx	DOWN
581	Trim33	DOWN
582	Tpi1	DOWN
583	Pnpt1	DOWN
584	Sash3	DOWN
585	Hnrnpd	DOWN
586	Dync1i2	DOWN
587	Nrf1	DOWN
588	Cyc1	DOWN
589	Uqcrh	DOWN
590	Tpd52	DOWN
591	Raly	DOWN
592	App	DOWN
593	Tuba4a-1	DOWN
594	Rala-1	DOWN
595	Eif1ax	DOWN
596	Snx9	DOWN
597	Tssc4	DOWN
598	Septin7	DOWN
599	Rpl36a	DOWN
600	Frg1	DOWN
601	Tpr	DOWN
602	Thrap3	DOWN
603	Arpp19	DOWN
604	Nudt2	DOWN
605	Fip1l1	DOWN
606	Stip1	DOWN
607	Rab44	DOWN
608	Psmd9	DOWN
609	Cast	DOWN
610	Uqcrfs1	DOWN
611	Ero1b	DOWN
612	Idh3g	DOWN
613	Tcerg1	DOWN
614	Cltb	DOWN
615	Acaa2	DOWN
616	Gng5	DOWN
617	Kif5a	DOWN
618	Bnip3l	DOWN
619	Clint1	DOWN
620	Ctcf	DOWN
621	Eif4g1-1	DOWN
622	Acta1-4	DOWN
623	Acad10	DOWN
624	Rab31	DOWN
625	Ifi35	DOWN
626	Papss2	DOWN
627	Cdv3	DOWN
628	Rabep2	DOWN
629	Cenpc	DOWN
630	Ppp1r2	DOWN
631	Thoc7	DOWN
632	Akr1b8	DOWN
633	Ppp3r1	DOWN
634	Bst2	DOWN
635	Fnbp1	DOWN
636	Pdcd5	DOWN
637	Dnase2	DOWN
638	Mfap1a	DOWN
639	Mrps28	DOWN
640	Hdgfl2	DOWN
641	Cdkn1b	DOWN
642	Camk2g	DOWN
643	Fnbp4	DOWN
644	Nt5c	DOWN
645	Akr1b7	DOWN
646	Pygb-2	DOWN
647	Sin3a	DOWN
648	Hspb1	DOWN
649	Itpa	DOWN
650	Lcp1	DOWN
651	Hdgf	DOWN
652	Tcof1	DOWN
653	Oxsr1-1	DOWN
654	Ube2i	DOWN
655	H2ac21-1	DOWN
656	Cd2bp2	DOWN
657	Washc1	DOWN
658	Nck1	DOWN
659	Ccs	DOWN
660	Tbk1	DOWN
661	Gigyf2	DOWN
662	Acrbp	DOWN
663	Tmem126a	DOWN
664	Cnot3	DOWN
665	Ndufa13	DOWN
666	Rcsd1	DOWN
667	Acaa1a	DOWN
668	Kif22	DOWN
669	Ube2z	DOWN
670	Snw1	DOWN
671	Mki67	DOWN
672	Taok3	DOWN
673	Vasp	DOWN
674	Prc1	DOWN
675	Wrn	DOWN
676	Uqcr10	DOWN
677	Hdac4	DOWN
678	Cox6c	DOWN
679	Pcnp	DOWN
680	Vrk1	DOWN
681	Myo18a	DOWN
682	Pabpn1	DOWN
683	Bcl10	DOWN
684	Znf638	DOWN
685	Cks2	DOWN
686	Stx12	DOWN
687	Acin1	DOWN
688	Gstz1	DOWN
689	Fen1	DOWN
690	Myh2	DOWN
691	Uqcrq	DOWN
692	Ndufa5	DOWN
693	Rpl5	DOWN
694	Uqcr11	DOWN
695	Znf207	DOWN
696	Dym	DOWN
697	Mtor	DOWN
698	Cfdp1	DOWN
699	Rala	DOWN
700	Lrrc47	DOWN
701	Diaph1	DOWN
702	Fkbp5	DOWN
703	Itgb6	DOWN
704	Rcn2	DOWN
705	Diaph2	DOWN
706	Rrs1	DOWN
707	Ndufb3	DOWN
708	Ppfia3	DOWN
709	Rps19	DOWN
710	Eno3	DOWN
711	Fmnl1	DOWN
712	Def6	DOWN
713	Pex14	DOWN
714	Crebbp	DOWN
715	Ifitm6	DOWN
716	Ndufa6	DOWN
717	Slirp	DOWN
718	Rps20	DOWN
719	Aco2	DOWN
720	Bag2	DOWN
721	Ndufs6	DOWN
722	Irf2bp2-1	DOWN
723	Ybx1	DOWN
724	Derpc	DOWN
725	Nat10	DOWN
726	Rps17	DOWN
727	Snrnp70	DOWN
728	Yme1l1	DOWN
729	Kctd15	DOWN
730	Ube2l3	DOWN
731	Ccdc115	DOWN
732	Tacc1	DOWN
733	Clu	DOWN
734	Eif4b	DOWN
735	Sf1	DOWN
736	Ndufa8	DOWN
737	Pgk1	DOWN
738	Crat	DOWN
739	Bud31	DOWN
740	Carhsp1	DOWN
741	H1-0	DOWN
742	Septin11-3	DOWN
743	Rps25	DOWN
744	Eif4h	DOWN
745	Chmp1b2	DOWN
746	Hint2	DOWN
747	Ehd4	DOWN
748	Snrpa	DOWN
749	S100a8	DOWN
750	Pcmt1	DOWN
751	Card9	DOWN
752	Dctn2	DOWN
753	Map4	DOWN
754	Nup62	DOWN
755	Fam50a	DOWN
756	Coq8b	DOWN
757	Prpf18	DOWN
758	Purb	DOWN
759	Dek	DOWN
760	Cdc73	DOWN
761	Taco1	DOWN
762	Ndufb1	DOWN
763	Nudt4	DOWN
764	Capg	DOWN
765	Jpt2	DOWN
766	Tns1	DOWN
767	Ubl4a	DOWN
768	Lrg1	DOWN
769	Echs1	DOWN
770	Zc3hav1	DOWN
771	Mapre1-1	DOWN
772	Dnajb1-1	DOWN
773	Tsfm	DOWN
774	Prpf4b	DOWN
775	Zbtb7a	DOWN
776	Flnb	DOWN
777	Tubb2a-1	DOWN
778	Cisd2	DOWN
779	Flna	DOWN
780	Pygm	DOWN
781	Serbp1	DOWN
782	Hsdl2	DOWN
783	Prpf3	DOWN
784	Srsf4	DOWN
785	Myl1-2	DOWN
786	Tst	DOWN
787	Rad50	DOWN
788	Ngp	DOWN
789	Ubtf	DOWN
790	Clic4	DOWN
791	Oxsr1	DOWN
792	Wasf2	DOWN
793	Gatad2b	DOWN
794	Ppp1cb-1	DOWN
795	Lrrc59	DOWN
796	Pgm5	DOWN
797	Was	DOWN
798	Tomm34	DOWN
799	Mecr	DOWN
800	Man2b2	DOWN
801	Lmna-1	DOWN
802	Ncoa5	DOWN
803	Pqbp1	DOWN
804	Fam107b	DOWN
805	Fhl3	DOWN
806	Psmd4	DOWN
807	Bst1	DOWN
808	Hmgb3	DOWN
809	Ndufv3	DOWN
810	Map2k1-1	DOWN
811	Fdxr	DOWN
812	Adam32	DOWN
813	Ctsk	DOWN
814	Mrps31	DOWN
815	Pdlim7	DOWN
816	Eef1e1	DOWN
817	Ndufb4	DOWN
818	Alyref	DOWN
819	Serpinb1a-1	DOWN
820	Hagh	DOWN
821	Sf3b2	DOWN
822	Cggbp1	DOWN
823	Vamp2	DOWN
824	Gtf2f2	DOWN
825	Suox	DOWN
826	Dhodh	DOWN
827	Gstm1-3	DOWN
828	Atp6v1e1	DOWN
829	Csnk2b	DOWN
830	Thap11	DOWN
831	Sytl4	DOWN
832	Nek7	DOWN
833	Ech1	DOWN
834	Hnrnpa1	DOWN
835	Gas7	DOWN
836	Unc119	DOWN
837	Ilf3	DOWN
838	Pfkm	DOWN
839	Pfdn6	DOWN
840	Ewsr1	DOWN
841	Rgs10	DOWN
842	Gatad2a	DOWN
843	Lmna	DOWN
844	Tia1	DOWN
845	Serpinb9b	DOWN
846	Rnps1	DOWN
847	Ddx3x-1	DOWN
848	Safb	DOWN
849	Nosip	DOWN
850	Phpt1	DOWN
851	Osbpl2	DOWN
852	Mrpl17	DOWN
853	Eif2ak2	DOWN
854	Tfeb	DOWN
855	Xrcc6	DOWN
856	Fga	DOWN
857	Plscr1	DOWN
858	Fat1	DOWN
859	Abhd11	DOWN
860	Htatip2	DOWN
861	Sh3glb2	DOWN
862	Ddah1	DOWN
863	Cracr2b	DOWN
864	Serpinb1a	DOWN
865	Lrrfip2	DOWN
866	Dnajc5	DOWN
867	Sh3kbp1	DOWN
868	Hnrnpab	DOWN
869	Atp5if1	DOWN
870	Cirbp	DOWN
871	Odf2l	DOWN
872	Ndufa7	DOWN
873	Dctn1	DOWN
874	Chchd2	DOWN
875	Epb41l2	DOWN
876	Clasp2	DOWN
877	Tcea1	DOWN
878	Eci2	DOWN
879	Rtn4	DOWN
880	Rbm17	DOWN
881	Chst12	DOWN
882	Atxn2l	DOWN
883	Arhgap15	DOWN
884	Ndrg1-1	DOWN
885	Cd300a	DOWN
886	Nono-1	DOWN
887	Ktn1	DOWN
888	Triobp	DOWN
889	Ehd2-1	DOWN
890	Mrpl58	DOWN
891	Pdlim5	DOWN
892	Serpina3k-1	DOWN
893	Pstpip2	DOWN
894	Gripap1	DOWN
895	Eno1-1	DOWN
896	Tsc22d4	DOWN
897	Hmgn5	DOWN
898	Ehd3-1	DOWN
899	Cwc27	DOWN
900	Dglucy	DOWN
901	Rgs14	DOWN
902	Thyn1	DOWN
903	Sp3	DOWN
904	Tfam	DOWN
905	Vcpip1	DOWN
906	Sec31b	DOWN
907	Nr3c1	DOWN
908	Mrpl38	DOWN
909	Tcp11l2	DOWN
910	Gins3	DOWN
911	Vps4a	DOWN
912	Rock1-1	DOWN
913	Sfswap	DOWN
914	Apoe	DOWN
915	Scrn3	DOWN
916	Mrpl57	DOWN
917	Spag7	DOWN
918	Ccdc88b	DOWN
919	Stk10	DOWN
920	Bcl7a	DOWN
921	Fgd3	DOWN
922	Ak3	DOWN
923	Srsf10	DOWN
924	Gpd1	DOWN
925	Chchd3	DOWN
926	Nup214	DOWN
927	Rab11fip1	DOWN
928	Tpm1-1	DOWN
929	Cwc15	DOWN
930	Gar1	DOWN
931	Pram1	DOWN
932	Hnrnpdl	DOWN
933	Ptpn18	DOWN
934	Chmp4b	DOWN
935	Grk6	DOWN
936	H2ac21	DOWN
937	Epdr1	DOWN
938	Pdhx	DOWN
939	Timm44	DOWN
940	Rps15	DOWN
941	Irf2bp2	DOWN
942	Aak1	DOWN
943	Isy1	DOWN
944	Cebpe	DOWN
945	Epn1	DOWN
946	Evi2b	DOWN
947	Myo9b	DOWN
948	Ckb	DOWN
949	Ahnak	DOWN
950	Brd3	DOWN
951	Ubxn2b	DOWN
952	Hnrnpd-1	DOWN
953	Eefsec	DOWN
954	Ppm1a	DOWN
955	Rragc	DOWN
956	Rpap3	DOWN
957	Dus3l	DOWN
958	Rtf2	DOWN
959	Mrpl50	DOWN
960	Dnajc2	DOWN
961	Dnajb4	DOWN
962	Ncaph	DOWN
963	Cd34	DOWN
964	Ca3	DOWN
965	Nck1-1	DOWN
966	Slpi	DOWN
967	Eppk1-1	DOWN
968	Sdf4	DOWN
969	Pdap1	DOWN
970	Asf1a-1	DOWN
971	Mylpf	DOWN
972	Dnajc8	DOWN
973	Tor1a	DOWN
974	Atf1	DOWN
975	Gm20807	DOWN
976	Ago1	DOWN
977	C5	DOWN
978	U2af1	DOWN
979	Luc7l3	DOWN
980	Snrpa-1	DOWN
981	Selenoh	DOWN
982	Gigyf1	DOWN
983	Psip1	DOWN
984	Map2k3-1	DOWN
985	Iws1	DOWN
986	Mecp2	DOWN
987	Hook3	DOWN
988	H2az1	DOWN
989	Dlgap4	DOWN
990	Lsm4	DOWN
991	Lemd3	DOWN
992	Ncor1	DOWN
993	Rpl31	DOWN
994	Nup35	DOWN
995	Lactb	DOWN
996	Tmod1	DOWN
997	Mia2	DOWN
998	Mthfd2	DOWN
999	Arhgap18	DOWN
1000	Utp11	DOWN
1001	Ifitm3	DOWN
1002	Exoc8	DOWN
1003	Atad3	DOWN
1004	Vapb	DOWN
1005	Luc7l	DOWN
1006	Drap1	DOWN
1007	Poldip3	DOWN
1008	Ppp1r12a	DOWN
1009	Usf1	DOWN
1010	Cnbp	DOWN
1011	Edf1	DOWN
1012	Mob3a	DOWN
1013	Bclaf1	DOWN
1014	Vti1b	DOWN
1015	Rida	DOWN
1016	Ring1	DOWN
1017	Ybx3	DOWN
1018	Eno1-2	DOWN
1019	Arhgef18	DOWN
1020	Tpp1	DOWN
1021	Spi1	DOWN
1022	Kin	DOWN
1023	Gtf2f1	DOWN
1024	Stxbp3	DOWN
1025	Marcks	DOWN
1026	Hmgb2	DOWN
1027	Pcyt1a-1	DOWN
1028	Eea1	DOWN
1029	Acta1-3	DOWN
1030	Clip1	DOWN
1031	Mettl3	DOWN
1032	Ythdf1	DOWN
1033	Srsf3-1	DOWN
1034	Ubxn1	DOWN
1035	Atp6v1e1-1	DOWN
1036	Mbnl3	DOWN
1037	Uqcrb	DOWN
1038	Ehd2	DOWN
1039	Ebna1bp2	DOWN
1040	Trir	DOWN
1041	Myl1	DOWN
1042	Zc3h15	DOWN
1043	Ube2b	DOWN
1044	Cmtm7	DOWN
1045	Zfand2b	DOWN
1046	Smim11	DOWN
1047	Rufy1	DOWN
1048	Prkra	DOWN
1049	Plekho2	DOWN
1050	Idh1-1	DOWN
1051	Atp6v1g1	DOWN
1052	Hmgb1-1	DOWN
1053	Ik	DOWN
1054	Tpm1	DOWN
1055	Tinagl1	DOWN
1056	Atp2a1-3	DOWN
1057	Prrc2a	DOWN
1058	Timm10	DOWN
1059	Sltm	DOWN
1060	Zmat2	DOWN
1061	Bola1	DOWN
1062	Tpm2	DOWN
1063	Ptp4a1	DOWN
1064	Ndufs5	DOWN
1065	Cox6a1	DOWN
1066	Denr	DOWN
1067	Srsf3	DOWN
1068	Fkbp3	DOWN
1069	Ndufs4	DOWN
1070	Nde1	DOWN
1071	Tpm1-2	DOWN
1072	Lcp2	DOWN
1073	Isoc2a	DOWN
1074	Abcf3	DOWN
1075	Fhod1	DOWN
1076	Hdhd2	DOWN
1077	Zranb2	DOWN
1078	Ppp1r10	DOWN
1079	Sell	DOWN
1080	Rbm27	DOWN
1081	Mb	DOWN
1082	Rbm24	DOWN
1083	Snrpc	DOWN
1084	Pdlim2	DOWN
1085	Chchd6	DOWN
1086	Afg3l1	DOWN
1087	H2bc21	DOWN
1088	Tpm1-3	DOWN
1089	Lyrm4	DOWN
1090	Mcee	DOWN
1091	Ccdc124	DOWN
1092	Numb-1	DOWN
1093	Akap13	DOWN
1094	Ramac	DOWN
1095	Czib	DOWN
1096	Lemd2	DOWN
1097	Dpf2	DOWN
1098	Myl1-1	DOWN
1099	Fyb1	DOWN
1100	Actr5	DOWN
1101	G3bp2	DOWN
1102	Kras-1	DOWN
1103	Pnn	DOWN
1104	Nmes1	DOWN
1105	Mark2	DOWN
1106	Ak1	DOWN
1107	Dido1	DOWN
1108	Rbm22	DOWN
1109	Btf3l4	DOWN
1110	Pvalb	DOWN
1111	Yy1	DOWN
1112	Thsd1	DOWN
1113	Wbp11	DOWN
1114	Pgk2	DOWN
1115	Serpine2	DOWN
1116	Pym1	DOWN
1117	Wipf1	DOWN
1118	Cttn	DOWN
1119	Ckm	DOWN
1120	Nhsl2	DOWN
1121	Clip1-1	DOWN

## Sheet: 2-Mo_de_GO_Clv_vs_bns_naive_UP
	source	native	name	p_value	significant	description	term_size	query_size	intersection_size	effective_domain_size	precision	recall	query	parents	intersections	evidences
0	GO:CC	GO:0005576	extracellular region	7.32e-15	TRUE	"The space external to the outermost structure of a cell. For cells without external protective or external encapsulating structures this refers to space outside of the plasma membrane. This term covers the host cell environment outside an intracellular parasite." [GOC:go_curators]	2696	43	27	27387	0.627907	0.0100148	query_1	['GO:0110165']	['Bglap', 'Col3a1', 'Omd', 'Serpinc1', 'Serpinf1', 'Col1a1', 'Col1a2', 'Fbln1', 'Hgfac', 'Nbl1', 'Cstdc6', 'Prl7c1', 'Igf2', 'C1qtnf3', 'Itih2', 'Itih3', 'Serpind1', 'C4b', 'Cfb', 'Apob', 'Efemp1', 'Lox', 'Amy1', 'F13b', 'Igfbp2', 'C8b', 'Cpa1']	[['IDA', 'ISO', 'IBA', 'TAS', 'IEA'], ['HDA', 'ISO', 'IBA', 'IEA'], ['IBA', 'IEA'], ['ISO', 'IBA', 'IEA'], ['IDA', 'HDA', 'ISO', 'IBA', 'IEA'], ['IDA', 'HDA', 'ISO', 'IBA', 'TAS', 'IEA'], ['IDA', 'HDA', 'ISO', 'IBA', 'IEA'], ['HDA', 'ISO', 'IEA'], ['IBA', 'IEA'], ['ISS', 'ISO', 'IBA', 'IEA'], ['ISO'], ['IBA', 'IEA'], ['IDA', 'ISO', 'IBA', 'IEA'], ['IDA', 'IBA', 'IEA'], ['IEA'], ['IEA'], ['IBA', '…
1	GO:CC	GO:0005615	extracellular space	2.3e-14	TRUE	"That part of a multicellular organism outside the cells proper, usually taken to be outside the plasma membranes, and occupied by fluid." [ISBN:0198547684]	2004	43	24	27387	0.55814	0.0119761	query_1	['GO:0005576', 'GO:0110165']	['Bglap', 'Col3a1', 'Omd', 'Serpinc1', 'Serpinf1', 'Col1a1', 'Col1a2', 'Fbln1', 'Hgfac', 'Nbl1', 'Cstdc6', 'Prl7c1', 'Igf2', 'C1qtnf3', 'Serpind1', 'C4b', 'Cfb', 'Apob', 'Efemp1', 'Lox', 'Amy1', 'Igfbp2', 'C8b', 'Cpa1']	[['ISO'], ['HDA', 'ISO', 'IBA', 'IEA'], ['IBA'], ['ISO', 'IBA', 'IEA'], ['IDA', 'HDA', 'ISO', 'IBA', 'IEA'], ['IDA', 'HDA', 'ISO', 'IBA', 'IEA'], ['IDA', 'HDA', 'ISO', 'IBA', 'IEA'], ['HDA', 'ISO', 'IEA'], ['IBA', 'IEA'], ['ISS', 'ISO', 'IBA', 'IEA'], ['ISO'], ['IBA'], ['IDA', 'ISO', 'IBA', 'IEA'], ['IDA', 'IBA'], ['IBA', 'IEA'], ['IDA', 'HDA', 'ISO', 'IBA', 'IEA'], ['IBA'], ['ISO', 'IBA', 'IEA']…
2	GO:CC	GO:0062023	collagen-containing extracellular matrix	8.52e-11	TRUE	"An extracellular matrix consisting mainly of proteins (especially collagen) and glycosaminoglycans (mostly as proteoglycans) that provides not only essential physical scaffolding for the cellular constituents but can also initiate crucial biochemical and biomechanical cues required for tissue morphogenesis, differentiation and homeostasis. The components are secreted by cells in the vicinity and…	374	43	12	27387	0.27907	0.0320856	query_1	['GO:0031012']	['Col3a1', 'Omd', 'Serpinc1', 'Serpinf1', 'Col1a1', 'Col1a2', 'Fbln1', 'Igf2', 'Itih2', 'Itih3', 'Efemp1', 'Lox']	[['IDA', 'HDA', 'ISO', 'IEA'], ['IEA'], ['HDA'], ['ISO', 'IEA'], ['IDA', 'IMP', 'HDA', 'ISO', 'IBA', 'IEA'], ['IDA', 'HDA', 'ISO', 'IBA', 'IEA'], ['IDA', 'HDA'], ['HDA'], ['HDA'], ['HDA'], ['HDA', 'ISO', 'IEA'], ['HDA', 'IBA']]
3	GO:CC	GO:0031012	extracellular matrix	2.86e-09	TRUE	"A structure lying external to one or more cells, which provides structural support, biochemical or biomechanical cues for cells or tissues." [GOC:BHF, GOC:mah, GOC:rph, NIF_Subcellular:nlx_subcell_20090513, PMID:21123617, PMID:28089324]	505	43	12	27387	0.27907	0.0237624	query_1	['GO:0030312']	['Col3a1', 'Omd', 'Serpinc1', 'Serpinf1', 'Col1a1', 'Col1a2', 'Fbln1', 'Igf2', 'Itih2', 'Itih3', 'Efemp1', 'Lox']	[['IDA', 'HDA', 'ISO', 'IBA', 'IEA'], ['IDA', 'IEA'], ['HDA'], ['ISO', 'IEA'], ['IDA', 'IMP', 'HDA', 'ISO', 'IBA', 'IEA'], ['IDA', 'HDA', 'ISO', 'IBA', 'IEA'], ['IDA', 'HDA', 'ISO', 'IEA'], ['HDA'], ['HDA'], ['HDA'], ['HDA', 'ISO', 'IEA'], ['IDA', 'HDA', 'ISO', 'IBA', 'IEA']]
4	GO:CC	GO:0030312	external encapsulating structure	2.99e-09	TRUE	"A structure that lies outside the plasma membrane and surrounds the entire cell or cells. This does not include the periplasmic space." [GOC:go_curators]	507	43	12	27387	0.27907	0.0236686	query_1	['GO:0071944', 'GO:0110165']	['Col3a1', 'Omd', 'Serpinc1', 'Serpinf1', 'Col1a1', 'Col1a2', 'Fbln1', 'Igf2', 'Itih2', 'Itih3', 'Efemp1', 'Lox']	[['IDA', 'HDA', 'ISO', 'IBA', 'IEA'], ['IDA', 'IEA'], ['HDA'], ['ISO', 'IEA'], ['IDA', 'IMP', 'HDA', 'ISO', 'IBA', 'IEA'], ['IDA', 'HDA', 'ISO', 'IBA', 'IEA'], ['IDA', 'HDA', 'ISO', 'IEA'], ['HDA'], ['HDA'], ['HDA'], ['HDA', 'ISO', 'IEA'], ['IDA', 'HDA', 'ISO', 'IBA', 'IEA']]
5	GO:BP	GO:0009605	response to external stimulus	5.21e-07	TRUE	"Any process that results in a change in state or activity of a cell or an organism (in terms of movement, secretion, enzyme production, gene expression, etc.) as a result of an external stimulus." [GOC:hb]	3196	43	22	27334	0.511628	0.0068836	query_1	['GO:0050896']	['Tut4', 'Bglap', 'Vnn1', 'Col3a1', 'Ppard', 'Ticam2', 'Serpinc1', 'Serpinf1', 'Col1a1', 'Arhgap35', 'Nbl1', 'Prl7c1', 'Igf2', 'C1qtnf3', 'C4b', 'Cfb', 'Apob', 'Lox', 'Amy1', 'Igfbp2', 'Mt2', 'C8b']	[['IDA'], ['IEA'], ['IDA'], ['IEA'], ['IMP', 'ISO', 'IBA', 'IEA'], ['IMP', 'ISS', 'ISO', 'IEA'], ['ISO', 'IEA'], ['ISO', 'IEA'], ['IEP', 'IBA', 'IEA'], ['IDA', 'IMP'], ['IDA'], ['IBA'], ['ISO'], ['ISO', 'IEA'], ['IEA'], ['IMP', 'IBA', 'TAS', 'IEA'], ['IEA'], ['IMP', 'ISO', 'IEA'], ['IEP'], ['IEA'], ['IEP'], ['IEA']]
6	GO:BP	GO:0042060	wound healing	1.16e-06	TRUE	"The series of events that restore integrity to a damaged tissue, following an injury." [GOC:bf, PMID:15269788]	406	43	10	27334	0.232558	0.0246305	query_1	['GO:0009611']	['Col3a1', 'Ppard', 'Serpinc1', 'Col1a1', 'Fbln1', 'Hgfac', 'Arhgap35', 'Serpind1', 'Lox', 'F13b']	[['ISO', 'IEA'], ['IMP'], ['IEA'], ['ISO', 'IEA'], ['ISO', 'IEA'], ['IBA'], ['IMP'], ['IEA'], ['ISO', 'IEA'], ['IMP', 'ISO', 'IBA', 'IEA']]
7	GO:MF	GO:0061134	peptidase regulator activity	6.29e-06	TRUE	"Binds to and modulates the activity of a peptidase, any enzyme that catalyzes the hydrolysis peptide bonds." [GOC:dph, GOC:tb]	270	43	8	25287	0.186047	0.0296296	query_1	['GO:0030234']	['Serpinc1', 'Serpinf1', 'Fbln1', 'Cstdc6', 'Itih2', 'Itih3', 'Serpind1', 'C4b']	[['ISO', 'IBA', 'IEA'], ['IBA', 'IEA'], ['IDA', 'IEA'], ['ISO', 'IBA', 'IEA'], ['IEA'], ['IEA'], ['IBA', 'IEA'], ['IEA']]
8	GO:BP	GO:0048583	regulation of response to stimulus	7.68e-06	TRUE	"Any process that modulates the frequency, rate or extent of a response to a stimulus. Response to stimulus is a change in state or activity of a cell or an organism (in terms of movement, secretion, enzyme production, gene expression, etc.) as a result of a stimulus." [GOC:jid]	4058	43	23	27334	0.534884	0.00566782	query_1	['GO:0050789', 'GO:0050896']	['Tut4', 'Bglap', 'Vnn1', 'Ubac2', 'Col3a1', 'Ppard', 'Ticam2', 'Serpinc1', 'Serpinf1', 'Col1a1', 'Fbln1', 'Arhgap35', 'Nbl1', 'Prl7c1', 'Igf2', 'C1qtnf3', 'Pramel7', 'C4b', 'Cfb', 'Lox', 'Igfbp2', 'C8b', 'Plcb1']	[['IDA'], ['IEA'], ['IMP'], ['IMP', 'ISO', 'IEA'], ['IDA', 'ISO', 'IEA'], ['IDA', 'IMP', 'ISO', 'IBA', 'IEA'], ['IMP', 'ISS', 'ISO'], ['IEA'], ['ISO', 'IEA'], ['ISO', 'IEA'], ['ISO', 'IEA'], ['IDA', 'IGI'], ['IDA', 'IBA', 'IEA'], ['IBA'], ['IMP', 'ISO', 'IBA', 'IEA'], ['IDA', 'ISO', 'IEA'], ['IDA'], ['IMP', 'IBA', 'IEA'], ['IMP', 'IBA', 'TAS', 'IEA'], ['IMP'], ['ISS', 'IBA'], ['IBA', 'IC', 'IEA']…
9	KEGG	KEGG:04610	Complement and coagulation cascades	1.07e-05	TRUE	Complement and coagulation cascades	93	25	6	8910	0.24	0.0645161	query_1	['KEGG:00000']	['Serpinc1', 'Serpind1', 'C4b', 'Cfb', 'F13b', 'C8b']	[['KEGG'], ['KEGG'], ['KEGG'], ['KEGG'], ['KEGG'], ['KEGG']]
10	REAC	REAC:R-MMU-381426	Regulation of Insulin-like Growth Factor (IGF) transport and uptake by Insulin-like Growth Factor Binding Proteins (IGFBPs)	1.42e-05	TRUE	Regulation of Insulin-like Growth Factor (IGF) transport and uptake by Insulin-like Growth Factor Binding Proteins (IGFBPs)	116	27	7	8407	0.259259	0.0603448	query_1	['REAC:R-MMU-392499']	['Serpinc1', 'Igf2', 'Itih2', 'Serpind1', 'C4b', 'Apob', 'Igfbp2']	[['REAC'], ['REAC'], ['REAC'], ['REAC'], ['REAC'], ['REAC'], ['REAC']]
11	GO:BP	GO:0050896	response to stimulus	2.36e-05	TRUE	"Any process that results in a change in state or activity of a cell or an organism (in terms of movement, secretion, enzyme production, gene expression, etc.) as a result of a stimulus. The process begins with detection of the stimulus and ends with a change in state or activity or the cell or organism." [GOC:ai, GOC:bf]	10569	43	35	27334	0.813953	0.00331157	query_1	['GO:0008150']	['Tut4', 'Bglap', 'Vnn1', 'Grb7', 'Ubac2', 'Col3a1', 'Ppard', 'Ticam2', 'Serpinc1', 'Serpinf1', 'Col1a1', 'Col1a2', 'Fbln1', 'Hgfac', 'Arhgap35', 'Nbl1', 'Prl7c1', 'Igf2', 'C1qtnf3', 'Olfr1281', 'Pramel7', 'Serpind1', 'C4b', 'Cfb', 'Apob', 'Efemp1', 'Lox', 'Amy1', 'F13b', 'Igfbp2', 'Mt2', 'C8b', 'Cpa1', 'Plcb1', 'H2ax']	[['IDA', 'IMP'], ['IDA', 'IEA'], ['IDA', 'IMP'], ['TAS', 'IEA'], ['IMP', 'ISO', 'IEA'], ['IDA', 'IMP', 'ISO', 'IEA'], ['IDA', 'IMP', 'IGI', 'ISO', 'IBA', 'IEA'], ['IMP', 'ISS', 'ISO', 'IEA'], ['ISO', 'IEA'], ['ISO', 'IEA'], ['IDA', 'IEP', 'ISO', 'IBA', 'IEA'], ['IDA', 'ISO', 'IEA'], ['ISO', 'IEA'], ['IBA'], ['IDA', 'IMP', 'IGI', 'IBA', 'TAS', 'IEA'], ['IDA', 'IBA', 'IEA'], ['IBA', 'IEA'], ['IMP',…
12	GO:MF	GO:0030234	enzyme regulator activity	2.65e-05	TRUE	"Binds to and modulates the activity of an enzyme." [GOC:dph, GOC:mah, GOC:tb]	1219	43	13	25287	0.302326	0.0106645	query_1	['GO:0098772']	['Ppard', 'Dennd5a', 'Serpinc1', 'Serpinf1', 'Fbln1', 'Arhgap35', 'Cstdc6', 'Igf2', 'Itih2', 'Itih3', 'Serpind1', 'C4b', 'Plcb1']	[['TAS'], ['ISS', 'ISO', 'IBA', 'IEA'], ['ISO', 'IBA', 'IEA'], ['IBA', 'IEA'], ['IDA', 'IEA'], ['IDA', 'ISS', 'ISO', 'IBA', 'TAS', 'IEA'], ['ISO', 'IBA', 'IEA'], ['IMP', 'IBA'], ['IEA'], ['IEA'], ['IBA', 'IEA'], ['IEA'], ['ISO', 'IEA']]
13	GO:BP	GO:0009611	response to wounding	2.73e-05	TRUE	"Any process that results in a change in state or activity of a cell or an organism (in terms of movement, secretion, enzyme production, gene expression, etc.) as a result of a stimulus indicating damage to the organism." [GOC:go_curators]	565	43	10	27334	0.232558	0.0176991	query_1	['GO:0006950']	['Col3a1', 'Ppard', 'Serpinc1', 'Col1a1', 'Fbln1', 'Hgfac', 'Arhgap35', 'Serpind1', 'Lox', 'F13b']	[['ISO', 'IEA'], ['IMP'], ['IEA'], ['ISO', 'IEA'], ['ISO', 'IEA'], ['IBA'], ['IMP'], ['IEA'], ['ISO', 'IEA'], ['IMP', 'ISO', 'IBA', 'IEA']]
14	GO:MF	GO:0004866	endopeptidase inhibitor activity	2.94e-05	TRUE	"Binds to and stops, prevents or reduces the activity of an endopeptidase." [GOC:jl]	216	43	7	25287	0.162791	0.0324074	query_1	['GO:0030414', 'GO:0061135']	['Serpinc1', 'Serpinf1', 'Cstdc6', 'Itih2', 'Itih3', 'Serpind1', 'C4b']	[['ISO', 'IBA', 'IEA'], ['IBA', 'IEA'], ['ISO', 'IBA', 'IEA'], ['IEA'], ['IEA'], ['IBA', 'IEA'], ['IEA']]
15	GO:MF	GO:0098772	molecular function regulator activity	3.17e-05	TRUE	"A molecular function regulator regulates the activity of its target via non-covalent binding that does not result in covalent modification to the target. Examples of molecular function regulators include regulatory subunits of multimeric enzymes and channels. Mechanisms of regulation include allosteric changes in the target and competitive inhibition." [GOC:dos, GOC:pt]	2011	43	16	25287	0.372093	0.00795624	query_1	['GO:0003674']	['Ppard', 'Dennd5a', 'Serpinc1', 'Serpinf1', 'Fbln1', 'Arhgap35', 'Nbl1', 'Cstdc6', 'Prl7c1', 'Igf2', 'Itih2', 'Itih3', 'Serpind1', 'C4b', 'Efemp1', 'Plcb1']	[['TAS'], ['ISS', 'ISO', 'IBA', 'IEA'], ['ISO', 'IBA', 'IEA'], ['IBA', 'IEA'], ['IDA', 'IEA'], ['IDA', 'ISS', 'ISO', 'IBA', 'TAS', 'IEA'], ['IDA', 'IBA'], ['ISO', 'IBA', 'IEA'], ['IBA', 'IEA'], ['IMP', 'ISO', 'IBA', 'IEA'], ['IEA'], ['IEA'], ['IBA', 'IEA'], ['IEA'], ['IEA'], ['ISO', 'IEA']]
16	GO:MF	GO:0030414	peptidase inhibitor activity	3.77e-05	TRUE	"Binds to and stops, prevents or reduces the activity of a peptidase, any enzyme that catalyzes the hydrolysis peptide bonds." [GOC:jl]	224	43	7	25287	0.162791	0.03125	query_1	['GO:0004857', 'GO:0061134']	['Serpinc1', 'Serpinf1', 'Cstdc6', 'Itih2', 'Itih3', 'Serpind1', 'C4b']	[['ISO', 'IBA', 'IEA'], ['IBA', 'IEA'], ['ISO', 'IBA', 'IEA'], ['IEA'], ['IEA'], ['IBA', 'IEA'], ['IEA']]
17	GO:MF	GO:0061135	endopeptidase regulator activity	5.08e-05	TRUE	"Binds to and modulates the activity of a peptidase, any enzyme that hydrolyzes nonterminal peptide bonds in polypeptides." [GOC:dph, GOC:tb]	234	43	7	25287	0.162791	0.0299145	query_1	['GO:0061134']	['Serpinc1', 'Serpinf1', 'Cstdc6', 'Itih2', 'Itih3', 'Serpind1', 'C4b']	[['ISO', 'IBA', 'IEA'], ['IBA', 'IEA'], ['ISO', 'IBA', 'IEA'], ['IEA'], ['IEA'], ['IBA', 'IEA'], ['IEA']]
18	GO:CC	GO:0005581	collagen trimer	5.17e-05	TRUE	"A protein complex consisting of three collagen chains assembled into a left-handed triple helix. These trimers typically assemble into higher order structures." [GOC:dos, GOC:mah, ISBN:0721639976, PMID:19693541, PMID:21421911]	85	43	5	27387	0.116279	0.0588235	query_1	['GO:0032991']	['Col3a1', 'Col1a1', 'Col1a2', 'C1qtnf3', 'Lox']	[['IDA', 'ISO', 'IEA'], ['IDA', 'IMP', 'ISO', 'IBA', 'IEA'], ['IDA', 'ISO', 'IBA', 'IEA'], ['IEA'], ['IDA']]
19	GO:BP	GO:0065007	biological regulation	5.93e-05	TRUE	"Any process that modulates a measurable attribute of any biological process, quality or function." [GOC:dph, GOC:isa_complete, GOC:mah, GOC:pr, GOC:vw]	13929	43	39	27334	0.906977	0.00279991	query_1	['GO:0008150']	['Tut4', 'Bglap', 'Vnn1', 'Grb7', 'Ubac2', 'Col3a1', 'Ppard', 'Ticam2', 'Omd', 'Dennd5a', 'Serpinc1', 'Serpinf1', 'Col1a1', 'Col1a2', 'Arid3b', 'Fbln1', 'Hgfac', 'Arhgap35', 'Nbl1', 'Cstdc6', 'Prl7c1', 'Igf2', 'C1qtnf3', 'Itih2', 'Itih3', 'Olfr1281', 'Pramel7', 'Serpind1', 'C4b', 'Cfb', 'Apob', 'Plekhh2', 'Efemp1', 'Lox', 'F13b', 'Igfbp2', 'Mt2', 'C8b', 'Plcb1']	[['IDA', 'IMP', 'ISS', 'ISO', 'IEA'], ['IEA'], ['IDA', 'IMP'], ['IMP', 'ISS', 'ISO', 'TAS', 'IEA'], ['IMP', 'ISO', 'IEA'], ['IDA', 'IMP', 'ISO', 'IEA'], ['IDA', 'IMP', 'IGI', 'ISS', 'ISO', 'IBA', 'NAS', 'IEA'], ['IDA', 'IMP', 'ISS', 'ISO', 'IEA'], ['IEA'], ['ISS', 'ISO', 'IEA'], ['IBA', 'IEA'], ['IDA', 'IMP', 'ISS', 'ISO', 'IBA', 'IEA'], ['IDA', 'ISO', 'IEA'], ['ISO', 'IEA'], ['IDA', 'IBA', 'IEA'…
20	GO:BP	GO:0006950	response to stress	6.85e-05	TRUE	"Any process that results in a change in state or activity of a cell or an organism (in terms of movement, secretion, enzyme production, gene expression, etc.) as a result of a disturbance in organismal or cellular homeostasis, usually, but not necessarily, exogenous (e.g. temperature, humidity, ionizing radiation)." [GOC:mah]	4131	43	22	27334	0.511628	0.00532559	query_1	['GO:0050896']	['Vnn1', 'Ubac2', 'Col3a1', 'Ppard', 'Ticam2', 'Serpinc1', 'Serpinf1', 'Col1a1', 'Fbln1', 'Hgfac', 'Arhgap35', 'Igf2', 'C1qtnf3', 'Serpind1', 'C4b', 'Cfb', 'Lox', 'F13b', 'Mt2', 'C8b', 'Plcb1', 'H2ax']	[['IDA', 'IMP'], ['ISO', 'IEA'], ['ISO', 'IEA'], ['IMP', 'IGI', 'ISO', 'IBA', 'IEA'], ['IMP', 'ISS', 'ISO', 'IEA'], ['IEA'], ['ISO', 'IEA'], ['ISO', 'IEA'], ['ISO', 'IEA'], ['IBA'], ['IMP'], ['ISO'], ['ISO', 'IEA'], ['IEA'], ['IEA'], ['IMP', 'TAS', 'IEA'], ['ISO', 'IEA'], ['IMP', 'ISO', 'IBA', 'IEA'], ['IMP', 'IBA'], ['IEA'], ['ISS', 'ISO', 'IEA'], ['IDA', 'IMP', 'ISS', 'ISO', 'IBA', 'IEA']]
21	GO:CC	GO:0005583	fibrillar collagen trimer	0.00018095	TRUE	"Any triple helical collagen trimer that forms fibrils." [GOC:mah, ISBN:0721639976, PMID:21421911]	12	43	3	27387	0.0697674	0.25	query_1	['GO:0005581', 'GO:0098643']	['Col3a1', 'Col1a1', 'Col1a2']	[['IDA', 'ISO', 'IEA'], ['IDA', 'IMP', 'ISO', 'IBA', 'IEA'], ['IDA', 'ISO', 'IBA', 'IEA']]
22	GO:CC	GO:0098643	banded collagen fibril	0.00018095	TRUE	"A supramolecular assembly of fibrillar collagen complexes in the form of a long fiber (fibril) with transverse striations (bands)." [GOC:dos, PMID:21421911]	12	43	3	27387	0.0697674	0.25	query_1	['GO:0098644', 'GO:0099512']	['Col3a1', 'Col1a1', 'Col1a2']	[['IDA', 'ISO', 'IEA'], ['IDA', 'IMP', 'ISO', 'IBA', 'IEA'], ['IDA', 'ISO', 'IBA', 'IEA']]
23	GO:MF	GO:0048407	platelet-derived growth factor binding	0.00039247	TRUE	"Binding to platelet-derived growth factor." [GOC:dgh]	12	43	3	25287	0.0697674	0.25	query_1	['GO:0019838']	['Col3a1', 'Col1a1', 'Col1a2']	[['ISO', 'IEA'], ['ISO', 'IEA'], ['ISO', 'IEA']]
24	GO:CC	GO:0005584	collagen type I trimer	0.00055482	TRUE	"A collagen trimer containing alpha(I) chains. The most common form of type I collagen is a heterotrimer containing two alpha1(I) chains and one alpha2(I) chain; homotrimers containing three alpha1(I) chains are also found. Type I collagen triple helices associate to form banded fibrils." [GOC:mah, GOC:sl, ISBN:0721639976]	2	43	2	27387	0.0465116	1	query_1	['GO:0005583']	['Col1a1', 'Col1a2']	[['IDA', 'IMP', 'ISO', 'IBA', 'IEA'], ['IDA', 'ISO', 'IBA', 'IEA']]
25	GO:BP	GO:0048519	negative regulation of biological process	0.00062705	TRUE	"Any process that stops, prevents, or reduces the frequency, rate or extent of a biological process. Biological processes are regulated by many means; examples include the control of gene expression, protein modification or interaction with a protein or substrate molecule." [GOC:jid]	6022	43	25	27334	0.581395	0.00415144	query_1	['GO:0008150', 'GO:0050789']	['Tut4', 'Grb7', 'Ubac2', 'Col3a1', 'Ppard', 'Ticam2', 'Dennd5a', 'Serpinc1', 'Serpinf1', 'Col1a1', 'Fbln1', 'Arhgap35', 'Nbl1', 'Cstdc6', 'Igf2', 'C1qtnf3', 'Itih2', 'Itih3', 'Pramel7', 'Serpind1', 'C4b', 'Plekhh2', 'Efemp1', 'Mt2', 'Plcb1']	[['IMP', 'ISS', 'ISO', 'IEA'], ['IMP'], ['IMP', 'ISO', 'IEA'], ['IMP', 'ISO', 'IEA'], ['IDA', 'IMP', 'IGI', 'ISO', 'IBA', 'IEA'], ['ISO'], ['ISS', 'ISO', 'IEA'], ['IBA', 'IEA'], ['IDA', 'IMP', 'ISO', 'IBA', 'IEA'], ['IDA'], ['ISO', 'IEA'], ['IDA', 'IGI'], ['IDA', 'IBA', 'IEA'], ['ISO', 'IEA'], ['IMP', 'ISO'], ['IDA', 'ISO', 'IEA'], ['IEA'], ['IEA'], ['IEA'], ['IBA', 'IEA'], ['IEA'], ['IDA', 'IBA'…
26	KEGG	KEGG:05146	Amoebiasis	0.00064206	TRUE	Amoebiasis	107	25	5	8910	0.2	0.046729	query_1	['KEGG:00000']	['Col3a1', 'Col1a1', 'Col1a2', 'C8b', 'Plcb1']	[['KEGG'], ['KEGG'], ['KEGG'], ['KEGG'], ['KEGG']]
27	GO:BP	GO:0010951	negative regulation of endopeptidase activity	0.0008036	TRUE	"Any process that decreases the frequency, rate or extent of endopeptidase activity, the endohydrolysis of peptide bonds within proteins." [GOC:dph, GOC:tb]	299	43	7	27334	0.162791	0.0234114	query_1	['GO:0010466', 'GO:0052548']	['Serpinc1', 'Serpinf1', 'Cstdc6', 'Itih2', 'Itih3', 'Serpind1', 'C4b']	[['IBA', 'IEA'], ['IBA', 'IEA'], ['IEA'], ['IEA'], ['IEA'], ['IBA'], ['IEA']]
28	GO:BP	GO:0050789	regulation of biological process	0.00084367	TRUE	"Any process that modulates the frequency, rate or extent of a biological process. Biological processes are regulated by many means; examples include the control of gene expression, protein modification or interaction with a protein or substrate molecule." [GOC:ai, GOC:go_curators]	13390	43	37	27334	0.860465	0.00276326	query_1	['GO:0008150', 'GO:0065007']	['Tut4', 'Bglap', 'Vnn1', 'Grb7', 'Ubac2', 'Col3a1', 'Ppard', 'Ticam2', 'Omd', 'Dennd5a', 'Serpinc1', 'Serpinf1', 'Col1a1', 'Col1a2', 'Arid3b', 'Fbln1', 'Arhgap35', 'Nbl1', 'Cstdc6', 'Prl7c1', 'Igf2', 'C1qtnf3', 'Itih2', 'Itih3', 'Olfr1281', 'Pramel7', 'Serpind1', 'C4b', 'Cfb', 'Apob', 'Plekhh2', 'Efemp1', 'Lox', 'Igfbp2', 'Mt2', 'C8b', 'Plcb1']	[['IDA', 'IMP', 'ISS', 'ISO', 'IEA'], ['IEA'], ['IDA', 'IMP'], ['IMP', 'ISS', 'ISO', 'TAS', 'IEA'], ['IMP', 'ISO', 'IEA'], ['IDA', 'IMP', 'ISO', 'IEA'], ['IDA', 'IMP', 'IGI', 'ISS', 'ISO', 'IBA', 'NAS', 'IEA'], ['IDA', 'IMP', 'ISS', 'ISO', 'IEA'], ['IEA'], ['ISS', 'ISO', 'IEA'], ['IBA', 'IEA'], ['IDA', 'IMP', 'ISS', 'ISO', 'IBA', 'IEA'], ['IDA', 'ISO', 'IEA'], ['ISO', 'IEA'], ['IDA', 'IBA', 'IEA'…
29	GO:CC	GO:0098644	complex of collagen trimers	0.00092948	TRUE	"A complex of collagen trimers such as a fibril or collagen network." [GOC:dos]	20	43	3	27387	0.0697674	0.15	query_1	['GO:0062023', 'GO:0099080']	['Col3a1', 'Col1a1', 'Col1a2']	[['IDA', 'ISO', 'IEA'], ['IDA', 'IMP', 'ISO', 'IBA', 'IEA'], ['IDA', 'ISO', 'IBA', 'IEA']]
30	GO:BP	GO:0010466	negative regulation of peptidase activity	0.00093881	TRUE	"Any process that stops or reduces the rate of peptidase activity, the hydrolysis of peptide bonds within proteins." [GOC:dph, GOC:tb]	306	43	7	27334	0.162791	0.0228758	query_1	['GO:0045861', 'GO:0051346', 'GO:0052547']	['Serpinc1', 'Serpinf1', 'Cstdc6', 'Itih2', 'Itih3', 'Serpind1', 'C4b']	[['IBA', 'IEA'], ['IBA', 'IEA'], ['ISO', 'IEA'], ['IEA'], ['IEA'], ['IBA', 'IEA'], ['IEA']]
31	GO:MF	GO:0004867	serine-type endopeptidase inhibitor activity	0.00099787	TRUE	"Binds to and stops, prevents or reduces the activity of a serine-type endopeptidase." [GOC:ai]	128	43	5	25287	0.116279	0.0390625	query_1	['GO:0004866']	['Serpinc1', 'Serpinf1', 'Itih2', 'Itih3', 'Serpind1']	[['ISO', 'IBA', 'IEA'], ['IBA', 'IEA'], ['IEA'], ['IEA'], ['IBA', 'IEA']]
32	KEGG	KEGG:04611	Platelet activation	0.001317	TRUE	Platelet activation	124	25	5	8910	0.2	0.0403226	query_1	['KEGG:00000']	['Col3a1', 'Col1a1', 'Col1a2', 'Arhgap35', 'Plcb1']	[['KEGG'], ['KEGG'], ['KEGG'], ['KEGG'], ['KEGG']]
33	GO:MF	GO:0005201	extracellular matrix structural constituent	0.00144375	TRUE	"The action of a molecule that contributes to the structural integrity of the extracellular matrix." [GOC:mah]	138	43	5	25287	0.116279	0.0362319	query_1	['GO:0005198']	['Col3a1', 'Col1a1', 'Col1a2', 'Fbln1', 'Efemp1']	[['ISO', 'IBA', 'RCA', 'IEA'], ['IDA', 'IBA', 'RCA', 'IEA'], ['IBA', 'RCA', 'IEA'], ['ISO', 'RCA', 'IEA'], ['RCA']]
34	GO:BP	GO:0040011	locomotion	0.00207461	TRUE	"Self-propelled movement of a cell or organism from one location to another." [GOC:dgh]	1394	43	12	27334	0.27907	0.00860832	query_1	['GO:0008150']	['Grb7', 'Col3a1', 'Ppard', 'Serpinf1', 'Col1a1', 'Fbln1', 'Arhgap35', 'Nbl1', 'Igf2', 'Efemp1', 'Lox', 'Plcb1']	[['ISS', 'ISO', 'IEA'], ['IMP'], ['ISO', 'IEA'], ['ISO', 'IEA'], ['ISO', 'IEA'], ['ISO', 'IEA'], ['IDA', 'IMP'], ['IDA'], ['ISO'], ['ISO'], ['IMP', 'ISO', 'IEA'], ['IDA']]
35	GO:BP	GO:0052547	regulation of peptidase activity	0.00207945	TRUE	"Any process that modulates the frequency, rate or extent of peptidase activity, the hydrolysis of peptide bonds within proteins." [GOC:ai]	504	43	8	27334	0.186047	0.015873	query_1	['GO:0030162', 'GO:0051336']	['Serpinc1', 'Serpinf1', 'Fbln1', 'Cstdc6', 'Itih2', 'Itih3', 'Serpind1', 'C4b']	[['IBA', 'IEA'], ['IBA', 'IEA'], ['IEA'], ['ISO', 'IEA'], ['IEA'], ['IEA'], ['IBA', 'IEA'], ['IEA']]
36	GO:BP	GO:0009966	regulation of signal transduction	0.00214202	TRUE	"Any process that modulates the frequency, rate or extent of signal transduction." [GOC:sm]	2980	43	17	27334	0.395349	0.0057047	query_1	['GO:0007165', 'GO:0010646', 'GO:0023051', 'GO:0048583']	['Tut4', 'Vnn1', 'Ubac2', 'Col3a1', 'Ppard', 'Ticam2', 'Col1a1', 'Fbln1', 'Arhgap35', 'Nbl1', 'Prl7c1', 'Igf2', 'C1qtnf3', 'Pramel7', 'Lox', 'Igfbp2', 'Plcb1']	[['IDA'], ['IMP'], ['IMP', 'ISO', 'IEA'], ['IDA'], ['IDA'], ['IMP', 'ISS', 'ISO'], ['ISO', 'IEA'], ['ISO', 'IEA'], ['IDA', 'IGI'], ['IDA', 'IBA', 'IEA'], ['IBA'], ['IMP', 'ISO', 'IBA', 'IEA'], ['IDA', 'ISO', 'IEA'], ['IDA'], ['IMP'], ['ISS', 'IBA'], ['IMP', 'ISS', 'ISO', 'IEA']]
37	GO:BP	GO:0032501	multicellular organismal process	0.00218345	TRUE	"Any biological process, occurring at the level of a multicellular organism, pertinent to its function." [GOC:curators, GOC:dph, GOC:isa_complete, GOC:tb]	9100	43	30	27334	0.697674	0.0032967	query_1	['GO:0008150']	['Tut4', 'Bglap', 'Vnn1', 'Col3a1', 'Ppard', 'Ticam2', 'Omd', 'Dennd5a', 'Serpinc1', 'Serpinf1', 'Col1a1', 'Col1a2', 'Fbln1', 'Hgfac', 'Arhgap35', 'Nbl1', 'Prl7c1', 'Igf2', 'C1qtnf3', 'Olfr1281', 'Pramel7', 'Serpind1', 'Cfb', 'Apob', 'Efemp1', 'Lox', 'F13b', 'Igfbp2', 'Plcb1', 'H2ax']	[['IMP', 'ISS', 'ISO'], ['IBA', 'IEA'], ['IDA'], ['IMP', 'ISO', 'IEA'], ['IDA', 'IMP', 'ISO', 'TAS', 'IEA'], ['IDA', 'IMP', 'ISO'], ['IEA'], ['ISS', 'ISO', 'IEA'], ['IEA'], ['IDA', 'IMP', 'ISS', 'ISO', 'IBA', 'IEA'], ['IMP', 'IGI', 'IEP', 'ISO', 'IBA', 'IEA'], ['IMP', 'ISO', 'IEA'], ['ISO', 'IEA'], ['IBA'], ['IDA', 'IMP', 'IGI', 'IBA'], ['IDA', 'IMP'], ['IBA'], ['IMP', 'IEP', 'ISO', 'IBA', 'IEA']…
38	GO:MF	GO:0004857	enzyme inhibitor activity	0.00247334	TRUE	"Binds to and stops, prevents or reduces the activity of an enzyme." [GOC:ai, GOC:ebc]	419	43	7	25287	0.162791	0.0167064	query_1	['GO:0030234', 'GO:0140678']	['Serpinc1', 'Serpinf1', 'Cstdc6', 'Itih2', 'Itih3', 'Serpind1', 'C4b']	[['ISO', 'IBA', 'IEA'], ['IBA', 'IEA'], ['ISO', 'IBA', 'IEA'], ['IEA'], ['IEA'], ['IBA', 'IEA'], ['IEA']]
39	GO:BP	GO:0048870	cell motility	0.00308396	TRUE	"Any process involved in the controlled self-propelled movement of a cell that results in translocation of the cell from one place to another." [GOC:dgh, GOC:dph, GOC:isa_complete, GOC:mlg]	1732	43	13	27334	0.302326	0.00750577	query_1	['GO:0009987']	['Grb7', 'Col3a1', 'Ppard', 'Serpinf1', 'Col1a1', 'Fbln1', 'Arhgap35', 'Nbl1', 'Igf2', 'Apob', 'Efemp1', 'Lox', 'Plcb1']	[['ISS', 'ISO', 'IEA'], ['IMP'], ['IMP', 'ISO', 'IEA'], ['ISO', 'IEA'], ['ISO', 'IEA'], ['ISO', 'IEA'], ['IMP'], ['IDA'], ['ISO'], ['IMP'], ['ISO'], ['IMP', 'ISO', 'IEA'], ['IDA']]
40	GO:CC	GO:0005601	classical-complement-pathway C3/C5 convertase complex	0.0033223	TRUE	"A heterodimeric protein complex that catalyzes the cleavage of complement components C3 and C5, and acts in the classical pathway of complement activation; consists of one monomer of C2a and one monomer of C4b; C2a is the catalytic subunit, but cannot catalyze cleavage alone." [BRENDA:3.4.21.43, GOC:mah]	4	43	2	27387	0.0465116	0.5	query_1	['GO:0005615', 'GO:1902494']	['C4b', 'Cfb']	[['ISO'], ['IBA']]
41	MIRNA	MIRNA:mmu-let-7e-5p	mmu-let-7e-5p	0.00341831	TRUE	mmu-let-7e-5p	30	15	3	7218	0.2	0.1	query_1	['MIRNA:000000']	['Col3a1', 'Col1a1', 'Col1a2']	[['MIRNA'], ['MIRNA'], ['MIRNA']]
42	HP	HP:0025019	Arterial rupture	0.00346798	TRUE	Sudden breakage of an artery leading to leakage of blood from the circulation.	8	20	3	5025	0.15	0.375	query_1	['HP:0025323']	['Col3a1', 'Col1a1', 'Col1a2']	[['HP'], ['HP'], ['HP']]
43	GO:BP	GO:0030199	collagen fibril organization	0.00367366	TRUE	"Any process that determines the size and arrangement of collagen fibrils within an extracellular matrix." [GOC:mah, ISBN:0815316194]	56	43	4	27334	0.0930233	0.0714286	query_1	['GO:0030198', 'GO:0097435']	['Col3a1', 'Col1a1', 'Col1a2', 'Lox']	[['IMP', 'ISO', 'IEA'], ['ISO', 'IC', 'IEA'], ['ISO', 'IC', 'IEA'], ['IMP', 'ISO', 'IBA', 'IEA']]
44	WP	WP:WP3855	Dysregulated miRNA targeting in insulin/PI3K-AKT signaling	0.00392185	TRUE	Dysregulated miRNA targeting in insulin/PI3K-AKT signaling	27	17	3	4529	0.176471	0.111111	query_1	['WP:000000']	['Col3a1', 'Col1a1', 'Col1a2']	[['WP'], ['WP'], ['WP']]
45	GO:BP	GO:0030334	regulation of cell migration	0.00407038	TRUE	"Any process that modulates the frequency, rate or extent of cell migration." [GOC:go_curators]	972	43	10	27334	0.232558	0.0102881	query_1	['GO:0016477', 'GO:2000145']	['Grb7', 'Col3a1', 'Ppard', 'Serpinf1', 'Col1a1', 'Fbln1', 'Nbl1', 'Igf2', 'Efemp1', 'Plcb1']	[['ISS', 'ISO', 'IEA'], ['IMP'], ['ISO', 'IEA'], ['ISO', 'IEA'], ['ISO', 'IEA'], ['ISO'], ['IDA'], ['ISO'], ['ISO'], ['IDA']]
46	REAC	REAC:R-MMU-2243919	Crosslinking of collagen fibrils	0.00408412	TRUE	Crosslinking of collagen fibrils	16	27	3	8407	0.111111	0.1875	query_1	['REAC:R-MMU-2022090']	['Col1a1', 'Col1a2', 'Lox']	[['REAC'], ['REAC'], ['REAC']]
47	HP	HP:0025323	Abnormal arterial physiology	0.00424548	TRUE	An anomaly of arterial function.	181	20	7	5025	0.35	0.038674	query_1	['HP:0030163']	['Ubac2', 'Col3a1', 'Serpinc1', 'Col1a1', 'Col1a2', 'C4b', 'Lox']	[['HP'], ['HP'], ['HP'], ['HP'], ['HP'], ['HP'], ['HP']]
48	GO:BP	GO:0009725	response to hormone	0.00450158	TRUE	"Any process that results in a change in state or activity of a cell or an organism (in terms of movement, secretion, enzyme production, gene expression, etc.) as a result of a hormone stimulus." [GOC:jl]	983	43	10	27334	0.232558	0.0101729	query_1	['GO:0009719', 'GO:0010033']	['Bglap', 'Col3a1', 'Ppard', 'Serpinf1', 'Col1a1', 'Igf2', 'Apob', 'Lox', 'Igfbp2', 'Plcb1']	[['IEA'], ['IMP'], ['IBA'], ['IEA'], ['IEA'], ['IMP', 'ISO', 'IBA', 'IEA'], ['IEA'], ['ISO', 'IEA'], ['IEA'], ['ISO', 'TAS', 'IEA']]
49	GO:BP	GO:1902618	cellular response to fluoride	0.00483456	TRUE	"Any process that results in a change in state or activity of a cell (in terms of movement, secretion, enzyme production, gene expression, etc.) as a result of a fluoride stimulus." [GO_REF:0000071, GOC:kmv, GOC:TermGenie, PMID:8138152]	2	43	2	27334	0.0465116	1	query_1	['GO:0070887', 'GO:1902617']	['Col1a1', 'Plcb1']	[['IEA'], ['ISO', 'IEA']]
50	WP	WP:WP458	Inflammatory response pathway	0.00540584	TRUE	Inflammatory response pathway	30	17	3	4529	0.176471	0.1	query_1	['WP:000000']	['Col3a1', 'Col1a1', 'Col1a2']	[['WP'], ['WP'], ['WP']]
51	GO:BP	GO:0045861	negative regulation of proteolysis	0.00549003	TRUE	"Any process that stops, prevents, or reduces the frequency, rate or extent of the hydrolysis of a peptide bond or bonds within a protein." [GOC:go_curators]	399	43	7	27334	0.162791	0.0175439	query_1	['GO:0006508', 'GO:0030162', 'GO:0051248']	['Serpinc1', 'Serpinf1', 'Cstdc6', 'Itih2', 'Itih3', 'Serpind1', 'C4b']	[['IBA', 'IEA'], ['IBA', 'IEA'], ['ISO', 'IEA'], ['IEA'], ['IEA'], ['IBA', 'IEA'], ['IEA']]
52	REAC	REAC:R-MMU-2022090	Assembly of collagen fibrils and other multimeric structures	0.00563235	TRUE	Assembly of collagen fibrils and other multimeric structures	53	27	4	8407	0.148148	0.0754717	query_1	['REAC:R-MMU-1474290']	['Col3a1', 'Col1a1', 'Col1a2', 'Lox']	[['REAC'], ['REAC'], ['REAC'], ['REAC']]
53	REAC	REAC:R-MMU-8957275	Post-translational protein phosphorylation	0.00570131	TRUE	Post-translational protein phosphorylation	110	27	5	8407	0.185185	0.0454546	query_1	['REAC:R-MMU-597592']	['Serpinc1', 'Itih2', 'Serpind1', 'C4b', 'Apob']	[['REAC'], ['REAC'], ['REAC'], ['REAC'], ['REAC']]
54	GO:BP	GO:0072378	blood coagulation, fibrin clot formation	0.00582113	TRUE	"A protein activation cascade that contributes to blood coagulation and consists of the cascade of enzymatic reactions initiated by physical damage to the wall of a blood vessel, leading to the formation of a formation of a fibrin clot at the site of the injury. The process also includes numerous positive and negative regulatory events." [GOC:add, GOC:mah, GOC:pde]	18	43	3	27334	0.0697674	0.166667	query_1	['GO:0007596', 'GO:0072376']	['Serpinc1', 'Fbln1', 'F13b']	[['IEA'], ['ISO', 'IEA'], ['ISO', 'IEA']]
55	GO:BP	GO:0016477	cell migration	0.00583358	TRUE	"The controlled self-propelled movement of a cell from one site to a destination guided by molecular cues. Cell migration is a central process in the development and maintenance of multicellular organisms." [GOC:cjm, GOC:dph, GOC:ems, GOC:pf, Wikipedia:Cell_migration]	1539	43	12	27334	0.27907	0.00779727	query_1	['GO:0048870']	['Grb7', 'Col3a1', 'Ppard', 'Serpinf1', 'Col1a1', 'Fbln1', 'Arhgap35', 'Nbl1', 'Igf2', 'Efemp1', 'Lox', 'Plcb1']	[['ISS', 'ISO', 'IEA'], ['IMP'], ['IMP', 'ISO', 'IEA'], ['ISO', 'IEA'], ['ISO', 'IEA'], ['ISO'], ['IMP'], ['IDA'], ['ISO'], ['ISO'], ['IMP', 'ISO', 'IEA'], ['IDA']]
56	GO:MF	GO:0002020	protease binding	0.00585032	TRUE	"Binding to a protease or a peptidase." [GOC:hjd]	184	43	5	25287	0.116279	0.0271739	query_1	['GO:0019899']	['Col3a1', 'Serpinc1', 'Col1a1', 'Col1a2', 'Cstdc6']	[['ISO', 'IEA'], ['ISO', 'IEA'], ['ISO', 'IEA'], ['ISO', 'IEA'], ['ISO']]
57	GO:BP	GO:0051346	negative regulation of hydrolase activity	0.0059594	TRUE	"Any process that stops or reduces the rate of hydrolase activity, the catalysis of the hydrolysis of various bonds." [GOC:ai]	404	43	7	27334	0.162791	0.0173267	query_1	['GO:0043086', 'GO:0051336']	['Serpinc1', 'Serpinf1', 'Cstdc6', 'Itih2', 'Itih3', 'Serpind1', 'C4b']	[['IBA', 'IEA'], ['IBA', 'IEA'], ['ISO', 'IEA'], ['IEA'], ['IEA'], ['IBA', 'IEA'], ['IEA']]
58	GO:BP	GO:0051239	regulation of multicellular organismal process	0.00659351	TRUE	"Any process that modulates the frequency, rate or extent of a multicellular organismal process, the processes pertinent to the function of a multicellular organism above the cellular level; includes the integrated processes of tissues and organs." [GOC:ai, GOC:dph, GOC:tb]	3230	43	17	27334	0.395349	0.00526316	query_1	['GO:0032501', 'GO:0050789']	['Tut4', 'Bglap', 'Vnn1', 'Ppard', 'Ticam2', 'Omd', 'Serpinc1', 'Serpinf1', 'Col1a1', 'Fbln1', 'Prl7c1', 'Igf2', 'C1qtnf3', 'Efemp1', 'Lox', 'Igfbp2', 'Plcb1']	[['IMP'], ['IEA'], ['IDA'], ['IMP'], ['IDA', 'IMP', 'ISO'], ['IEA'], ['IEA'], ['IDA', 'IMP', 'ISS', 'ISO', 'IBA', 'IEA'], ['ISO', 'IEA'], ['ISO'], ['IBA'], ['IMP', 'ISO', 'IBA', 'IEA'], ['IDA', 'ISO', 'IEA'], ['ISS', 'ISO', 'IEA'], ['IMP'], ['ISS', 'ISO', 'IEA'], ['IMP']]
59	GO:BP	GO:2000145	regulation of cell motility	0.00694454	TRUE	"Any process that modulates the frequency, rate or extent of cell motility." [GOC:mah]	1032	43	10	27334	0.232558	0.00968992	query_1	['GO:0040012', 'GO:0048870', 'GO:0050794']	['Grb7', 'Col3a1', 'Ppard', 'Serpinf1', 'Col1a1', 'Fbln1', 'Nbl1', 'Igf2', 'Efemp1', 'Plcb1']	[['ISS', 'ISO', 'IEA'], ['IMP'], ['ISO', 'IEA'], ['ISO', 'IEA'], ['ISO', 'IEA'], ['ISO', 'IEA'], ['IDA'], ['ISO'], ['ISO'], ['IDA']]
60	REAC	REAC:R-MMU-140875	Common Pathway of Fibrin Clot Formation	0.00824316	TRUE	Common Pathway of Fibrin Clot Formation	20	27	3	8407	0.111111	0.15	query_1	['REAC:R-MMU-140877']	['Serpinc1', 'Serpind1', 'F13b']	[['REAC'], ['REAC'], ['REAC']]
61	GO:BP	GO:0040012	regulation of locomotion	0.0103863	TRUE	"Any process that modulates the frequency, rate or extent of locomotion of a cell or organism." [GOC:ems]	1080	43	10	27334	0.232558	0.00925926	query_1	['GO:0040011', 'GO:0050789']	['Grb7', 'Col3a1', 'Ppard', 'Serpinf1', 'Col1a1', 'Fbln1', 'Nbl1', 'Igf2', 'Efemp1', 'Plcb1']	[['ISS', 'ISO', 'IEA'], ['IMP'], ['ISO', 'IEA'], ['ISO', 'IEA'], ['ISO', 'IEA'], ['ISO', 'IEA'], ['IDA'], ['ISO'], ['ISO'], ['IDA']]
62	GO:BP	GO:0071495	cellular response to endogenous stimulus	0.0104154	TRUE	"Any process that results in a change in state or activity of a cell (in terms of movement, secretion, enzyme production, gene expression, etc.) as a result of a stimulus arising within the organism." [GOC:mah]	1628	43	12	27334	0.27907	0.00737101	query_1	['GO:0009719']	['Bglap', 'Col3a1', 'Ppard', 'Serpinf1', 'Col1a1', 'Col1a2', 'Nbl1', 'Igf2', 'Apob', 'Lox', 'Igfbp2', 'Plcb1']	[['IDA', 'IEA'], ['IDA', 'ISO', 'IEA'], ['IBA'], ['IEA'], ['IDA', 'IEA'], ['IDA', 'ISO', 'IEA'], ['IDA', 'IBA', 'IEA'], ['IMP', 'ISO', 'IBA', 'IEA'], ['IEA'], ['IMP'], ['IEA'], ['ISO', 'TAS', 'IEA']]
63	KEGG	KEGG:04933	AGE-RAGE signaling pathway in diabetic complications	0.0105442	TRUE	AGE-RAGE signaling pathway in diabetic complications	101	25	4	8910	0.16	0.039604	query_1	['KEGG:00000']	['Col3a1', 'Col1a1', 'Col1a2', 'Plcb1']	[['KEGG'], ['KEGG'], ['KEGG'], ['KEGG']]
64	GO:MF	GO:0030020	extracellular matrix structural constituent conferring tensile strength	0.0113619	TRUE	"A constituent of the extracellular matrix that enables the matrix to resist longitudinal stress." [GOC:mah, ISBN:0815316194]	35	43	3	25287	0.0697674	0.0857143	query_1	['GO:0005201']	['Col3a1', 'Col1a1', 'Col1a2']	[['RCA'], ['RCA'], ['RCA']]
65	GO:BP	GO:0072376	protein activation cascade	0.0125647	TRUE	"A sequential series of modifications to a set of proteins where the product of one reaction catalyzes the following reaction, ultimately leading to the generation of a mature protein. Modifications typically include proteolysis or covalent modification, and may also include binding events." [GOC:add, GOC:mah, GOC:pde]	23	43	3	27334	0.0697674	0.130435	query_1	['GO:0051604']	['Serpinc1', 'Fbln1', 'F13b']	[['IEA'], ['ISO', 'IEA'], ['ISO', 'IEA']]
66	GO:BP	GO:0031214	biomineral tissue development	0.012791	TRUE	"Formation of hard tissues that consist mainly of inorganic compounds, and also contain a small amounts of organic matrices that are believed to play important roles in their formation." [PMID:15132736]	167	43	5	27334	0.116279	0.0299401	query_1	['GO:0009888', 'GO:0048513']	['Bglap', 'Omd', 'Col1a1', 'Col1a2', 'Lox']	[['IEA'], ['IEA'], ['ISO', 'IEA'], ['IMP'], ['IMP']]
67	GO:MF	GO:0140678	molecular function inhibitor activity	0.0131346	TRUE	"A molecular function regulator that inhibits or decreases the activity of its target via non-covalent binding that does not result in covalent modification to the target." [GOC:curators]	750	43	8	25287	0.186047	0.0106667	query_1	['GO:0098772']	['Dennd5a', 'Serpinc1', 'Serpinf1', 'Cstdc6', 'Itih2', 'Itih3', 'Serpind1', 'C4b']	[['ISS', 'ISO', 'IBA', 'IEA'], ['ISO', 'IBA', 'IEA'], ['IBA', 'IEA'], ['ISO', 'IBA', 'IEA'], ['IEA'], ['IEA'], ['IBA', 'IEA'], ['IEA']]
68	HP	HP:0003179	Protrusio acetabuli	0.0134864	TRUE	Intrapelvic bulging of the medial acetabular wall.	12	20	3	5025	0.15	0.25	query_1	['HP:0003170']	['Serpinf1', 'Col1a1', 'Col1a2']	[['HP'], ['HP'], ['HP']]
69	KEGG	KEGG:04974	Protein digestion and absorption	0.013658	TRUE	Protein digestion and absorption	108	25	4	8910	0.16	0.037037	query_1	['KEGG:00000']	['Col3a1', 'Col1a1', 'Col1a2', 'Cpa1']	[['KEGG'], ['KEGG'], ['KEGG'], ['KEGG']]
70	GO:CC	GO:0071944	cell periphery	0.0140412	TRUE	"The part of a cell encompassing the cell cortex, the plasma membrane, and any external encapsulating structures." [GOC:mah]	6864	43	23	27387	0.534884	0.00335082	query_1	['GO:0110165']	['Vnn1', 'Grb7', 'Col3a1', 'Ticam2', 'Omd', 'Serpinc1', 'Serpinf1', 'Col1a1', 'Col1a2', 'Fbln1', 'Arhgap35', 'Cstdc6', 'Igf2', 'Itih2', 'Itih3', 'Olfr1281', 'Cfb', 'Plekhh2', 'Efemp1', 'Lox', 'Igfbp2', 'C8b', 'Plcb1']	[['IEA'], ['IEA'], ['IDA', 'HDA', 'ISO', 'IBA', 'IEA'], ['IDA', 'ISO', 'IEA'], ['IDA', 'IEA'], ['HDA'], ['ISO', 'IEA'], ['IDA', 'IMP', 'HDA', 'ISO', 'IBA', 'IEA'], ['IDA', 'HDA', 'ISO', 'IBA', 'IEA'], ['IDA', 'HDA', 'ISO', 'IEA'], ['IEA'], ['ISO'], ['HDA'], ['HDA'], ['HDA'], ['IEA'], ['ISO'], ['IDA', 'ISS', 'ISO', 'IEA'], ['HDA', 'ISO', 'IEA'], ['IDA', 'HDA', 'ISO', 'IBA', 'IEA'], ['ISO', 'IEA'],…
71	GO:BP	GO:0051248	negative regulation of protein metabolic process	0.0146444	TRUE	"Any process that stops, prevents, or reduces the frequency, rate or extent of chemical reactions and pathways involving a protein." [GOC:ai]	1123	43	10	27334	0.232558	0.00890472	query_1	['GO:0010605', 'GO:0019538', 'GO:0051172', 'GO:0051246']	['Tut4', 'Grb7', 'Serpinc1', 'Serpinf1', 'Fbln1', 'Cstdc6', 'Itih2', 'Itih3', 'Serpind1', 'C4b']	[['IMP'], ['IMP'], ['IBA', 'IEA'], ['IBA', 'IEA'], ['ISO', 'IEA'], ['ISO', 'IEA'], ['IEA'], ['IEA'], ['IBA', 'IEA'], ['IEA']]
72	GO:BP	GO:0050793	regulation of developmental process	0.0151333	TRUE	"Any process that modulates the frequency, rate or extent of development, the biological process whose specific outcome is the progression of a multicellular organism over time from an initial condition (e.g. a zygote, or a young adult) to a later condition (e.g. a multicellular animal or an aged adult)." [GOC:go_curators]	2681	43	15	27334	0.348837	0.00559493	query_1	['GO:0032502', 'GO:0050789']	['Bglap', 'Vnn1', 'Ppard', 'Omd', 'Serpinf1', 'Col1a1', 'Arhgap35', 'Nbl1', 'Prl7c1', 'Igf2', 'Pramel7', 'Apob', 'Efemp1', 'Lox', 'Plcb1']	[['IEA'], ['IDA'], ['IMP', 'ISO', 'IEA'], ['IEA'], ['IDA', 'IMP', 'ISS', 'ISO', 'IBA', 'IEA'], ['ISO', 'IEA'], ['IDA', 'IMP', 'IBA'], ['IDA'], ['IBA'], ['IMP', 'ISO', 'IBA'], ['IEA'], ['ISO', 'IEA'], ['ISS', 'ISO', 'IEA'], ['IMP'], ['IDA', 'IMP']]
73	MIRNA	MIRNA:mmu-miR-29a-3p	mmu-miR-29a-3p	0.0151482	TRUE	mmu-miR-29a-3p	49	15	3	7218	0.2	0.0612245	query_1	['MIRNA:000000']	['Col3a1', 'Col1a1', 'Col1a2']	[['MIRNA'], ['MIRNA'], ['MIRNA']]
74	GO:BP	GO:0019538	protein metabolic process	0.0152987	TRUE	"The chemical reactions and pathways involving a protein. Includes protein modification." [GOC:ma]	5596	43	22	27334	0.511628	0.00393138	query_1	['GO:0043170', 'GO:0044238', 'GO:1901564']	['Tut4', 'Grb7', 'Ubac2', 'Col3a1', 'Ppard', 'Serpinc1', 'Serpinf1', 'Fbln1', 'Hgfac', 'Cstdc6', 'Igf2', 'Itih2', 'Itih3', 'Serpind1', 'C4b', 'Cfb', 'Apob', 'Efemp1', 'Lox', 'F13b', 'Cpa1', 'Plcb1']	[['IMP'], ['IMP'], ['ISO', 'IEA'], ['ISO', 'IEA'], ['ISO', 'IEA'], ['IBA', 'IEA'], ['IBA', 'IEA'], ['ISO', 'IEA'], ['IBA', 'IEA'], ['ISO', 'IEA'], ['IMP', 'IBA', 'IEA'], ['IEA'], ['IEA'], ['IBA', 'IEA'], ['IEA'], ['IEA'], ['IMP', 'IGI'], ['ISS', 'ISO', 'IEA'], ['IMP', 'ISS', 'ISO', 'IBA', 'IEA'], ['ISO', 'IEA'], ['ISO', 'IBA', 'IEA'], ['IDA']]
75	REAC	REAC:R-MMU-109582	Hemostasis	0.0158904	TRUE	Hemostasis	596	27	9	8407	0.333333	0.0151007	query_1	['REAC:0000000']	['Grb7', 'Serpinc1', 'Col1a1', 'Col1a2', 'Igf2', 'Itih3', 'Serpind1', 'Apob', 'F13b']	[['REAC'], ['REAC'], ['REAC'], ['REAC'], ['REAC'], ['REAC'], ['REAC'], ['REAC'], ['REAC']]
76	GO:BP	GO:0052548	regulation of endopeptidase activity	0.0169468	TRUE	"Any process that modulates the frequency, rate or extent of endopeptidase activity, the endohydrolysis of peptide bonds within proteins." [GOC:ai, GOC:hjd]	474	43	7	27334	0.162791	0.0147679	query_1	['GO:0052547']	['Serpinc1', 'Serpinf1', 'Cstdc6', 'Itih2', 'Itih3', 'Serpind1', 'C4b']	[['IBA', 'IEA'], ['IBA', 'IEA'], ['IEA'], ['IEA'], ['IEA'], ['IBA'], ['IEA']]
77	HP	HP:0003321	Biconcave flattened vertebrae	0.0175025	TRUE	Biconcave flattened vertebrae	2	20	2	5025	0.1	1	query_1	['HP:0000926', 'HP:0004586']	['Col1a1', 'Col1a2']	[['HP'], ['HP']]
78	HP	HP:0005005	Femoral bowing present at birth, straightening with time	0.0175025	TRUE	Congenital onset bending or abnormal curvature of the femur that normalizes with age.	2	20	2	5025	0.1	1	query_1	['HP:0002980']	['Col1a1', 'Col1a2']	[['HP'], ['HP']]
79	HP	HP:0005623	Absent ossification of calvaria	0.0175025	TRUE	Absent ossification of the calvaria (vault of the skull).	2	20	2	5025	0.1	1	query_1	['HP:0005474']	['Col1a1', 'Col1a2']	[['HP'], ['HP']]
80	HP	HP:0005897	Severe generalized osteoporosis	0.0175025	TRUE	Severe degree of osteoporosis.	2	20	2	5025	0.1	1	query_1	['HP:0040160']	['Col1a1', 'Col1a2']	[['HP'], ['HP']]
81	REAC	REAC:R-MMU-6806834	Signaling by MET	0.0179657	TRUE	Signaling by MET	71	27	4	8407	0.148148	0.056338	query_1	['REAC:R-MMU-9006934']	['Col3a1', 'Col1a1', 'Col1a2', 'Hgfac']	[['REAC'], ['REAC'], ['REAC'], ['REAC']]
82	GO:BP	GO:0007596	blood coagulation	0.018911	TRUE	"The sequential process in which the multiple coagulation factors of the blood interact, ultimately resulting in the formation of an insoluble fibrin clot; it may be divided into three stages: stage 1, the formation of intrinsic and extrinsic prothrombin converting principle; stage 2, the formation of thrombin; stage 3, the formation of stable fibrin polymers." [http://www.graylab.ac.uk/omd/, ISB…	181	43	5	27334	0.116279	0.0276243	query_1	['GO:0007599', 'GO:0042060', 'GO:0050817']	['Serpinc1', 'Fbln1', 'Hgfac', 'Serpind1', 'F13b']	[['IEA'], ['ISO', 'IEA'], ['IBA'], ['IEA'], ['IMP', 'ISO', 'IBA', 'IEA']]
83	GO:BP	GO:2000146	negative regulation of cell motility	0.0193648	TRUE	"Any process that stops, prevents, or reduces the frequency, rate or extent of cell motility." [GOC:mah]	316	43	6	27334	0.139535	0.0189873	query_1	['GO:0040013', 'GO:0048523', 'GO:0048870', 'GO:2000145']	['Col3a1', 'Ppard', 'Serpinf1', 'Fbln1', 'Nbl1', 'Plcb1']	[['IMP'], ['ISO', 'IEA'], ['ISO', 'IEA'], ['ISO', 'IEA'], ['IDA'], ['IDA']]
84	GO:BP	GO:0007584	response to nutrient	0.0194227	TRUE	"Any process that results in a change in state or activity of a cell or an organism (in terms of movement, secretion, enzyme production, gene expression, etc.) as a result of a nutrient stimulus." [GOC:go_curators]	182	43	5	27334	0.116279	0.0274725	query_1	['GO:0031667', 'GO:0042221']	['Bglap', 'Ppard', 'Serpinc1', 'Col1a1', 'Igfbp2']	[['IEA'], ['IEA'], ['ISO'], ['IEA'], ['IEA']]
85	MIRNA	MIRNA:mmu-miR-29b-3p	mmu-miR-29b-3p	0.0202667	TRUE	mmu-miR-29b-3p	54	15	3	7218	0.2	0.0555556	query_1	['MIRNA:000000']	['Col3a1', 'Col1a1', 'Col1a2']	[['MIRNA'], ['MIRNA'], ['MIRNA']]
86	GO:BP	GO:0007599	hemostasis	0.0204786	TRUE	"The stopping of bleeding (loss of body fluid) or the arrest of the circulation to an organ or part." [ISBN:0198506732]	184	43	5	27334	0.116279	0.0271739	query_1	['GO:0050878']	['Serpinc1', 'Fbln1', 'Hgfac', 'Serpind1', 'F13b']	[['IEA'], ['ISO', 'IEA'], ['IBA'], ['IEA'], ['IMP', 'ISO', 'IBA', 'IEA']]
87	GO:BP	GO:0050817	coagulation	0.0204786	TRUE	"The process in which a fluid solution, or part of it, changes into a solid or semisolid mass." [ISBN:0198506732]	184	43	5	27334	0.116279	0.0271739	query_1	['GO:0032501']	['Serpinc1', 'Fbln1', 'Hgfac', 'Serpind1', 'F13b']	[['IEA'], ['ISO', 'IEA'], ['IBA'], ['IEA'], ['IMP', 'ISO', 'IBA', 'IEA']]
88	REAC	REAC:R-MMU-8874081	MET activates PTK2 signaling	0.0208354	TRUE	MET activates PTK2 signaling	27	27	3	8407	0.111111	0.111111	query_1	['REAC:R-MMU-8875878']	['Col3a1', 'Col1a1', 'Col1a2']	[['REAC'], ['REAC'], ['REAC']]
89	GO:BP	GO:0023051	regulation of signaling	0.0231978	TRUE	"Any process that modulates the frequency, rate or extent of a signaling process." [GOC:mtg_signal]	3542	43	17	27334	0.395349	0.00479955	query_1	['GO:0023052', 'GO:0050789']	['Tut4', 'Vnn1', 'Ubac2', 'Col3a1', 'Ppard', 'Ticam2', 'Col1a1', 'Fbln1', 'Arhgap35', 'Nbl1', 'Prl7c1', 'Igf2', 'C1qtnf3', 'Pramel7', 'Lox', 'Igfbp2', 'Plcb1']	[['IDA'], ['IMP'], ['IMP', 'ISO', 'IEA'], ['IDA'], ['IDA', 'ISO', 'NAS', 'IEA'], ['IMP', 'ISS', 'ISO'], ['ISO', 'IEA'], ['ISO', 'IEA'], ['IDA', 'IGI'], ['IDA', 'IBA', 'IEA'], ['IBA'], ['IMP', 'ISO', 'IBA', 'IEA'], ['IDA', 'ISO', 'IEA'], ['IDA'], ['IMP'], ['ISS', 'IBA'], ['EXP', 'IDA', 'IMP', 'ISS', 'ISO', 'IEA']]
90	GO:BP	GO:0010646	regulation of cell communication	0.0236425	TRUE	"Any process that modulates the frequency, rate or extent of cell communication. Cell communication is the process that mediates interactions between a cell and its surroundings. Encompasses interactions such as signaling or attachment between one cell and another cell, between a cell and an extracellular matrix, or between a cell and any other aspect of its environment." [GOC:dph, GOC:tb]	3547	43	17	27334	0.395349	0.00479278	query_1	['GO:0007154', 'GO:0050794']	['Tut4', 'Vnn1', 'Ubac2', 'Col3a1', 'Ppard', 'Ticam2', 'Col1a1', 'Fbln1', 'Arhgap35', 'Nbl1', 'Prl7c1', 'Igf2', 'C1qtnf3', 'Pramel7', 'Lox', 'Igfbp2', 'Plcb1']	[['IDA'], ['IMP'], ['IMP', 'ISO', 'IEA'], ['IDA'], ['IDA', 'ISO', 'NAS', 'IEA'], ['IMP', 'ISS', 'ISO'], ['ISO', 'IEA'], ['ISO', 'IEA'], ['IDA', 'IGI'], ['IDA', 'IBA', 'IEA'], ['IBA'], ['IMP', 'ISO', 'IBA', 'IEA'], ['IDA', 'ISO', 'IEA'], ['IDA'], ['IMP'], ['ISS', 'IBA'], ['EXP', 'IDA', 'IMP', 'ISS', 'ISO', 'IEA']]
91	GO:BP	GO:0070887	cellular response to chemical stimulus	0.0244581	TRUE	"Any process that results in a change in state or activity of a cell (in terms of movement, secretion, enzyme production, gene expression, etc.) as a result of a chemical stimulus." [GOC:mah]	3164	43	16	27334	0.372093	0.00505689	query_1	['GO:0042221', 'GO:0051716']	['Tut4', 'Bglap', 'Vnn1', 'Col3a1', 'Ppard', 'Ticam2', 'Serpinf1', 'Col1a1', 'Col1a2', 'Nbl1', 'Igf2', 'Apob', 'Lox', 'Igfbp2', 'Mt2', 'Plcb1']	[['IDA', 'IMP'], ['IEA'], ['IMP'], ['IDA'], ['IGI', 'ISO', 'IBA', 'IEA'], ['IMP', 'ISS', 'ISO'], ['IEA'], ['IDA', 'IEA'], ['IDA'], ['IDA'], ['IMP', 'ISO', 'IBA', 'IEA'], ['IEA'], ['IDA', 'IMP', 'ISO', 'IEA'], ['IEA'], ['ISS', 'IBA'], ['IMP', 'ISS', 'ISO', 'TAS', 'IEA']]
92	GO:BP	GO:0007275	multicellular organism development	0.0254203	TRUE	"The biological process whose specific outcome is the progression of a multicellular organism over time from an initial condition (e.g. a zygote or a young adult) to a later condition (e.g. a multicellular animal or an aged adult)." [GOC:dph, GOC:ems, GOC:isa_complete, GOC:tb]	4840	43	20	27334	0.465116	0.00413223	query_1	['GO:0032501', 'GO:0048856']	['Bglap', 'Vnn1', 'Col3a1', 'Ppard', 'Omd', 'Dennd5a', 'Serpinf1', 'Col1a1', 'Col1a2', 'Fbln1', 'Arhgap35', 'Nbl1', 'Prl7c1', 'Igf2', 'Pramel7', 'Apob', 'Efemp1', 'Lox', 'Plcb1', 'H2ax']	[['IBA', 'IEA'], ['IDA'], ['IMP', 'ISO', 'IEA'], ['IDA', 'IMP', 'TAS', 'IEA'], ['IEA'], ['ISS', 'ISO', 'IEA'], ['IDA', 'IMP', 'ISS', 'ISO', 'IBA', 'IEA'], ['IMP', 'IGI', 'ISO', 'IBA', 'IEA'], ['ISO', 'IEA'], ['IEA'], ['IDA', 'IMP', 'IGI', 'IBA'], ['IDA', 'IMP'], ['IBA'], ['IMP', 'ISO'], ['IMP'], ['IMP', 'IGI'], ['ISS', 'ISO', 'IEA'], ['IMP'], ['IMP', 'NAS', 'IEA'], ['IEA']]
93	KEGG	KEGG:04926	Relaxin signaling pathway	0.0269658	TRUE	Relaxin signaling pathway	129	25	4	8910	0.16	0.0310078	query_1	['KEGG:00000']	['Col3a1', 'Col1a1', 'Col1a2', 'Plcb1']	[['KEGG'], ['KEGG'], ['KEGG'], ['KEGG']]
94	REAC	REAC:R-MMU-1474290	Collagen formation	0.0272983	TRUE	Collagen formation	79	27	4	8407	0.148148	0.0506329	query_1	['REAC:R-MMU-1474244']	['Col3a1', 'Col1a1', 'Col1a2', 'Lox']	[['REAC'], ['REAC'], ['REAC'], ['REAC']]
95	GO:BP	GO:0032502	developmental process	0.0288621	TRUE	"A biological process whose specific outcome is the progression of an integrated living unit: an anatomical structure (which may be a subcellular structure, cell, tissue, or organ), or organism over time from an initial condition to a later condition." [GOC:isa_complete]	6802	43	24	27334	0.55814	0.00352837	query_1	['GO:0008150']	['Tut4', 'Bglap', 'Vnn1', 'Col3a1', 'Ppard', 'Omd', 'Dennd5a', 'Serpinf1', 'Col1a1', 'Col1a2', 'Fbln1', 'Arhgap35', 'Nbl1', 'Cstdc6', 'Prl7c1', 'Igf2', 'C1qtnf3', 'Pramel7', 'Apob', 'Efemp1', 'Lox', 'Igfbp2', 'Plcb1', 'H2ax']	[['IMP', 'ISS', 'ISO'], ['IBA', 'IEA'], ['IDA'], ['IMP', 'ISO', 'IEA'], ['IDA', 'IMP', 'ISO', 'IBA', 'TAS', 'IEA'], ['IEA'], ['ISS', 'ISO', 'IEA'], ['IDA', 'IMP', 'ISS', 'ISO', 'IBA', 'IEA'], ['IMP', 'IGI', 'IEP', 'ISO', 'IBA', 'IEA'], ['IMP', 'ISO', 'IEA'], ['IEA'], ['IDA', 'IMP', 'IGI', 'IBA'], ['IDA', 'IMP', 'IBA'], ['ISO'], ['IBA'], ['IMP', 'IGI', 'IEP', 'ISO', 'IBA'], ['IEA'], ['IDA', 'IMP',…
96	GO:BP	GO:0007167	enzyme-linked receptor protein signaling pathway	0.0340836	TRUE	"The series of molecular signals initiated by an extracellular ligand binding to a receptor on the surface of the target cell, where the receptor possesses catalytic activity or is closely associated with an enzyme such as a protein kinase, and ending with the regulation of a downstream cellular process, e.g. transcription." [GOC:mah, GOC:signaling, ISBN:0815316194]	975	43	9	27334	0.209302	0.00923077	query_1	['GO:0007166']	['Col3a1', 'Col1a1', 'Col1a2', 'Nbl1', 'Igf2', 'Efemp1', 'Lox', 'Igfbp2', 'Plcb1']	[['ISO', 'IEA'], ['ISO', 'IEA'], ['ISO', 'IEA'], ['IDA', 'IBA', 'IEA'], ['IMP', 'ISO', 'IBA', 'IEA'], ['ISS', 'ISO', 'IEA'], ['IMP', 'ISO', 'IEA'], ['ISS', 'IBA'], ['IDA', 'TAS']]
97	GO:BP	GO:0040013	negative regulation of locomotion	0.0345255	TRUE	"Any process that stops, prevents, or reduces the frequency, rate or extent of locomotion of a cell or organism." [GOC:go_curators]	350	43	6	27334	0.139535	0.0171429	query_1	['GO:0040011', 'GO:0040012', 'GO:0048519']	['Col3a1', 'Ppard', 'Serpinf1', 'Fbln1', 'Nbl1', 'Plcb1']	[['IMP'], ['ISO', 'IEA'], ['ISO', 'IEA'], ['ISO', 'IEA'], ['IDA'], ['IDA']]
98	GO:BP	GO:0050878	regulation of body fluid levels	0.035652	TRUE	"Any process that modulates the levels of body fluids." [GOC:ai, GOC:dph, GOC:tb]	352	43	6	27334	0.139535	0.0170455	query_1	['GO:0065008']	['Serpinc1', 'Fbln1', 'Hgfac', 'Prl7c1', 'Serpind1', 'F13b']	[['IEA'], ['ISO', 'IEA'], ['IBA'], ['IBA'], ['IEA'], ['IMP', 'ISO', 'IBA', 'IEA']]
99	GO:MF	GO:0019838	growth factor binding	0.0369774	TRUE	"Binding to a growth factor, proteins or polypeptides that stimulate a cell or organism to grow or proliferate." [GOC:curators]	140	43	4	25287	0.0930233	0.0285714	query_1	['GO:0005515']	['Col3a1', 'Col1a1', 'Col1a2', 'Igfbp2']	[['ISO', 'IEA'], ['ISO', 'IEA'], ['ISO', 'IEA'], ['IPI', 'ISS', 'ISO', 'IBA', 'IEA']]
100	REAC	REAC:R-MMU-174577	Activation of C3 and C5	0.0375193	TRUE	Activation of C3 and C5	6	27	2	8407	0.0740741	0.333333	query_1	['REAC:R-MMU-166658']	['C4b', 'Cfb']	[['REAC'], ['REAC']]
101	REAC	REAC:R-MMU-140877	Formation of Fibrin Clot (Clotting Cascade)	0.0383682	TRUE	Formation of Fibrin Clot (Clotting Cascade)	33	27	3	8407	0.111111	0.0909091	query_1	['REAC:R-MMU-109582']	['Serpinc1', 'Serpind1', 'F13b']	[['REAC'], ['REAC'], ['REAC']]
102	REAC	REAC:R-MMU-3000171	Non-integrin membrane-ECM interactions	0.0383682	TRUE	Non-integrin membrane-ECM interactions	33	27	3	8407	0.111111	0.0909091	query_1	['REAC:R-MMU-1474244']	['Col3a1', 'Col1a1', 'Col1a2']	[['REAC'], ['REAC'], ['REAC']]
103	KEGG	KEGG:05322	Systemic lupus erythematosus	0.0409003	TRUE	Systemic lupus erythematosus	144	25	4	8910	0.16	0.0277778	query_1	['KEGG:00000']	['C4b', 'C8b', 'H2ax', 'H2ac1']	[['KEGG'], ['KEGG'], ['KEGG'], ['KEGG']]
104	GO:BP	GO:0051172	negative regulation of nitrogen compound metabolic process	0.0414046	TRUE	"Any process that stops, prevents, or reduces the frequency, rate or extent of the chemical reactions and pathways involving nitrogen or nitrogenous compounds." [GOC:ai, GOC:tb]	2546	43	14	27334	0.325581	0.00549882	query_1	['GO:0006807', 'GO:0009892', 'GO:0051171']	['Tut4', 'Grb7', 'Ppard', 'Serpinc1', 'Serpinf1', 'Fbln1', 'Cstdc6', 'Igf2', 'Itih2', 'Itih3', 'Pramel7', 'Serpind1', 'C4b', 'Plcb1']	[['IMP'], ['IMP'], ['IDA', 'IBA'], ['IBA', 'IEA'], ['IBA', 'IEA'], ['ISO', 'IEA'], ['ISO', 'IEA'], ['IMP'], ['IEA'], ['IEA'], ['IEA'], ['IBA', 'IEA'], ['IEA'], ['IDA']]
105	GO:BP	GO:0006508	proteolysis	0.0425674	TRUE	"The hydrolysis of proteins into smaller polypeptides and/or amino acids by cleavage of their peptide bonds." [GOC:bf, GOC:mah]	1871	43	12	27334	0.27907	0.00641368	query_1	['GO:0019538']	['Ubac2', 'Serpinc1', 'Serpinf1', 'Fbln1', 'Hgfac', 'Cstdc6', 'Itih2', 'Itih3', 'Serpind1', 'C4b', 'Cfb', 'Cpa1']	[['ISO', 'IEA'], ['IBA', 'IEA'], ['IBA', 'IEA'], ['IEA'], ['IBA', 'IEA'], ['ISO', 'IEA'], ['IEA'], ['IEA'], ['IBA', 'IEA'], ['IEA'], ['IEA'], ['ISO', 'IBA', 'IEA']]
106	GO:BP	GO:0048513	animal organ development	0.0428803	TRUE	"Development of a tissue or tissues that work together to perform a specific function or functions. Development pertains to the process whose specific outcome is the progression of a structure over time, from its formation to the mature structure. Organs are commonly observed as visibly distinct structures, but may also exist as loosely associated clusters of cells that work together to perform a…	3307	43	16	27334	0.372093	0.00483822	query_1	['GO:0048856']	['Bglap', 'Col3a1', 'Ppard', 'Omd', 'Serpinf1', 'Col1a1', 'Col1a2', 'Arhgap35', 'Nbl1', 'Cstdc6', 'Prl7c1', 'Igf2', 'Efemp1', 'Lox', 'Plcb1', 'H2ax']	[['IBA', 'IEA'], ['IMP', 'ISO', 'IEA'], ['IMP', 'IEA'], ['IEA'], ['IMP', 'IEA'], ['IMP', 'IGI', 'ISO', 'IBA', 'IEA'], ['IMP', 'ISO', 'IEA'], ['IMP'], ['IBA'], ['ISO'], ['IBA'], ['IMP'], ['ISS', 'ISO', 'IEA'], ['IMP'], ['IMP', 'NAS', 'IEA'], ['IEA']]
107	GO:BP	GO:0002682	regulation of immune system process	0.0466029	TRUE	"Any process that modulates the frequency, rate, or extent of an immune system process." [GOC:add]	1575	43	11	27334	0.255814	0.00698413	query_1	['GO:0002376', 'GO:0050789']	['Vnn1', 'Col3a1', 'Ticam2', 'Nbl1', 'Igf2', 'C4b', 'Cfb', 'Lox', 'Igfbp2', 'C8b', 'Plcb1']	[['IDA'], ['ISO', 'IEA'], ['ISS', 'ISO'], ['IDA'], ['ISO', 'IBA', 'IEA'], ['IMP', 'IBA', 'IEA'], ['IMP', 'IBA', 'TAS', 'IEA'], ['IMP'], ['ISS', 'ISO', 'IEA'], ['IBA', 'IC', 'IEA'], ['IDA']]
108	GO:BP	GO:0010605	negative regulation of macromolecule metabolic process	0.048412	TRUE	"Any process that decreases the frequency, rate or extent of the chemical reactions and pathways involving macromolecules, any molecule of high relative molecular mass, the structure of which essentially comprises the multiple repetition of units derived, actually or conceptually, from molecules of low relative molecular mass." [GOC:dph, GOC:tb]	3339	43	16	27334	0.372093	0.00479185	query_1	['GO:0009892', 'GO:0043170', 'GO:0060255']	['Tut4', 'Grb7', 'Ppard', 'Ticam2', 'Serpinc1', 'Serpinf1', 'Fbln1', 'Cstdc6', 'Igf2', 'C1qtnf3', 'Itih2', 'Itih3', 'Pramel7', 'Serpind1', 'C4b', 'Plcb1']	[['IMP', 'ISS', 'ISO', 'IEA'], ['IMP'], ['IDA', 'IBA'], ['ISO'], ['IBA', 'IEA'], ['ISO', 'IBA', 'IEA'], ['ISO', 'IEA'], ['ISO', 'IEA'], ['IMP'], ['ISO', 'IEA'], ['IEA'], ['IEA'], ['IEA'], ['IBA', 'IEA'], ['IEA'], ['IDA']]
109	GO:MF	GO:0005515	protein binding	0.0486536	TRUE	"Binding to a protein." [GOC:go_curators]	10353	43	30	25287	0.697674	0.00289771	query_1	['GO:0005488']	['Tut4', 'Grb7', 'Ubac2', 'Col3a1', 'Ppard', 'Ticam2', 'Omd', 'Dennd5a', 'Serpinc1', 'Col1a1', 'Col1a2', 'Fbln1', 'Arhgap35', 'Nbl1', 'Cstdc6', 'Prl7c1', 'Igf2', 'C1qtnf3', 'Pramel7', 'C4b', 'Apob', 'Plekhh2', 'Efemp1', 'Lox', 'F13b', 'Igfbp2', 'C8b', 'Plcb1', 'H2ax', 'H2ac1']	[['IPI'], ['IPI', 'ISO', 'IEA'], ['IPI'], ['IPI', 'ISO', 'IEA'], ['IPI', 'ISO', 'IEA'], ['IPI', 'ISO'], ['IEA'], ['IDA', 'IPI', 'IBA', 'IEA'], ['ISO', 'IEA'], ['IPI', 'ISO', 'IEA'], ['IPI', 'ISO', 'IEA'], ['IPI', 'ISO', 'IEA'], ['ISO', 'IEA'], ['IDA', 'IPI', 'ISO', 'IBA', 'IEA'], ['ISO'], ['IBA', 'IEA'], ['IPI', 'IMP', 'ISS', 'ISO', 'IBA', 'IEA'], ['IDA', 'ISO', 'IEA'], ['IPI'], ['ISO', 'IEA'], […
110	REAC	REAC:R-MMU-8875878	MET promotes cell motility	0.0498891	TRUE	MET promotes cell motility	36	27	3	8407	0.111111	0.0833333	query_1	['REAC:R-MMU-6806834']	['Col3a1', 'Col1a1', 'Col1a2']	[['REAC'], ['REAC'], ['REAC']]

## Sheet: 3-Mo_de_GO_Clv_vs_bns_naive_DWN
	source	native	name	p_value	significant	description	term_size	query_size	intersection_size	effective_domain_size	precision	recall	query	parents	intersections	evidences
0	GO:CC	GO:0005737	cytoplasm	2.42974e-140	TRUE	"The contents of a cell excluding the plasma membrane and nucleus, but including other subcellular structures." [ISBN:0198547684]	11580	950	777	27387	0.817895	0.0670984	query_1	['GO:0005622', 'GO:0110165']	['Ndufs7', 'Ndufa9', 'Ppfia2', 'Slc25a31', 'Acadsb', 'Cryab', 'Slc25a11', 'Slc25a20', 'Apoa2', 'Atp5mg', 'Atp5mf', 'S100a10', 'Prkar2a', 'Atp5pb', 'Cavin1', 'Ndufs3', 'Pla2g7', 'Kif5c', 'Atp5f1e', 'Atp5f1c', 'Sucla2', 'Pdhb', 'Atp5mj', 'Selenom', 'Cs', 'Acsl1', 'Acads', 'Slc25a12', 'Zadh2', 'Vdac1', 'Gemin4', 'Sdha', 'Sdf2l1', 'Eml4', 'Dcaf5', 'Acadl', 'Cisd1', 'Riok3', 'Idh3a', 'Ogdh', 'Slc25a4'…	[['HDA', 'ISS', 'ISO', 'IBA', 'IEA'], ['IDA', 'HDA', 'ISO', 'IBA', 'IEA'], ['IEA'], ['IMP', 'HDA', 'ISO', 'IBA', 'IEA'], ['HDA', 'ISO', 'IBA', 'IEA'], ['IDA', 'ISO', 'IEA'], ['HDA', 'ISO', 'IEA'], ['HDA', 'ISO', 'IBA', 'IEA'], ['TAS'], ['HDA', 'ISS', 'ISO', 'IBA', 'IEA'], ['HDA', 'ISS', 'ISO', 'IBA', 'IEA'], ['ISO', 'IBA'], ['IEA'], ['HDA', 'ISS', 'ISO', 'IBA', 'IEA'], ['IDA', 'ISS', 'ISO', 'IBA'…
1	GO:CC	GO:0005622	intracellular anatomical structure	2.89994e-116	TRUE	"A component of a cell contained within (but not including) the plasma membrane. In eukaryotes it includes the nucleus and cytoplasm." [ISBN:0198506732]	17468	950	901	27387	0.948421	0.05158	query_1	['GO:0110165']	['Ndufs7', 'Ndufa9', 'Ppfia2', 'Slc25a31', 'Acadsb', 'Cryab', 'Slc25a11', 'Slc25a20', 'Apoa2', 'Atp5mg', 'Atp5mf', 'S100a10', 'Prkar2a', 'Atp5pb', 'Cavin1', 'Ndufs3', 'Pla2g7', 'Kif5c', 'Atp5f1e', 'Atp5f1c', 'Sucla2', 'Pdhb', 'Atp5mj', 'Selenom', 'Cs', 'Acsl1', 'Acads', 'Slc25a12', 'Zadh2', 'Vdac1', 'Gemin4', 'Sdha', 'Sdf2l1', 'Eml4', 'Dcaf5', 'Acadl', 'Cisd1', 'Riok3', 'Idh3a', 'Ogdh', 'Slc25a4'…	[['HDA', 'ISS', 'ISO', 'IBA', 'IEA'], ['IDA', 'HDA', 'ISO', 'IBA', 'IEA'], ['IEA'], ['IMP', 'HDA', 'ISO', 'IBA', 'IEA'], ['HDA', 'ISO', 'IBA', 'IEA'], ['IDA', 'ISS', 'ISO', 'IEA'], ['HDA', 'ISO', 'IEA'], ['HDA', 'ISO', 'IBA', 'IEA'], ['TAS'], ['HDA', 'ISS', 'ISO', 'IBA', 'IEA'], ['HDA', 'ISS', 'ISO', 'IBA', 'IEA'], ['IPI', 'ISO', 'IBA', 'IC'], ['IEA'], ['HDA', 'ISS', 'ISO', 'IBA', 'IEA'], ['IDA',…
2	GO:CC	GO:0043229	intracellular organelle	1.25773e-102	TRUE	"Organized structure of distinctive morphology and function, occurring within the cell. Includes the nucleus, mitochondria, plastids, vacuoles, vesicles, ribosomes and the cytoskeleton. Excludes the plasma membrane." [GOC:go_curators]	15836	950	849	27387	0.893684	0.053612	query_1	['GO:0005622', 'GO:0043226']	['Ndufs7', 'Ndufa9', 'Slc25a31', 'Acadsb', 'Cryab', 'Slc25a11', 'Slc25a20', 'Atp5mg', 'Atp5mf', 'S100a10', 'Prkar2a', 'Atp5pb', 'Cavin1', 'Ndufs3', 'Kif5c', 'Atp5f1e', 'Atp5f1c', 'Sucla2', 'Pdhb', 'Atp5mj', 'Selenom', 'Cs', 'Acsl1', 'Acads', 'Slc25a12', 'Zadh2', 'Vdac1', 'Gemin4', 'Sdha', 'Sdf2l1', 'Eml4', 'Dcaf5', 'Acadl', 'Cisd1', 'Idh3a', 'Ogdh', 'Slc25a4', 'Uqcrc1', 'Ppp1r8', 'Pf4', 'Got2', '…	[['HDA', 'ISS', 'ISO', 'IBA', 'IEA'], ['IDA', 'HDA', 'ISO', 'IBA', 'IEA'], ['IMP', 'HDA', 'ISO', 'IBA', 'IEA'], ['HDA', 'ISO', 'IBA', 'IEA'], ['IDA', 'ISS', 'ISO', 'IEA'], ['HDA', 'ISO', 'IEA'], ['HDA', 'ISO', 'IBA', 'IEA'], ['HDA', 'ISS', 'ISO', 'IBA', 'IEA'], ['HDA', 'ISS', 'ISO', 'IBA', 'IEA'], ['IPI', 'ISO', 'IC'], ['IEA'], ['HDA', 'ISS', 'ISO', 'IBA', 'IEA'], ['IDA', 'ISS', 'ISO', 'IEA'], ['…
3	GO:CC	GO:0043226	organelle	5.3631e-100	TRUE	"Organized structure of distinctive morphology and function. Includes the nucleus, mitochondria, plastids, vacuoles, vesicles, ribosomes and the cytoskeleton, and prokaryotic structures such as anammoxosomes and pirellulosomes. Excludes the plasma membrane." [GOC:go_curators]	16129	950	853	27387	0.897895	0.0528861	query_1	['GO:0110165']	['Ndufs7', 'Ndufa9', 'Slc25a31', 'Acadsb', 'Cryab', 'Slc25a11', 'Slc25a20', 'Atp5mg', 'Atp5mf', 'S100a10', 'Prkar2a', 'Atp5pb', 'Cavin1', 'Ndufs3', 'Kif5c', 'Atp5f1e', 'Atp5f1c', 'Sucla2', 'Pdhb', 'Atp5mj', 'Selenom', 'Cs', 'Acsl1', 'Acads', 'Slc25a12', 'Zadh2', 'Vdac1', 'Gemin4', 'Sdha', 'Sdf2l1', 'Eml4', 'Dcaf5', 'Acadl', 'Cisd1', 'Idh3a', 'Ogdh', 'Slc25a4', 'Uqcrc1', 'Ppp1r8', 'Pf4', 'Got2', '…	[['HDA', 'ISS', 'ISO', 'IBA', 'IEA'], ['IDA', 'HDA', 'ISO', 'IBA', 'IEA'], ['IMP', 'HDA', 'ISO', 'IBA', 'IEA'], ['HDA', 'ISO', 'IBA', 'IEA'], ['IDA', 'ISS', 'ISO', 'IEA'], ['HDA', 'ISO', 'IEA'], ['HDA', 'ISO', 'IBA', 'IEA'], ['HDA', 'ISS', 'ISO', 'IBA', 'IEA'], ['HDA', 'ISS', 'ISO', 'IBA', 'IEA'], ['IPI', 'ISO', 'IC'], ['IEA'], ['HDA', 'ISS', 'ISO', 'IBA', 'IEA'], ['IDA', 'ISS', 'ISO', 'IEA'], ['…
4	GO:CC	GO:0043231	intracellular membrane-bounded organelle	3.18055e-82	TRUE	"Organized structure of distinctive morphology and function, bounded by a single or double lipid bilayer membrane and occurring within the cell. Includes the nucleus, mitochondria, plastids, vacuoles, and vesicles. Excludes the plasma membrane." [GOC:go_curators]	14482	950	784	27387	0.825263	0.0541362	query_1	['GO:0043227', 'GO:0043229']	['Ndufs7', 'Ndufa9', 'Slc25a31', 'Acadsb', 'Cryab', 'Slc25a11', 'Slc25a20', 'Atp5mg', 'Atp5mf', 'S100a10', 'Atp5pb', 'Cavin1', 'Ndufs3', 'Atp5f1e', 'Atp5f1c', 'Sucla2', 'Pdhb', 'Atp5mj', 'Selenom', 'Cs', 'Acsl1', 'Acads', 'Slc25a12', 'Zadh2', 'Vdac1', 'Gemin4', 'Sdha', 'Sdf2l1', 'Dcaf5', 'Acadl', 'Cisd1', 'Idh3a', 'Ogdh', 'Slc25a4', 'Uqcrc1', 'Ppp1r8', 'Pf4', 'Got2', 'Sub1', 'Rps7', 'Ints3', 'Ppi…	[['HDA', 'ISS', 'ISO', 'IBA', 'IEA'], ['IDA', 'HDA', 'ISO', 'IBA', 'IEA'], ['IMP', 'HDA', 'ISO', 'IBA', 'IEA'], ['HDA', 'ISO', 'IBA', 'IEA'], ['IDA', 'ISS', 'ISO', 'IEA'], ['HDA', 'ISO', 'IEA'], ['HDA', 'ISO', 'IBA', 'IEA'], ['HDA', 'ISS', 'ISO', 'IBA', 'IEA'], ['HDA', 'ISS', 'ISO', 'IBA', 'IEA'], ['IPI', 'ISO', 'IC'], ['HDA', 'ISS', 'ISO', 'IBA', 'IEA'], ['IDA', 'ISS', 'ISO', 'IEA'], ['IDA', 'HD…
5	GO:CC	GO:0043227	membrane-bounded organelle	6.88309e-82	TRUE	"Organized structure of distinctive morphology and function, bounded by a single or double lipid bilayer membrane. Includes the nucleus, mitochondria, plastids, vacuoles, and vesicles. Excludes the plasma membrane." [GOC:go_curators]	14956	950	797	27387	0.838947	0.0532896	query_1	['GO:0043226']	['Ndufs7', 'Ndufa9', 'Slc25a31', 'Acadsb', 'Cryab', 'Slc25a11', 'Slc25a20', 'Atp5mg', 'Atp5mf', 'S100a10', 'Prkar2a', 'Atp5pb', 'Cavin1', 'Ndufs3', 'Kif5c', 'Atp5f1e', 'Atp5f1c', 'Sucla2', 'Pdhb', 'Atp5mj', 'Selenom', 'Cs', 'Acsl1', 'Acads', 'Slc25a12', 'Zadh2', 'Vdac1', 'Gemin4', 'Sdha', 'Sdf2l1', 'Dcaf5', 'Acadl', 'Cisd1', 'Idh3a', 'Ogdh', 'Slc25a4', 'Uqcrc1', 'Ppp1r8', 'Pf4', 'Got2', 'Sub1', '…	[['HDA', 'ISS', 'ISO', 'IBA', 'IEA'], ['IDA', 'HDA', 'ISO', 'IBA', 'IEA'], ['IMP', 'HDA', 'ISO', 'IBA', 'IEA'], ['HDA', 'ISO', 'IBA', 'IEA'], ['IDA', 'ISS', 'ISO', 'IEA'], ['HDA', 'ISO', 'IEA'], ['HDA', 'ISO', 'IBA', 'IEA'], ['HDA', 'ISS', 'ISO', 'IBA', 'IEA'], ['HDA', 'ISS', 'ISO', 'IBA', 'IEA'], ['IPI', 'ISO', 'IC'], ['IEA'], ['HDA', 'ISS', 'ISO', 'IBA', 'IEA'], ['IDA', 'ISS', 'ISO', 'IEA'], ['…
6	GO:CC	GO:0005739	mitochondrion	7.34862e-63	TRUE	"A semiautonomous, self replicating organelle that occurs in varying numbers, shapes, and sizes in the cytoplasm of virtually all eukaryotic cells. It is notably the site of tissue respiration." [GOC:giardia, ISBN:0198506732]	1937	950	231	27387	0.243158	0.119257	query_1	['GO:0005737', 'GO:0043231']	['Ndufs7', 'Ndufa9', 'Slc25a31', 'Acadsb', 'Cryab', 'Slc25a11', 'Slc25a20', 'Atp5mg', 'Atp5mf', 'Atp5pb', 'Cavin1', 'Ndufs3', 'Atp5f1e', 'Atp5f1c', 'Sucla2', 'Pdhb', 'Atp5mj', 'Cs', 'Acsl1', 'Acads', 'Slc25a12', 'Zadh2', 'Vdac1', 'Sdha', 'Dcaf5', 'Acadl', 'Cisd1', 'Idh3a', 'Ogdh', 'Slc25a4', 'Uqcrc1', 'Got2', 'Ndufb7', 'Ndufs1', 'Mtx2', 'Abcb7', 'Uqcrc2', 'Sdhb', 'Acadvl', 'Ndufa4', 'Clybl', 'Fh'…	[['HDA', 'ISS', 'ISO', 'IBA', 'IEA'], ['IDA', 'HDA', 'ISO', 'IBA', 'IEA'], ['IMP', 'HDA', 'ISO', 'IBA', 'IEA'], ['HDA', 'ISO', 'IBA', 'IEA'], ['IDA'], ['HDA', 'ISO', 'IEA'], ['HDA', 'ISO', 'IBA', 'IEA'], ['HDA', 'ISS', 'ISO', 'IBA', 'IEA'], ['HDA', 'ISS', 'ISO', 'IBA', 'IEA'], ['HDA', 'ISS', 'ISO', 'IBA', 'IEA'], ['ISS', 'ISO', 'IEA'], ['IDA', 'HDA', 'ISS', 'ISO', 'IBA', 'IEA'], ['HDA', 'ISS', 'I…
7	GO:MF	GO:0005515	protein binding	3.15523e-62	TRUE	"Binding to a protein." [GOC:go_curators]	10353	924	630	25287	0.681818	0.0608519	query_1	['GO:0005488']	['Ndufs7', 'Ndufa9', 'Ppfia2', 'Acadsb', 'Cryab', 'Apoa2', 'S100a10', 'Prkar2a', 'Cavin1', 'Ndufs3', 'Kif5c', 'Acads', 'Nid2', 'Slc25a12', 'Vdac1', 'Prelp', 'Sdf2l1', 'Eml4', 'Dcaf5', 'Angptl1', 'Acadl', 'Cisd1', 'Riok3', 'Ogdh', 'Slc25a4', 'Uqcrc1', 'Ppp1r8', 'Pf4', 'Got2', 'Sub1', 'Prex1', 'Rps7', 'Tnnc2', 'Pygb', 'Ndufs1', 'Fabp4', 'Abcb7', 'Sap30', 'Uqcrc2', 'Nucks1', 'Mapre2', 'Acadvl', 'Fxr…	[['ISO'], ['IPI'], ['IEA'], ['ISS', 'ISO', 'IEA'], ['IPI', 'ISS', 'ISO', 'IBA', 'IEA'], ['ISS', 'ISO', 'IBA', 'IEA'], ['IPI', 'ISO', 'IBA', 'IEA'], ['IEA'], ['IPI', 'ISO', 'IEA'], ['IPI'], ['IPI', 'ISO', 'IBA', 'IEA'], ['ISO'], ['IPI'], ['ISS', 'ISO', 'IEA'], ['IPI', 'ISO', 'IEA'], ['IEA'], ['ISO', 'IEA'], ['IEA'], ['IEA'], ['IPI', 'IBA'], ['IEA'], ['ISO', 'IEA'], ['ISO', 'IEA'], ['ISO', 'IEA'], …
8	GO:CC	GO:0098798	mitochondrial protein-containing complex	1.41517e-61	TRUE	"A protein complex that is part of a mitochondrion." [GOC:dos]	301	950	95	27387	0.1	0.315615	query_1	['GO:0005739', 'GO:0032991']	['Ndufs7', 'Ndufa9', 'Slc25a31', 'Atp5mg', 'Atp5mf', 'Atp5pb', 'Ndufs3', 'Atp5f1e', 'Atp5f1c', 'Pdhb', 'Atp5mj', 'Vdac1', 'Sdha', 'Idh3a', 'Slc25a4', 'Uqcrc1', 'Ndufb7', 'Ndufs1', 'Mtx2', 'Uqcrc2', 'Sdhb', 'Ndufa4', 'Cox5b', 'Mrps16', 'Ndufb6', 'Dlat', 'Ndufb10', 'Cox5a', 'Suclg1', 'Etfdh', 'Etfb', 'Etfa', 'Apoo', 'Grpel1', 'Hadhb', 'Ndufb8', 'Hadha', 'Atp5f1a', 'Atp5pf', 'Mrpl39', 'Immt', 'Ndufs…	[['ISS', 'ISO', 'IBA', 'IEA'], ['IDA', 'ISO', 'IEA'], ['IMP'], ['ISS', 'ISO', 'IBA', 'IEA'], ['ISS', 'ISO', 'IBA', 'IEA'], ['ISS', 'ISO', 'IBA', 'IEA'], ['IDA', 'ISS', 'ISO', 'IBA', 'IEA'], ['ISS', 'ISO', 'ISA', 'IEA'], ['ISS', 'ISO', 'IBA', 'IEA'], ['ISO', 'IBA', 'IEA'], ['ISS', 'IBA'], ['ISS', 'ISO', 'IEA'], ['ISS', 'IBA', 'IC'], ['ISO', 'IEA'], ['IMP'], ['ISO', 'IEA'], ['ISS', 'ISO', 'IBA', 'I…
9	GO:CC	GO:0032991	protein-containing complex	1.53462e-61	TRUE	"A stable assembly of two or more macromolecules, i.e. proteins, nucleic acids, carbohydrates or lipids, in which at least one component is a protein and the constituent parts function together." [GOC:dos, GOC:mah]	7322	950	495	27387	0.521053	0.0676045	query_1	['GO:0005575']	['Ndufs7', 'Ndufa9', 'Slc25a31', 'Cryab', 'Apoa2', 'Atp5mg', 'Atp5mf', 'S100a10', 'Prkar2a', 'Atp5pb', 'Cavin1', 'Ndufs3', 'Pla2g7', 'Kif5c', 'Atp5f1e', 'Atp5f1c', 'Ppp4r2', 'Sucla2', 'Pdhb', 'Atp5mj', 'Vdac1', 'Gemin4', 'Sdha', 'Sdf2l1', 'Dcaf5', 'Riok3', 'Idh3a', 'Ogdh', 'Slc25a4', 'Uqcrc1', 'Ppp1r8', 'Pf4', 'Got2', 'Sub1', 'Rps7', 'Ints3', 'Tnnc2', 'Ndufb7', 'Ndufs1', 'Mtx2', 'Sap30', 'Uqcrc2'…	[['ISS', 'ISO', 'IBA', 'IEA'], ['IDA', 'ISO', 'IEA'], ['IMP'], ['ISS', 'ISO', 'IEA'], ['ISO', 'IBA', 'IEA'], ['ISS', 'ISO', 'IBA', 'IEA'], ['ISS', 'ISO', 'IBA', 'IEA'], ['IPI', 'ISO', 'IC', 'IEA'], ['IEA'], ['ISS', 'ISO', 'IBA', 'IEA'], ['ISO', 'IEA'], ['IDA', 'ISS', 'ISO', 'IBA', 'IEA'], ['ISS', 'ISO', 'IEA'], ['ISS', 'IBA', 'TAS'], ['ISS', 'ISO', 'ISA', 'IEA'], ['ISS', 'ISO', 'IBA', 'IEA'], ['I…
10	GO:MF	GO:0005488	binding	4.09025e-58	TRUE	"The selective, non-covalent, often stoichiometric, interaction of a molecule with one or more specific sites on another molecule." [GOC:ceb, GOC:mah, ISBN:0198506732]	16182	924	809	25287	0.875541	0.0499938	query_1	['GO:0003674']	['Ndufs7', 'Ndufa9', 'Ppfia2', 'Acadsb', 'Cryab', 'Apoa2', 'S100a10', 'Prkar2a', 'Atp5pb', 'Cavin1', 'Ndufs3', 'Pla2g7', 'Kif5c', 'Atp5f1e', 'Sucla2', 'Acsl1', 'Acads', 'Nid2', 'Slc25a12', 'Zadh2', 'Vdac1', 'Gemin4', 'Sdha', 'Prelp', 'Sdf2l1', 'Eml4', 'Dcaf5', 'Angptl1', 'Acadl', 'Cisd1', 'Riok3', 'Idh3a', 'Ogdh', 'Slc25a4', 'Uqcrc1', 'Ppp1r8', 'Pf4', 'Got2', 'Sub1', 'Prex1', 'Rps7', 'Tnnc2', 'Pp…	[['ISO', 'IEA'], ['IPI', 'ISO', 'IBA', 'IEA'], ['IEA'], ['ISS', 'ISO', 'IEA'], ['IPI', 'ISS', 'ISO', 'IBA', 'IEA'], ['IMP', 'ISS', 'ISO', 'IBA', 'IEA'], ['IPI', 'ISO', 'IBA', 'IEA'], ['IEA'], ['ISO'], ['IDA', 'IPI', 'ISO', 'IBA', 'IEA'], ['IPI'], ['ISO', 'IEA'], ['IPI', 'ISO', 'IBA', 'IEA'], ['ISO'], ['IEA'], ['IEA'], ['ISO', 'IEA'], ['IPI', 'IEA'], ['ISS', 'ISO', 'IEA'], ['IEA'], ['IPI', 'ISO', …
11	GO:BP	GO:0006996	organelle organization	8.0132e-58	TRUE	"A process that is carried out at the cellular level which results in the assembly, arrangement of constituent parts, or disassembly of an organelle within a cell. An organelle is an organized structure of distinctive morphology and function. Includes the nucleus, mitochondria, plastids, vacuoles, vesicles, ribosomes and the cytoskeleton. Excludes the plasma membrane." [GOC:mah]	3464	945	311	27334	0.329101	0.0897806	query_1	['GO:0016043']	['Ndufs7', 'Ndufa9', 'Slc25a31', 'Cryab', 'S100a10', 'Ndufs3', 'Vdac1', 'Eml4', 'Slc25a4', 'Uqcrc1', 'Sub1', 'Prex1', 'Ndufb7', 'Ndufs1', 'Mtx2', 'Mapre2', 'Ilk', 'Rcc1', 'Epb41', 'Wdhd1', 'Evl', 'Atp2a1', 'Atp6v1d', 'Ctdp1', 'Snap29', 'Cdca8', 'Arhgap17', 'Plekhf2', 'Tprkb', 'Ndufb6', 'H1-4', 'Bop1', 'Parvb', 'Golga5', 'Rab27a', 'Syne2', 'Surf1', 'Tor1b', 'Ndufb10', 'Pak2', 'Smarcc1', 'Tln1', 'D…	[['ISS', 'ISO', 'IBA', 'IEA'], ['ISS', 'ISO', 'IEA'], ['IMP', 'IBA'], ['ISO', 'IEA'], ['ISO', 'IEA'], ['IMP', 'ISO', 'IEA'], ['IMP', 'ISO', 'IEA'], ['IEA'], ['IDA', 'IMP', 'IGI', 'ISO', 'IBA'], ['ISS'], ['IEA'], ['ISO'], ['ISS', 'ISO', 'IEA'], ['IMP', 'ISS', 'ISO', 'IEA'], ['IBA'], ['IBA'], ['ISO'], ['ISS', 'ISO', 'IEA'], ['ISS', 'IBA', 'IEA'], ['IMP'], ['IDA', 'ISO', 'IBA', 'NAS', 'IEA'], ['ISO'…
12	GO:CC	GO:0110165	cellular anatomical entity	1.08803e-53	TRUE	"A part of a cellular organism that is either an immaterial entity or a material entity with granularity above the level of a protein complex but below that of an anatomical system. Or, a substance produced by a cellular organism with granularity above the level of a protein complex." [GOC:kmv]	22824	950	936	27387	0.985263	0.0410095	query_1	['GO:0005575']	['Ndufs7', 'Ndufa9', 'Ppfia2', 'Slc25a31', 'Acadsb', 'Cryab', 'Slc25a11', 'Slc25a20', 'Apoa2', 'Atp5mg', 'Atp5mf', 'S100a10', 'Prkar2a', 'Atp5pb', 'Cavin1', 'Ndufs3', 'Pla2g7', 'Kif5c', 'Atp5f1e', 'Atp5f1c', 'Sucla2', 'Pdhb', 'Atp5mj', 'Selenom', 'Cs', 'Acsl1', 'Acads', 'Nid2', 'Slc25a12', 'Zadh2', 'Vdac1', 'Gemin4', 'Sdha', 'Prelp', 'Sdf2l1', 'Eml4', 'Dcaf5', 'Angptl1', 'Acadl', 'Cisd1', 'Riok3'…	[['HDA', 'ISS', 'ISO', 'IBA', 'IEA'], ['IDA', 'HDA', 'ISO', 'IBA', 'IEA'], ['IEA'], ['IMP', 'HDA', 'ISO', 'IBA', 'IEA'], ['HDA', 'ISO', 'IBA', 'IEA'], ['IDA', 'HDA', 'ISS', 'ISO', 'IEA'], ['HDA', 'ISO', 'IEA'], ['HDA', 'ISO', 'IBA', 'IEA'], ['IDA', 'ISO', 'IBA', 'TAS', 'IEA'], ['HDA', 'ISS', 'ISO', 'IBA', 'IEA'], ['HDA', 'ISS', 'ISO', 'IBA', 'IEA'], ['IDA', 'IPI', 'HDA', 'ISO', 'IBA', 'IC', 'IEA'…
13	GO:CC	GO:1902494	catalytic complex	6.85327e-53	TRUE	"A protein complex which is capable of catalytic activity." [GOC:bhm, GOC:TermGenie, PMID:8077207]	1783	950	206	27387	0.216842	0.115536	query_1	['GO:0032991']	['Ndufs7', 'Ndufa9', 'Atp5mg', 'Atp5mf', 'Prkar2a', 'Atp5pb', 'Ndufs3', 'Atp5f1e', 'Atp5f1c', 'Ppp4r2', 'Sucla2', 'Pdhb', 'Atp5mj', 'Sdha', 'Dcaf5', 'Idh3a', 'Ogdh', 'Uqcrc1', 'Ndufb7', 'Ndufs1', 'Sap30', 'Uqcrc2', 'Sdhb', 'Ndufa4', 'Fh', 'Zc3h13', 'Pola1', 'Atp6v1d', 'Cox5b', 'Rfc1', 'Ncf1', 'Ndufb6', 'Sf3a2', 'Pcca', 'Dlat', 'Morf4l1', 'Ndufb10', 'Smarcc1', 'Srrm2', 'Pabpc1', 'Cox5a', 'Aup1', '…	[['ISS', 'ISO', 'IBA', 'IEA'], ['IDA', 'ISO', 'IEA'], ['ISS', 'ISO', 'IBA', 'IEA'], ['ISS', 'ISO', 'IBA', 'IEA'], ['IEA'], ['ISS', 'ISO', 'IBA', 'IEA'], ['IDA', 'ISS', 'ISO', 'IBA', 'IEA'], ['ISS', 'ISO', 'ISA', 'IEA'], ['ISS', 'ISO', 'IBA', 'IEA'], ['IEA'], ['IBA'], ['ISS', 'ISO', 'IBA', 'IEA'], ['ISS', 'IBA'], ['ISS', 'IBA', 'IC'], ['ISS', 'ISO', 'IBA', 'IEA'], ['ISO', 'IEA'], ['ISS', 'ISO', 'I…
14	GO:BP	GO:0006091	generation of precursor metabolites and energy	3.92774e-52	TRUE	"The chemical reactions and pathways resulting in the formation of precursor metabolites, substances from which energy is derived, and any process involved in the liberation of energy from these substances." [GOC:jl]	500	945	109	27334	0.115344	0.218	query_1	['GO:0044237']	['Ndufs7', 'Ndufa9', 'Acadsb', 'Atp5mf', 'Atp5pb', 'Ndufs3', 'Atp5f1e', 'Atp5f1c', 'Sucla2', 'Pdhb', 'Cs', 'Slc25a12', 'Sdha', 'Cisd1', 'Idh3a', 'Ogdh', 'Uqcrc1', 'Ndufb7', 'Pygb', 'Ndufs1', 'Uqcrc2', 'Sdhb', 'Ndufa4', 'Fh', 'Oxct1', 'Cox5b', 'Coq9', 'Mdh2', 'Ndufb6', 'Dlat', 'Surf1', 'Ndufb10', 'Git1', 'Cox5a', 'Suclg1', 'Etfdh', 'Pklr', 'Etfb', 'Ptges3', 'Acat2', 'Etfa', 'Ndufb8', 'Gapdh', 'Aca…	[['ISS', 'ISO', 'IBA', 'IC', 'IEA'], ['IC'], ['IEA'], ['ISO', 'IBA', 'IEA'], ['ISO', 'IEA'], ['IMP', 'ISO', 'IC', 'IEA'], ['IBA', 'IEA'], ['ISO', 'IEA'], ['ISO', 'IBA', 'IEA'], ['IEA'], ['ISO', 'IBA', 'IEA'], ['IMP', 'ISS', 'ISO', 'IBA', 'IEA'], ['ISS', 'ISO', 'IBA', 'IC', 'IEA'], ['IMP'], ['ISO', 'IBA', 'IEA'], ['ISS', 'ISO', 'IBA', 'IEA'], ['IDA', 'IC'], ['IC'], ['IDA', 'ISO', 'IBA', 'IEA'], ['…
15	TF	TF:M04662_1	Factor: FOXN4; motif: NNWANNCGWMCGCGTCNNNNMT; match class: 1	5.30807e-51	TRUE	Factor: FOXN4; motif: NNWANNCGWMCGCGTCNNNNMT; match class: 1	12816	963	784	21908	0.814123	0.0611735	query_1	['TF:M04662']	['Ndufs7', 'Ndufa9', 'Ppfia2', 'Slc25a31', 'Acadsb', 'Slc25a11', 'Atp5mg', 'Atp5mf', 'Prkar2a', 'Cavin1', 'Ndufs3', 'Kif5c', 'Atp5f1e', 'Atp5f1c', 'Ppp4r2', 'Sucla2', 'Pdhb', 'Selenom', 'Cs', 'Acsl1', 'Acads', 'Nid2', 'Slc25a12', 'Zadh2', 'Vdac1', 'Gemin4', 'Sdha', 'Sdf2l1', 'Eml4', 'Dcaf5', 'Acadl', 'Cisd1', 'Riok3', 'Idh3a', 'Ogdh', 'Slc25a4', 'Uqcrc1', 'Ppp1r8', 'Pf4', 'Got2', 'Sub1', 'Prex1',…	[['TF'], ['TF'], ['TF'], ['TF'], ['TF'], ['TF'], ['TF'], ['TF'], ['TF'], ['TF'], ['TF'], ['TF'], ['TF'], ['TF'], ['TF'], ['TF'], ['TF'], ['TF'], ['TF'], ['TF'], ['TF'], ['TF'], ['TF'], ['TF'], ['TF'], ['TF'], ['TF'], ['TF'], ['TF'], ['TF'], ['TF'], ['TF'], ['TF'], ['TF'], ['TF'], ['TF'], ['TF'], ['TF'], ['TF'], ['TF'], ['TF'], ['TF'], ['TF'], ['TF'], ['TF'], ['TF'], ['TF'], ['TF'], ['TF'], ['TF']…
16	GO:BP	GO:0045333	cellular respiration	2.69588e-50	TRUE	"The enzymatic release of energy from inorganic and organic compounds (especially carbohydrates and fats) which either requires oxygen (aerobic respiration) or does not (anaerobic respiration)." [GOC:das, ISBN:0140513590, ISBN:0198506732]	272	945	82	27334	0.0867725	0.301471	query_1	['GO:0015980']	['Ndufs7', 'Ndufa9', 'Atp5mf', 'Atp5pb', 'Ndufs3', 'Atp5f1e', 'Atp5f1c', 'Sucla2', 'Pdhb', 'Cs', 'Slc25a12', 'Sdha', 'Cisd1', 'Idh3a', 'Ogdh', 'Uqcrc1', 'Ndufb7', 'Ndufs1', 'Uqcrc2', 'Sdhb', 'Fh', 'Cox5b', 'Coq9', 'Mdh2', 'Ndufb6', 'Dlat', 'Ndufb10', 'Cox5a', 'Suclg1', 'Etfdh', 'Etfb', 'Acat2', 'Etfa', 'Ndufb8', 'Atp5f1a', 'Atp5pf', 'Akt1', 'Idh2', 'Ndufs8', 'Pdha1', 'Agps', 'Ndufa2', 'Atp5pd', '…	[['ISS', 'ISO', 'IBA', 'IC', 'IEA'], ['IC'], ['ISO', 'IBA', 'IEA'], ['ISO', 'IEA'], ['IMP', 'ISO', 'IC', 'IEA'], ['IBA', 'IEA'], ['ISO', 'IEA'], ['ISO', 'IBA', 'IEA'], ['IEA'], ['ISO', 'IBA', 'IEA'], ['IMP', 'ISS', 'ISO', 'IBA', 'IEA'], ['ISS', 'ISO', 'IBA', 'IC', 'IEA'], ['IMP'], ['ISO', 'IBA', 'IEA'], ['ISO', 'IBA', 'IEA'], ['IDA', 'IC'], ['IC'], ['ISS', 'ISO', 'IC', 'IEA'], ['IC'], ['ISO', 'IB…
17	GO:CC	GO:0031975	envelope	2.79038e-50	TRUE	"A multilayered structure surrounding all or part of a cell; encompasses one or more lipid bilayers, and may include a cell wall layer; also includes the space between layers." [GOC:mah, GOC:pz]	1283	950	169	27387	0.177895	0.131723	query_1	['GO:0110165']	['Ndufs7', 'Ndufa9', 'Slc25a31', 'Slc25a11', 'Slc25a20', 'Atp5mg', 'Atp5mf', 'Atp5pb', 'Ndufs3', 'Atp5f1e', 'Atp5f1c', 'Atp5mj', 'Acsl1', 'Acads', 'Slc25a12', 'Vdac1', 'Sdha', 'Acadl', 'Cisd1', 'Ogdh', 'Slc25a4', 'Uqcrc1', 'Got2', 'Ndufb7', 'Ndufs1', 'Mtx2', 'Abcb7', 'Uqcrc2', 'Sdhb', 'Acadvl', 'Rcc1', 'Ndufa4', 'Ugt2b1', 'Pola1', 'Cox5b', 'Bdh1', 'Coq9', 'Mrps16', 'Mdh2', 'Ndufb6', 'Syne2', 'Sur…	[['HDA', 'ISS', 'ISO', 'IBA', 'IEA'], ['IDA', 'HDA', 'ISO', 'IEA'], ['IMP', 'HDA', 'IBA', 'IEA'], ['HDA', 'IEA'], ['HDA', 'IBA', 'IEA'], ['HDA', 'ISS', 'ISO', 'IBA', 'IEA'], ['HDA', 'ISS', 'ISO', 'IBA', 'IEA'], ['HDA', 'ISS', 'ISO', 'IBA', 'IEA'], ['IDA', 'HDA', 'ISS', 'ISO', 'IBA', 'IEA'], ['HDA', 'ISS', 'ISO', 'ISA', 'IBA', 'IEA'], ['HDA', 'ISS', 'ISO', 'IBA', 'IEA'], ['ISS', 'IBA', 'IEA'], ['I…
18	GO:CC	GO:0031967	organelle envelope	2.79038e-50	TRUE	"A double membrane structure enclosing an organelle, including two lipid bilayers and the region between them. In some cases, an organelle envelope may have more than two membranes." [GOC:mah, GOC:pz]	1283	950	169	27387	0.177895	0.131723	query_1	['GO:0031975', 'GO:0043227', 'GO:0043229']	['Ndufs7', 'Ndufa9', 'Slc25a31', 'Slc25a11', 'Slc25a20', 'Atp5mg', 'Atp5mf', 'Atp5pb', 'Ndufs3', 'Atp5f1e', 'Atp5f1c', 'Atp5mj', 'Acsl1', 'Acads', 'Slc25a12', 'Vdac1', 'Sdha', 'Acadl', 'Cisd1', 'Ogdh', 'Slc25a4', 'Uqcrc1', 'Got2', 'Ndufb7', 'Ndufs1', 'Mtx2', 'Abcb7', 'Uqcrc2', 'Sdhb', 'Acadvl', 'Rcc1', 'Ndufa4', 'Ugt2b1', 'Pola1', 'Cox5b', 'Bdh1', 'Coq9', 'Mrps16', 'Mdh2', 'Ndufb6', 'Syne2', 'Sur…	[['HDA', 'ISS', 'ISO', 'IBA', 'IEA'], ['IDA', 'HDA', 'ISO', 'IEA'], ['IMP', 'HDA', 'IBA', 'IEA'], ['HDA', 'IEA'], ['HDA', 'IBA', 'IEA'], ['HDA', 'ISS', 'ISO', 'IBA', 'IEA'], ['HDA', 'ISS', 'ISO', 'IBA', 'IEA'], ['HDA', 'ISS', 'ISO', 'IBA', 'IEA'], ['IDA', 'HDA', 'ISS', 'ISO', 'IBA', 'IEA'], ['HDA', 'ISS', 'ISO', 'ISA', 'IBA', 'IEA'], ['HDA', 'ISS', 'ISO', 'IBA', 'IEA'], ['ISS', 'IBA', 'IEA'], ['I…
19	GO:CC	GO:0005743	mitochondrial inner membrane	2.55598e-49	TRUE	"The inner, i.e. lumen-facing, lipid bilayer of the mitochondrial envelope. It is highly folded to form cristae." [GOC:ai]	540	950	109	27387	0.114737	0.201852	query_1	['GO:0019866', 'GO:0031966']	['Ndufs7', 'Ndufa9', 'Slc25a31', 'Slc25a11', 'Slc25a20', 'Atp5mg', 'Atp5mf', 'Atp5pb', 'Ndufs3', 'Atp5f1e', 'Atp5f1c', 'Atp5mj', 'Slc25a12', 'Vdac1', 'Sdha', 'Slc25a4', 'Uqcrc1', 'Got2', 'Ndufb7', 'Ndufs1', 'Abcb7', 'Uqcrc2', 'Sdhb', 'Acadvl', 'Ndufa4', 'Cox5b', 'Bdh1', 'Coq9', 'Mrps16', 'Mdh2', 'Ndufb6', 'Surf1', 'Ndufb10', 'Cox5a', 'Suclg1', 'Etfdh', 'Tufm', 'Fech', 'Apoo', 'Grpel1', 'Hadhb', '…	[['HDA', 'ISS', 'ISO', 'IBA', 'IEA'], ['IDA', 'HDA', 'ISO', 'IEA'], ['HDA', 'IBA', 'IEA'], ['HDA', 'IEA'], ['HDA', 'IEA'], ['HDA', 'ISS', 'ISO', 'IBA', 'IEA'], ['HDA', 'ISS', 'ISO', 'IBA', 'IEA'], ['HDA', 'ISS', 'ISO', 'IBA', 'IEA'], ['IDA', 'HDA', 'ISS', 'ISO', 'IBA', 'IEA'], ['HDA', 'ISS', 'ISO', 'ISA', 'IBA', 'IEA'], ['HDA', 'ISS', 'ISO', 'IBA', 'IEA'], ['ISS', 'IBA'], ['HDA', 'ISO', 'TAS', 'I…
20	GO:CC	GO:0070013	intracellular organelle lumen	5.22996e-49	TRUE	"An organelle lumen that is part of an intracellular organelle." [GOC:mah]	6357	950	428	27387	0.450526	0.0673274	query_1	['GO:0043229', 'GO:0043233']	['Ndufa9', 'Acadsb', 'S100a10', 'Ndufs3', 'Pdhb', 'Selenom', 'Cs', 'Acads', 'Vdac1', 'Gemin4', 'Sdha', 'Sdf2l1', 'Acadl', 'Idh3a', 'Ppp1r8', 'Got2', 'Sub1', 'Rps7', 'Ppig', 'Ndufb7', 'Ndufs1', 'Mtx2', 'Toe1', 'Fabp4', 'Sap30', 'Uqcrc2', 'Nucks1', 'Sdhb', 'Acadvl', 'Ilk', 'Rcc1', 'Epb41', 'Wdhd1', 'Tra2a', 'Sntb2', 'Zc3h13', 'Golga3', 'Aldh6a1', 'Pola1', 'Cc2d1b', 'Ctdp1', 'Rps3a', 'Snap29', 'Bdh1…	[['ISO', 'IEA'], ['IEA'], ['IC'], ['ISO', 'IEA'], ['ISO', 'IBA', 'IEA'], ['IBA'], ['IDA', 'ISS', 'ISO', 'IBA', 'IEA'], ['ISS', 'ISO', 'IEA'], ['ISO', 'IEA'], ['ISO', 'IEA'], ['ISO', 'IEA'], ['IEA'], ['IEA'], ['ISO', 'IEA'], ['ISO', 'IBA', 'IEA'], ['IEA'], ['ISO', 'IEA'], ['ISO', 'IEA'], ['ISO', 'IEA'], ['ISO', 'IEA'], ['ISS', 'ISO', 'IEA'], ['ISO', 'IEA'], ['ISO', 'IBA', 'IEA'], ['TAS'], ['ISO', …
21	GO:CC	GO:0031974	membrane-enclosed lumen	5.46889e-49	TRUE	"The enclosed volume within a sealed membrane or between two sealed membranes. Encompasses the volume enclosed by the membranes of a particular organelle, e.g. endoplasmic reticulum lumen, or the space between the two lipid bilayers of a double membrane surrounding an organelle, e.g. nuclear envelope lumen." [GOC:add, GOC:mah]	6358	950	428	27387	0.450526	0.0673168	query_1	['GO:0110165']	['Ndufa9', 'Acadsb', 'S100a10', 'Ndufs3', 'Pdhb', 'Selenom', 'Cs', 'Acads', 'Vdac1', 'Gemin4', 'Sdha', 'Sdf2l1', 'Acadl', 'Idh3a', 'Ppp1r8', 'Got2', 'Sub1', 'Rps7', 'Ppig', 'Ndufb7', 'Ndufs1', 'Mtx2', 'Toe1', 'Fabp4', 'Sap30', 'Uqcrc2', 'Nucks1', 'Sdhb', 'Acadvl', 'Ilk', 'Rcc1', 'Epb41', 'Wdhd1', 'Tra2a', 'Sntb2', 'Zc3h13', 'Golga3', 'Aldh6a1', 'Pola1', 'Cc2d1b', 'Ctdp1', 'Rps3a', 'Snap29', 'Bdh1…	[['ISO', 'IEA'], ['IEA'], ['IC'], ['ISO', 'IEA'], ['ISO', 'IBA', 'IEA'], ['IBA'], ['IDA', 'ISS', 'ISO', 'IBA', 'IEA'], ['ISS', 'ISO', 'IEA'], ['ISO', 'IEA'], ['ISO', 'IEA'], ['ISO', 'IEA'], ['IEA'], ['IEA'], ['ISO', 'IEA'], ['ISO', 'IBA', 'IEA'], ['IEA'], ['ISO', 'IEA'], ['ISO', 'IEA'], ['ISO', 'IEA'], ['ISO', 'IEA'], ['ISS', 'ISO', 'IEA'], ['ISO', 'IEA'], ['ISO', 'IBA', 'IEA'], ['TAS'], ['ISO', …
22	GO:CC	GO:0043233	organelle lumen	5.46889e-49	TRUE	"The internal volume enclosed by the membranes of a particular organelle; includes the volume enclosed by a single organelle membrane, e.g. endoplasmic reticulum lumen, or the volume enclosed by the innermost of the two lipid bilayers of an organelle envelope, e.g. nuclear lumen." [GOC:jl, GOC:mah]	6358	950	428	27387	0.450526	0.0673168	query_1	['GO:0031974', 'GO:0043226']	['Ndufa9', 'Acadsb', 'S100a10', 'Ndufs3', 'Pdhb', 'Selenom', 'Cs', 'Acads', 'Vdac1', 'Gemin4', 'Sdha', 'Sdf2l1', 'Acadl', 'Idh3a', 'Ppp1r8', 'Got2', 'Sub1', 'Rps7', 'Ppig', 'Ndufb7', 'Ndufs1', 'Mtx2', 'Toe1', 'Fabp4', 'Sap30', 'Uqcrc2', 'Nucks1', 'Sdhb', 'Acadvl', 'Ilk', 'Rcc1', 'Epb41', 'Wdhd1', 'Tra2a', 'Sntb2', 'Zc3h13', 'Golga3', 'Aldh6a1', 'Pola1', 'Cc2d1b', 'Ctdp1', 'Rps3a', 'Snap29', 'Bdh1…	[['ISO', 'IEA'], ['IEA'], ['IC'], ['ISO', 'IEA'], ['ISO', 'IBA', 'IEA'], ['IBA'], ['IDA', 'ISS', 'ISO', 'IBA', 'IEA'], ['ISS', 'ISO', 'IEA'], ['ISO', 'IEA'], ['ISO', 'IEA'], ['ISO', 'IEA'], ['IEA'], ['IEA'], ['ISO', 'IEA'], ['ISO', 'IBA', 'IEA'], ['IEA'], ['ISO', 'IEA'], ['ISO', 'IEA'], ['ISO', 'IEA'], ['ISO', 'IEA'], ['ISS', 'ISO', 'IEA'], ['ISO', 'IEA'], ['ISO', 'IBA', 'IEA'], ['TAS'], ['ISO', …
23	TF	TF:M00716_1	Factor: ZF5; motif: GSGCGCGR; match class: 1	5.53753e-49	TRUE	Factor: ZF5; motif: GSGCGCGR; match class: 1	12100	963	753	21908	0.781931	0.0622314	query_1	['TF:M00716']	['Ndufs7', 'Ppfia2', 'Slc25a31', 'Acadsb', 'Cryab', 'Slc25a11', 'Slc25a20', 'Atp5mf', 'S100a10', 'Prkar2a', 'Atp5pb', 'Cavin1', 'Ndufs3', 'Pla2g7', 'Kif5c', 'Atp5f1e', 'Atp5f1c', 'Ppp4r2', 'Sucla2', 'Pdhb', 'Atp5mj', 'Selenom', 'Cs', 'Acsl1', 'Nid2', 'Slc25a12', 'Zadh2', 'Vdac1', 'Gemin4', 'Sdha', 'Sdf2l1', 'Eml4', 'Dcaf5', 'Acadl', 'Cisd1', 'Riok3', 'Idh3a', 'Ogdh', 'Slc25a4', 'Ppp1r8', 'Got2', …	[['TF'], ['TF'], ['TF'], ['TF'], ['TF'], ['TF'], ['TF'], ['TF'], ['TF'], ['TF'], ['TF'], ['TF'], ['TF'], ['TF'], ['TF'], ['TF'], ['TF'], ['TF'], ['TF'], ['TF'], ['TF'], ['TF'], ['TF'], ['TF'], ['TF'], ['TF'], ['TF'], ['TF'], ['TF'], ['TF'], ['TF'], ['TF'], ['TF'], ['TF'], ['TF'], ['TF'], ['TF'], ['TF'], ['TF'], ['TF'], ['TF'], ['TF'], ['TF'], ['TF'], ['TF'], ['TF'], ['TF'], ['TF'], ['TF'], ['TF']…
24	GO:CC	GO:0019866	organelle inner membrane	2.17393e-48	TRUE	"The inner, i.e. lumen-facing, lipid bilayer of an organelle envelope; usually highly selective to most ions and metabolites." [GOC:mah]	595	950	113	27387	0.118947	0.189916	query_1	['GO:0031090', 'GO:0031967']	['Ndufs7', 'Ndufa9', 'Slc25a31', 'Slc25a11', 'Slc25a20', 'Atp5mg', 'Atp5mf', 'Atp5pb', 'Ndufs3', 'Atp5f1e', 'Atp5f1c', 'Atp5mj', 'Slc25a12', 'Vdac1', 'Sdha', 'Slc25a4', 'Uqcrc1', 'Got2', 'Ndufb7', 'Ndufs1', 'Abcb7', 'Uqcrc2', 'Sdhb', 'Acadvl', 'Ndufa4', 'Cox5b', 'Bdh1', 'Coq9', 'Mrps16', 'Mdh2', 'Ndufb6', 'Surf1', 'Ndufb10', 'Cox5a', 'Suclg1', 'Etfdh', 'Tufm', 'Lmnb1', 'Fech', 'Apoo', 'Grpel1', '…	[['HDA', 'ISS', 'ISO', 'IBA', 'IEA'], ['IDA', 'HDA', 'ISO', 'IEA'], ['HDA', 'IBA', 'IEA'], ['HDA', 'IEA'], ['HDA', 'IEA'], ['HDA', 'ISS', 'ISO', 'IBA', 'IEA'], ['HDA', 'ISS', 'ISO', 'IBA', 'IEA'], ['HDA', 'ISS', 'ISO', 'IBA', 'IEA'], ['IDA', 'HDA', 'ISS', 'ISO', 'IBA', 'IEA'], ['HDA', 'ISS', 'ISO', 'ISA', 'IBA', 'IEA'], ['HDA', 'ISS', 'ISO', 'IBA', 'IEA'], ['ISS', 'IBA'], ['HDA', 'ISO', 'TAS', 'I…
25	GO:BP	GO:0009060	aerobic respiration	2.95509e-48	TRUE	"The enzymatic release of energy from inorganic and organic compounds (especially carbohydrates and fats) which requires oxygen as the terminal electron acceptor." [GOC:das, GOC:jl, ISBN:0140513590]	210	945	72	27334	0.0761905	0.342857	query_1	['GO:0045333']	['Ndufs7', 'Ndufa9', 'Atp5mf', 'Atp5pb', 'Ndufs3', 'Atp5f1e', 'Atp5f1c', 'Sucla2', 'Pdhb', 'Cs', 'Sdha', 'Idh3a', 'Ogdh', 'Uqcrc1', 'Ndufb7', 'Ndufs1', 'Uqcrc2', 'Sdhb', 'Fh', 'Cox5b', 'Coq9', 'Mdh2', 'Ndufb6', 'Dlat', 'Ndufb10', 'Cox5a', 'Suclg1', 'Acat2', 'Ndufb8', 'Atp5f1a', 'Atp5pf', 'Akt1', 'Idh2', 'Ndufs8', 'Pdha1', 'Agps', 'Ndufa2', 'Atp5pd', 'Atp5po', 'Nipsnap2', 'Ndufv1', 'Idh3b', 'Dld',…	[['ISS', 'ISO', 'IBA', 'IC', 'IEA'], ['IC'], ['ISO', 'IBA', 'IEA'], ['ISO', 'IEA'], ['IMP', 'ISO', 'IC', 'IEA'], ['IBA', 'IEA'], ['ISO', 'IEA'], ['ISO', 'IBA', 'IEA'], ['IEA'], ['ISO', 'IBA', 'IEA'], ['IBA', 'IC', 'IEA'], ['ISO', 'IBA', 'IEA'], ['ISO', 'IBA', 'IEA'], ['IDA', 'IC'], ['IC'], ['ISO', 'IC', 'IEA'], ['IC'], ['IBA', 'IC', 'IEA'], ['ISO', 'IBA', 'IEA'], ['IEA'], ['IMP'], ['ISS', 'ISO', …
26	GO:CC	GO:0098800	inner mitochondrial membrane protein complex	7.66663e-48	TRUE	"Any protein complex that is part of the inner mitochondrial membrane." [GOC:dos]	150	950	62	27387	0.0652632	0.413333	query_1	['GO:0005743', 'GO:0098796', 'GO:0098798']	['Ndufs7', 'Ndufa9', 'Atp5mg', 'Atp5mf', 'Atp5pb', 'Ndufs3', 'Atp5f1e', 'Atp5f1c', 'Atp5mj', 'Sdha', 'Uqcrc1', 'Ndufb7', 'Ndufs1', 'Uqcrc2', 'Sdhb', 'Ndufa4', 'Cox5b', 'Ndufb6', 'Ndufb10', 'Cox5a', 'Apoo', 'Grpel1', 'Ndufb8', 'Atp5f1a', 'Atp5pf', 'Immt', 'Ndufs8', 'Ndufa2', 'Atp5pd', 'Atp5po', 'Ndufv1', 'mt-Co3', 'Ndufa10', 'Afg3l2', 'Ndufb9', 'Ndufa12', 'Cyc1', 'Uqcrh', 'Uqcrfs1', 'Ndufa13', 'Uq…	[['ISS', 'ISO', 'IBA', 'IEA'], ['IDA', 'ISO', 'IEA'], ['ISS', 'ISO', 'IBA', 'IEA'], ['ISS', 'ISO', 'IBA', 'IEA'], ['ISS', 'ISO', 'IBA', 'IEA'], ['IDA', 'ISS', 'ISO', 'IBA', 'IEA'], ['ISS', 'ISO', 'ISA', 'IEA'], ['ISS', 'ISO', 'IBA', 'IEA'], ['ISS', 'IBA'], ['ISS', 'IBA', 'IC'], ['ISO', 'IEA'], ['ISS', 'ISO', 'IBA', 'IEA'], ['ISS', 'ISO', 'IEA'], ['IDA', 'ISO', 'IEA'], ['IDA', 'ISS', 'IC'], ['IDA'…
27	TF	TF:M00803	Factor: E2F; motif: GGCGSG	1.35844e-47	TRUE	Factor: E2F; motif: GGCGSG	10454	963	684	21908	0.71028	0.0654295	query_1	['TF:M00000']	['Ndufa9', 'Slc25a31', 'Slc25a11', 'Slc25a20', 'Atp5mg', 'S100a10', 'Prkar2a', 'Cavin1', 'Ndufs3', 'Kif5c', 'Atp5f1e', 'Atp5f1c', 'Ppp4r2', 'Sucla2', 'Pdhb', 'Atp5mj', 'Cs', 'Acsl1', 'Nid2', 'Slc25a12', 'Zadh2', 'Vdac1', 'Gemin4', 'Sdf2l1', 'Eml4', 'Dcaf5', 'Acadl', 'Cisd1', 'Idh3a', 'Slc25a4', 'Ppp1r8', 'Got2', 'Sub1', 'Prex1', 'Rps7', 'Ints3', 'Ppig', 'Ndufb7', 'Ndufs1', 'Mtx2', 'Abcb7', 'Sap30…	[['TF'], ['TF'], ['TF'], ['TF'], ['TF'], ['TF'], ['TF'], ['TF'], ['TF'], ['TF'], ['TF'], ['TF'], ['TF'], ['TF'], ['TF'], ['TF'], ['TF'], ['TF'], ['TF'], ['TF'], ['TF'], ['TF'], ['TF'], ['TF'], ['TF'], ['TF'], ['TF'], ['TF'], ['TF'], ['TF'], ['TF'], ['TF'], ['TF'], ['TF'], ['TF'], ['TF'], ['TF'], ['TF'], ['TF'], ['TF'], ['TF'], ['TF'], ['TF'], ['TF'], ['TF'], ['TF'], ['TF'], ['TF'], ['TF'], ['TF']…
28	GO:BP	GO:0015980	energy derivation by oxidation of organic compounds	1.36967e-47	TRUE	"The chemical reactions and pathways by which a cell derives energy from organic compounds; results in the oxidation of the compounds from which energy is released." [GOC:mah]	362	945	90	27334	0.0952381	0.248619	query_1	['GO:0006091']	['Ndufs7', 'Ndufa9', 'Atp5mf', 'Atp5pb', 'Ndufs3', 'Atp5f1e', 'Atp5f1c', 'Sucla2', 'Pdhb', 'Cs', 'Slc25a12', 'Sdha', 'Cisd1', 'Idh3a', 'Ogdh', 'Uqcrc1', 'Ndufb7', 'Pygb', 'Ndufs1', 'Uqcrc2', 'Sdhb', 'Fh', 'Cox5b', 'Coq9', 'Mdh2', 'Ndufb6', 'Dlat', 'Ndufb10', 'Cox5a', 'Suclg1', 'Etfdh', 'Etfb', 'Ptges3', 'Acat2', 'Etfa', 'Ndufb8', 'Acadm', 'Atp5f1a', 'Atp5pf', 'Akt1', 'Idh2', 'Ndufs8', 'Pdha1', 'P…	[['ISS', 'ISO', 'IBA', 'IC', 'IEA'], ['IC'], ['ISO', 'IBA', 'IEA'], ['ISO', 'IEA'], ['IMP', 'ISO', 'IC', 'IEA'], ['IBA', 'IEA'], ['ISO', 'IEA'], ['ISO', 'IBA', 'IEA'], ['IEA'], ['ISO', 'IBA', 'IEA'], ['IMP', 'ISS', 'ISO', 'IBA', 'IEA'], ['ISS', 'ISO', 'IBA', 'IC', 'IEA'], ['IMP'], ['ISO', 'IBA', 'IEA'], ['ISO', 'IBA', 'IEA'], ['IDA', 'IC'], ['IC'], ['IDA', 'ISO', 'IBA', 'IEA'], ['ISS', 'ISO', 'IC…
29	GO:CC	GO:0005654	nucleoplasm	7.3588e-47	TRUE	"That part of the nuclear content other than the chromosomes or the nucleolus." [GOC:ma, ISBN:0124325653]	3813	950	307	27387	0.323158	0.080514	query_1	['GO:0031981', 'GO:0110165']	['Ndufs3', 'Pdhb', 'Acads', 'Gemin4', 'Ppp1r8', 'Sub1', 'Ppig', 'Toe1', 'Fabp4', 'Sap30', 'Uqcrc2', 'Nucks1', 'Sdhb', 'Acadvl', 'Ilk', 'Rcc1', 'Epb41', 'Wdhd1', 'Tra2a', 'Sntb2', 'Zc3h13', 'Golga3', 'Aldh6a1', 'Pola1', 'Cc2d1b', 'Ctdp1', 'Snap29', 'Srsf7', 'Rfc1', 'Cdca8', 'Hnrnpa0', 'Cstf2', 'Ndufb6', 'Limd2', 'Bop1', 'Sf3a2', 'Eif3a', 'Syne2', 'Pin4', 'Mif', 'Morf4l1', 'Smarcc1', 'Srrm2', 'Tnfa…	[['ISO', 'IEA'], ['ISO', 'IEA'], ['ISO', 'IEA'], ['ISO', 'IEA'], ['ISO', 'IBA', 'IEA'], ['ISO', 'IEA'], ['ISO', 'IEA'], ['ISO', 'IBA', 'IEA'], ['TAS'], ['ISO', 'IBA', 'TAS', 'IC', 'IEA'], ['ISO', 'IEA'], ['ISO', 'IEA'], ['ISO', 'IEA'], ['ISO', 'IEA'], ['ISO', 'IEA'], ['ISO', 'IEA'], ['ISO', 'IEA'], ['ISO', 'IEA'], ['IEA'], ['ISO', 'IEA'], ['IDA', 'ISS', 'ISO', 'IBA', 'IEA'], ['IEA'], ['ISO', 'IEA…
30	GO:CC	GO:0005740	mitochondrial envelope	1.19302e-46	TRUE	"The double lipid bilayer enclosing the mitochondrion and separating its contents from the cell cytoplasm; includes the intermembrane space." [GOC:ai, GOC:pz]	835	950	131	27387	0.137895	0.156886	query_1	['GO:0005739', 'GO:0031967']	['Ndufs7', 'Ndufa9', 'Slc25a31', 'Slc25a11', 'Slc25a20', 'Atp5mg', 'Atp5mf', 'Atp5pb', 'Ndufs3', 'Atp5f1e', 'Atp5f1c', 'Atp5mj', 'Acsl1', 'Acads', 'Slc25a12', 'Vdac1', 'Sdha', 'Acadl', 'Cisd1', 'Ogdh', 'Slc25a4', 'Uqcrc1', 'Got2', 'Ndufb7', 'Ndufs1', 'Mtx2', 'Abcb7', 'Uqcrc2', 'Sdhb', 'Acadvl', 'Ndufa4', 'Cox5b', 'Bdh1', 'Coq9', 'Mrps16', 'Mdh2', 'Ndufb6', 'Surf1', 'Ndufb10', 'Sh3glb1', 'Cox5a', …	[['HDA', 'ISS', 'ISO', 'IBA', 'IEA'], ['IDA', 'HDA', 'ISO', 'IEA'], ['IMP', 'HDA', 'IBA', 'IEA'], ['HDA', 'IEA'], ['HDA', 'IBA', 'IEA'], ['HDA', 'ISS', 'ISO', 'IBA', 'IEA'], ['HDA', 'ISS', 'ISO', 'IBA', 'IEA'], ['HDA', 'ISS', 'ISO', 'IBA', 'IEA'], ['IDA', 'HDA', 'ISS', 'ISO', 'IBA', 'IEA'], ['HDA', 'ISS', 'ISO', 'ISA', 'IBA', 'IEA'], ['HDA', 'ISS', 'ISO', 'IBA', 'IEA'], ['ISS', 'IBA', 'IEA'], ['I…
31	GO:CC	GO:0005829	cytosol	2.5159e-46	TRUE	"The part of the cytoplasm that does not contain organelles but which does contain other particulate matter, such as protein complexes." [GOC:hjd, GOC:jl]	4122	950	321	27387	0.337895	0.0778748	query_1	['GO:0005737', 'GO:0110165']	['Cryab', 'Slc25a20', 'Apoa2', 'Cavin1', 'Gemin4', 'Eml4', 'Riok3', 'Prex1', 'Rps7', 'Ppig', 'Fabp4', 'Fxr1', 'Inpp5b', 'Epb41', 'Fh', 'Golga3', 'Pola1', 'Rps3a', 'Snap29', 'Tk1', 'Arhgap17', 'Mrps16', 'Tprkb', 'Ncf1', 'Nudcd2', 'Limd2', 'Eif3a', 'Lrrfip1', 'Dpp7', 'Mif', 'Caprin1', 'Pak2', 'Pabpc1', 'Sh3glb1', 'Git1', 'Camsap2', 'Larp4b', 'Ranbp1', 'Ezr', 'Atox1', 'Pdcd6ip', 'Rbm8a', 'Lsm14a', '…	[['IDA', 'IEA'], ['ISO', 'IEA'], ['TAS'], ['IEA'], ['ISO', 'IEA'], ['IEA'], ['IBA'], ['ISO', 'IEA'], ['ISO', 'IBA', 'TAS', 'IC', 'IEA'], ['ISO', 'IEA'], ['ISO', 'IBA'], ['IDA', 'ISO', 'IEA'], ['IDA', 'ISO', 'IBA', 'IEA'], ['ISO', 'IEA'], ['ISO', 'IEA'], ['IEA'], ['ISS', 'ISO', 'IEA'], ['IDA', 'ISO', 'IBA', 'TAS', 'IC', 'IEA'], ['ISO', 'IEA'], ['TAS'], ['ISO', 'IBA', 'IEA'], ['ISO', 'IEA'], ['ISO'…
32	GO:BP	GO:0009987	cellular process	3.92611e-46	TRUE	"Any process that is carried out at the cellular level, but not necessarily restricted to a single cell. For example, cell communication occurs among more than one cell, but occurs at the cellular level." [GOC:go_curators, GOC:isa_complete]	20955	945	890	27334	0.941799	0.042472	query_1	['GO:0008150']	['Ndufs7', 'Ndufa9', 'Ppfia2', 'Slc25a31', 'Acadsb', 'Cryab', 'Slc25a11', 'Slc25a20', 'Apoa2', 'Atp5mg', 'Atp5mf', 'S100a10', 'Prkar2a', 'Atp5pb', 'Cavin1', 'Ndufs3', 'Pla2g7', 'Kif5c', 'Atp5f1e', 'Atp5f1c', 'Sucla2', 'Pdhb', 'Selenom', 'Cs', 'Acsl1', 'Acads', 'Nid2', 'Slc25a12', 'Zadh2', 'Vdac1', 'Gemin4', 'Sdha', 'Prelp', 'Sdf2l1', 'Eml4', 'Angptl1', 'Acadl', 'Cisd1', 'Riok3', 'Idh3a', 'Ogdh', …	[['ISS', 'ISO', 'IBA', 'IC', 'IEA'], ['ISS', 'ISO', 'IBA', 'IC', 'IEA'], ['IEA'], ['IMP', 'IBA', 'IEA'], ['ISS', 'ISO', 'IEA'], ['IMP', 'IGI', 'ISS', 'ISO', 'IBA', 'IEA'], ['IBA', 'IEA'], ['ISS', 'ISO', 'IBA', 'IEA'], ['ISS', 'ISO', 'IBA', 'IEA'], ['ISO', 'IBA', 'IEA'], ['ISO', 'IBA', 'IEA'], ['IDA', 'ISO', 'IC', 'IEA'], ['IEA'], ['ISO', 'IBA', 'IEA'], ['IDA', 'IMP', 'ISO', 'IBA', 'IEA'], ['IMP',…
33	TF	TF:M00716	Factor: ZF5; motif: GSGCGCGR	1.01634e-45	TRUE	Factor: ZF5; motif: GSGCGCGR	14880	963	846	21908	0.878505	0.0568548	query_1	['TF:M00000']	['Ndufs7', 'Ppfia2', 'Slc25a31', 'Acadsb', 'Cryab', 'Slc25a11', 'Slc25a20', 'Atp5mg', 'Atp5mf', 'S100a10', 'Prkar2a', 'Atp5pb', 'Cavin1', 'Ndufs3', 'Pla2g7', 'Kif5c', 'Atp5f1e', 'Atp5f1c', 'Ppp4r2', 'Sucla2', 'Pdhb', 'Atp5mj', 'Selenom', 'Cs', 'Acsl1', 'Nid2', 'Slc25a12', 'Zadh2', 'Vdac1', 'Gemin4', 'Sdha', 'Sdf2l1', 'Eml4', 'Dcaf5', 'Angptl1', 'Acadl', 'Cisd1', 'Riok3', 'Idh3a', 'Ogdh', 'Slc25a4…	[['TF'], ['TF'], ['TF'], ['TF'], ['TF'], ['TF'], ['TF'], ['TF'], ['TF'], ['TF'], ['TF'], ['TF'], ['TF'], ['TF'], ['TF'], ['TF'], ['TF'], ['TF'], ['TF'], ['TF'], ['TF'], ['TF'], ['TF'], ['TF'], ['TF'], ['TF'], ['TF'], ['TF'], ['TF'], ['TF'], ['TF'], ['TF'], ['TF'], ['TF'], ['TF'], ['TF'], ['TF'], ['TF'], ['TF'], ['TF'], ['TF'], ['TF'], ['TF'], ['TF'], ['TF'], ['TF'], ['TF'], ['TF'], ['TF'], ['TF']…
34	GO:CC	GO:0031966	mitochondrial membrane	6.37465e-45	TRUE	"Either of the lipid bilayers that surround the mitochondrion and form the mitochondrial envelope." [GOC:mah, NIF_Subcellular:sao1045389829]	775	950	124	27387	0.130526	0.16	query_1	['GO:0005740', 'GO:0031090']	['Ndufs7', 'Ndufa9', 'Slc25a31', 'Slc25a11', 'Slc25a20', 'Atp5mg', 'Atp5mf', 'Atp5pb', 'Ndufs3', 'Atp5f1e', 'Atp5f1c', 'Atp5mj', 'Acsl1', 'Acads', 'Slc25a12', 'Vdac1', 'Sdha', 'Acadl', 'Cisd1', 'Ogdh', 'Slc25a4', 'Uqcrc1', 'Got2', 'Ndufb7', 'Ndufs1', 'Mtx2', 'Abcb7', 'Uqcrc2', 'Sdhb', 'Acadvl', 'Ndufa4', 'Cox5b', 'Bdh1', 'Coq9', 'Mrps16', 'Mdh2', 'Ndufb6', 'Surf1', 'Ndufb10', 'Sh3glb1', 'Cox5a', …	[['HDA', 'ISS', 'ISO', 'IBA', 'IEA'], ['IDA', 'HDA', 'ISO', 'IEA'], ['HDA', 'IBA', 'IEA'], ['HDA', 'IEA'], ['HDA', 'IEA'], ['HDA', 'ISS', 'ISO', 'IBA', 'IEA'], ['HDA', 'ISS', 'ISO', 'IBA', 'IEA'], ['HDA', 'ISS', 'ISO', 'IBA', 'IEA'], ['IDA', 'HDA', 'ISS', 'ISO', 'IBA', 'IEA'], ['HDA', 'ISS', 'ISO', 'ISA', 'IBA', 'IEA'], ['HDA', 'ISS', 'ISO', 'IBA', 'IEA'], ['ISS', 'IBA', 'IEA'], ['ISO', 'IEA'], […
35	GO:CC	GO:1990204	oxidoreductase complex	8.28738e-45	TRUE	"Any protein complex that possesses oxidoreductase activity." [GOC:bhm, PMID:18982432]	122	950	55	27387	0.0578947	0.45082	query_1	['GO:1902494']	['Ndufs7', 'Ndufa9', 'Ndufs3', 'Pdhb', 'Sdha', 'Idh3a', 'Ogdh', 'Uqcrc1', 'Ndufb7', 'Ndufs1', 'Uqcrc2', 'Sdhb', 'Ndufa4', 'Ncf1', 'Ndufb6', 'Dlat', 'Ndufb10', 'Etfdh', 'Etfb', 'Etfa', 'Ndufb8', 'Ndufs8', 'Pdha1', 'Ndufa2', 'Bckdk', 'Hsd17b8', 'Ndufv1', 'Idh3b', 'Dld', 'Ndufa10', 'Ndufb9', 'Dlst', 'Ndufa12', 'Cyc1', 'Uqcrh', 'Uqcrfs1', 'Idh3g', 'Ndufa13', 'Uqcr10', 'Uqcrq', 'Ndufa5', 'Uqcr11', 'Nd…	[['ISS', 'ISO', 'IBA', 'IEA'], ['IDA', 'ISO', 'IEA'], ['IDA', 'ISS', 'ISO', 'IBA', 'IEA'], ['ISS', 'ISO', 'IBA', 'IEA'], ['ISS', 'IBA', 'IC'], ['ISO', 'IEA'], ['ISS', 'ISO', 'IBA', 'IEA'], ['ISO', 'IEA'], ['ISS', 'ISO', 'IBA', 'IEA'], ['ISS', 'ISO', 'IEA'], ['IDA', 'ISO', 'IEA'], ['IDA', 'ISS', 'IC'], ['IDA'], ['ISS', 'ISO', 'IBA', 'IEA'], ['IDA', 'ISS', 'ISO', 'IBA', 'IEA'], ['ISO', 'IBA', 'TAS'…
36	TF	TF:M10209	Factor: E2F-1; motif: GNGGGCGGGRMN	3.83474e-44	TRUE	Factor: E2F-1; motif: GNGGGCGGGRMN	14286	963	823	21908	0.854621	0.0576088	query_1	['TF:M00000']	['Ppfia2', 'Slc25a31', 'Acadsb', 'Cryab', 'Slc25a11', 'Slc25a20', 'Atp5mf', 'S100a10', 'Prkar2a', 'Atp5pb', 'Cavin1', 'Ndufs3', 'Pla2g7', 'Kif5c', 'Atp5f1e', 'Atp5f1c', 'Ppp4r2', 'Sucla2', 'Pdhb', 'Selenom', 'Cs', 'Acsl1', 'Acads', 'Nid2', 'Slc25a12', 'Zadh2', 'Vdac1', 'Sdf2l1', 'Eml4', 'Dcaf5', 'Acadl', 'Cisd1', 'Riok3', 'Idh3a', 'Ogdh', 'Slc25a4', 'Uqcrc1', 'Ppp1r8', 'Sub1', 'Prex1', 'Rps7', 'I…	[['TF'], ['TF'], ['TF'], ['TF'], ['TF'], ['TF'], ['TF'], ['TF'], ['TF'], ['TF'], ['TF'], ['TF'], ['TF'], ['TF'], ['TF'], ['TF'], ['TF'], ['TF'], ['TF'], ['TF'], ['TF'], ['TF'], ['TF'], ['TF'], ['TF'], ['TF'], ['TF'], ['TF'], ['TF'], ['TF'], ['TF'], ['TF'], ['TF'], ['TF'], ['TF'], ['TF'], ['TF'], ['TF'], ['TF'], ['TF'], ['TF'], ['TF'], ['TF'], ['TF'], ['TF'], ['TF'], ['TF'], ['TF'], ['TF'], ['TF']…
37	TF	TF:M04662	Factor: FOXN4; motif: NNWANNCGWMCGCGTCNNNNMT	5.2699e-44	TRUE	Factor: FOXN4; motif: NNWANNCGWMCGCGTCNNNNMT	16049	963	880	21908	0.913811	0.0548321	query_1	['TF:M00000']	['Ndufs7', 'Ndufa9', 'Ppfia2', 'Slc25a31', 'Acadsb', 'Slc25a11', 'Apoa2', 'Atp5mg', 'Atp5mf', 'S100a10', 'Prkar2a', 'Atp5pb', 'Cavin1', 'Ndufs3', 'Pla2g7', 'Kif5c', 'Atp5f1e', 'Atp5f1c', 'Ppp4r2', 'Sucla2', 'Pdhb', 'Atp5mj', 'Selenom', 'Cs', 'Acsl1', 'Acads', 'Nid2', 'Slc25a12', 'Zadh2', 'Vdac1', 'Gemin4', 'Sdha', 'Sdf2l1', 'Eml4', 'Dcaf5', 'Acadl', 'Cisd1', 'Riok3', 'Idh3a', 'Ogdh', 'Slc25a4', '…	[['TF'], ['TF'], ['TF'], ['TF'], ['TF'], ['TF'], ['TF'], ['TF'], ['TF'], ['TF'], ['TF'], ['TF'], ['TF'], ['TF'], ['TF'], ['TF'], ['TF'], ['TF'], ['TF'], ['TF'], ['TF'], ['TF'], ['TF'], ['TF'], ['TF'], ['TF'], ['TF'], ['TF'], ['TF'], ['TF'], ['TF'], ['TF'], ['TF'], ['TF'], ['TF'], ['TF'], ['TF'], ['TF'], ['TF'], ['TF'], ['TF'], ['TF'], ['TF'], ['TF'], ['TF'], ['TF'], ['TF'], ['TF'], ['TF'], ['TF']…
38	GO:BP	GO:0071840	cellular component organization or biogenesis	1.15614e-43	TRUE	"A process that results in the biosynthesis of constituent macromolecules, assembly, arrangement of constituent parts, or disassembly of a cellular component." [GOC:mah]	7724	945	473	27334	0.500529	0.0612377	query_1	['GO:0009987']	['Ndufs7', 'Ndufa9', 'Ppfia2', 'Slc25a31', 'Cryab', 'Apoa2', 'S100a10', 'Ndufs3', 'Pla2g7', 'Kif5c', 'Vdac1', 'Gemin4', 'Eml4', 'Riok3', 'Slc25a4', 'Uqcrc1', 'Pf4', 'Sub1', 'Prex1', 'Rps7', 'Ndufb7', 'Ndufs1', 'Mtx2', 'Abcb7', 'Nucks1', 'Mapre2', 'Fxr1', 'Ilk', 'Rcc1', 'Epb41', 'Wdhd1', 'Clybl', 'Evl', 'Atp2a1', 'Atp6v1d', 'Ctdp1', 'Snap29', 'Cdca8', 'Tk1', 'Arhgap17', 'Plekhf2', 'Tprkb', 'Ndufb6…	[['ISS', 'ISO', 'IBA', 'IEA'], ['ISS', 'ISO', 'IEA'], ['IEA'], ['IMP', 'IBA'], ['IMP', 'ISO', 'IEA'], ['ISO', 'IBA', 'IEA'], ['ISO', 'IC', 'IEA'], ['IMP', 'ISS', 'ISO', 'IEA'], ['ISO', 'IEA'], ['IMP', 'IBA'], ['IMP', 'ISO', 'IEA'], ['ISO', 'IBA', 'IEA'], ['IEA'], ['ISO', 'IBA', 'IEA'], ['IDA', 'IMP', 'IGI', 'ISO', 'IBA'], ['ISS'], ['ISO', 'IEA'], ['IEA'], ['ISO'], ['ISO', 'IBA', 'IEA'], ['ISS', '…
39	TF	TF:M10209_1	Factor: E2F-1; motif: GNGGGCGGGRMN; match class: 1	1.13764e-41	TRUE	Factor: E2F-1; motif: GNGGGCGGGRMN; match class: 1	10661	963	679	21908	0.705088	0.0636901	query_1	['TF:M10209']	['Ppfia2', 'Slc25a31', 'Acadsb', 'Slc25a11', 'Slc25a20', 'S100a10', 'Prkar2a', 'Atp5pb', 'Cavin1', 'Ndufs3', 'Pla2g7', 'Kif5c', 'Atp5f1e', 'Atp5f1c', 'Ppp4r2', 'Sucla2', 'Pdhb', 'Selenom', 'Cs', 'Acsl1', 'Acads', 'Nid2', 'Slc25a12', 'Zadh2', 'Vdac1', 'Eml4', 'Dcaf5', 'Acadl', 'Cisd1', 'Riok3', 'Idh3a', 'Ogdh', 'Slc25a4', 'Sub1', 'Prex1', 'Rps7', 'Ints3', 'Ppig', 'Ndufb7', 'Pygb', 'Ndufs1', 'Toe1'…	[['TF'], ['TF'], ['TF'], ['TF'], ['TF'], ['TF'], ['TF'], ['TF'], ['TF'], ['TF'], ['TF'], ['TF'], ['TF'], ['TF'], ['TF'], ['TF'], ['TF'], ['TF'], ['TF'], ['TF'], ['TF'], ['TF'], ['TF'], ['TF'], ['TF'], ['TF'], ['TF'], ['TF'], ['TF'], ['TF'], ['TF'], ['TF'], ['TF'], ['TF'], ['TF'], ['TF'], ['TF'], ['TF'], ['TF'], ['TF'], ['TF'], ['TF'], ['TF'], ['TF'], ['TF'], ['TF'], ['TF'], ['TF'], ['TF'], ['TF']…
40	GO:BP	GO:0016043	cellular component organization	1.48719e-41	TRUE	"A process that results in the assembly, arrangement of constituent parts, or disassembly of a cellular component." [GOC:ai, GOC:jl, GOC:mah]	7525	945	460	27334	0.486772	0.0611296	query_1	['GO:0071840']	['Ndufs7', 'Ndufa9', 'Ppfia2', 'Slc25a31', 'Cryab', 'Apoa2', 'S100a10', 'Ndufs3', 'Pla2g7', 'Kif5c', 'Vdac1', 'Gemin4', 'Eml4', 'Riok3', 'Slc25a4', 'Uqcrc1', 'Pf4', 'Sub1', 'Prex1', 'Ndufb7', 'Ndufs1', 'Mtx2', 'Abcb7', 'Nucks1', 'Mapre2', 'Fxr1', 'Ilk', 'Rcc1', 'Epb41', 'Wdhd1', 'Clybl', 'Evl', 'Atp2a1', 'Atp6v1d', 'Ctdp1', 'Snap29', 'Cdca8', 'Tk1', 'Arhgap17', 'Plekhf2', 'Tprkb', 'Ndufb6', 'H1-4…	[['ISS', 'ISO', 'IBA', 'IEA'], ['ISS', 'ISO', 'IEA'], ['IEA'], ['IMP', 'IBA'], ['IMP', 'ISO', 'IEA'], ['ISO', 'IBA', 'IEA'], ['ISO', 'IC', 'IEA'], ['IMP', 'ISS', 'ISO', 'IEA'], ['ISO', 'IEA'], ['IMP', 'IBA'], ['IMP', 'ISO', 'IEA'], ['ISO', 'IBA', 'IEA'], ['IEA'], ['ISO', 'IEA'], ['IDA', 'IMP', 'IGI', 'ISO', 'IBA'], ['ISS'], ['ISO', 'IEA'], ['IEA'], ['ISO'], ['ISS', 'ISO', 'IEA'], ['IMP', 'ISS', '…
41	TF	TF:M00333	Factor: ZF5; motif: NRNGNGCGCGCWN	4.26995e-41	TRUE	Factor: ZF5; motif: NRNGNGCGCGCWN	14518	963	825	21908	0.856698	0.056826	query_1	['TF:M00000']	['Ndufs7', 'Ndufa9', 'Ppfia2', 'Slc25a31', 'Acadsb', 'Slc25a11', 'Apoa2', 'Atp5mf', 'S100a10', 'Prkar2a', 'Atp5pb', 'Cavin1', 'Ndufs3', 'Kif5c', 'Atp5f1e', 'Atp5f1c', 'Ppp4r2', 'Sucla2', 'Pdhb', 'Selenom', 'Cs', 'Acsl1', 'Nid2', 'Slc25a12', 'Zadh2', 'Vdac1', 'Gemin4', 'Sdha', 'Sdf2l1', 'Eml4', 'Dcaf5', 'Acadl', 'Cisd1', 'Idh3a', 'Ogdh', 'Slc25a4', 'Uqcrc1', 'Ppp1r8', 'Got2', 'Sub1', 'Prex1', 'Rps…	[['TF'], ['TF'], ['TF'], ['TF'], ['TF'], ['TF'], ['TF'], ['TF'], ['TF'], ['TF'], ['TF'], ['TF'], ['TF'], ['TF'], ['TF'], ['TF'], ['TF'], ['TF'], ['TF'], ['TF'], ['TF'], ['TF'], ['TF'], ['TF'], ['TF'], ['TF'], ['TF'], ['TF'], ['TF'], ['TF'], ['TF'], ['TF'], ['TF'], ['TF'], ['TF'], ['TF'], ['TF'], ['TF'], ['TF'], ['TF'], ['TF'], ['TF'], ['TF'], ['TF'], ['TF'], ['TF'], ['TF'], ['TF'], ['TF'], ['TF']…
42	GO:BP	GO:1901564	organonitrogen compound metabolic process	1.96187e-40	TRUE	"The chemical reactions and pathways involving organonitrogen compound." [GOC:pr, GOC:TermGenie]	6589	945	419	27334	0.443386	0.0635908	query_1	['GO:0006807', 'GO:0071704']	['Ndufs7', 'Ndufa9', 'Acadsb', 'Cryab', 'Apoa2', 'Atp5mg', 'Atp5mf', 'S100a10', 'Prkar2a', 'Atp5pb', 'Ndufs3', 'Pla2g7', 'Kif5c', 'Atp5f1e', 'Atp5f1c', 'Sucla2', 'Pdhb', 'Cs', 'Acsl1', 'Slc25a12', 'Sdha', 'Sdf2l1', 'Dcaf5', 'Riok3', 'Idh3a', 'Ogdh', 'Ppp1r8', 'Got2', 'Rps7', 'Ppig', 'Ndufb7', 'Ndufs1', 'Fabp4', 'Abcb7', 'Uqcrc2', 'Sdhb', 'Mgat1', 'Fxr1', 'Ilk', 'Inpp5b', 'Clybl', 'Fh', 'Aldh6a1',…	[['IC'], ['IC'], ['ISS', 'ISO', 'IEA'], ['IGI', 'ISO', 'IEA'], ['IDA', 'ISO', 'IBA', 'IEA'], ['ISO', 'IBA', 'IEA'], ['ISO', 'IBA', 'IEA'], ['ISO', 'IEA'], ['IEA'], ['ISO', 'IBA', 'IEA'], ['IC'], ['ISS', 'ISO', 'IEA'], ['ISO'], ['ISA', 'IBA', 'IEA'], ['ISO', 'IBA', 'IEA'], ['ISO', 'IBA', 'IEA'], ['ISS', 'ISO', 'IBA', 'IEA'], ['ISO'], ['IMP', 'ISO', 'IBA', 'IEA'], ['ISO', 'IEA'], ['IC'], ['ISO', 'I…
43	REAC	REAC:R-MMU-1428517	The citric acid (TCA) cycle and respiratory electron transport	1.24844e-39	TRUE	The citric acid (TCA) cycle and respiratory electron transport	162	566	72	8407	0.127208	0.444444	query_1	['REAC:R-MMU-1430728']	['Ndufs7', 'Ndufa9', 'Atp5mg', 'Atp5mf', 'Atp5pb', 'Ndufs3', 'Atp5f1e', 'Atp5f1c', 'Sucla2', 'Pdhb', 'Cs', 'Vdac1', 'Sdha', 'Idh3a', 'Ogdh', 'Uqcrc1', 'Ndufb7', 'Ndufs1', 'Uqcrc2', 'Sdhb', 'Ndufa4', 'Fh', 'Pdp1', 'Pdk3', 'Mdh2', 'Ndufb6', 'Dlat', 'Surf1', 'Ndufb10', 'Cox5a', 'Suclg1', 'Etfdh', 'Etfb', 'Etfa', 'Ndufb8', 'Atp5f1a', 'Atp5pf', 'Idh2', 'Ndufs8', 'Pdha1', 'Ndufa2', 'Atp5pd', 'Atp5po', …	[['REAC'], ['REAC'], ['REAC'], ['REAC'], ['REAC'], ['REAC'], ['REAC'], ['REAC'], ['REAC'], ['REAC'], ['REAC'], ['REAC'], ['REAC'], ['REAC'], ['REAC'], ['REAC'], ['REAC'], ['REAC'], ['REAC'], ['REAC'], ['REAC'], ['REAC'], ['REAC'], ['REAC'], ['REAC'], ['REAC'], ['REAC'], ['REAC'], ['REAC'], ['REAC'], ['REAC'], ['REAC'], ['REAC'], ['REAC'], ['REAC'], ['REAC'], ['REAC'], ['REAC'], ['REAC'], ['REAC']…
44	GO:BP	GO:0044237	cellular metabolic process	2.93277e-39	TRUE	"The chemical reactions and pathways by which individual cells transform chemical substances." [GOC:go_curators]	12437	945	635	27334	0.671958	0.0510573	query_1	['GO:0008152', 'GO:0009987']	['Ndufs7', 'Ndufa9', 'Acadsb', 'Cryab', 'Apoa2', 'Atp5mg', 'Atp5mf', 'S100a10', 'Prkar2a', 'Atp5pb', 'Cavin1', 'Ndufs3', 'Pla2g7', 'Kif5c', 'Atp5f1e', 'Atp5f1c', 'Sucla2', 'Pdhb', 'Cs', 'Acsl1', 'Acads', 'Slc25a12', 'Zadh2', 'Vdac1', 'Gemin4', 'Sdha', 'Prelp', 'Acadl', 'Cisd1', 'Riok3', 'Idh3a', 'Ogdh', 'Slc25a4', 'Uqcrc1', 'Ppp1r8', 'Pf4', 'Got2', 'Sub1', 'Prex1', 'Rps7', 'Ints3', 'Ndufb7', 'Pyg…	[['ISS', 'ISO', 'IBA', 'IC', 'IEA'], ['IBA', 'IC'], ['ISS', 'ISO', 'IEA'], ['ISS', 'ISO', 'IEA'], ['ISO', 'IEA'], ['ISO', 'IBA', 'IEA'], ['ISO', 'IBA', 'IEA'], ['IDA'], ['IEA'], ['ISO', 'IBA', 'IEA'], ['IDA', 'IMP', 'ISO', 'IBA', 'IEA'], ['IMP', 'ISS', 'ISO', 'IC', 'IEA'], ['ISS', 'ISO', 'IEA'], ['ISO'], ['ISA', 'IBA', 'IEA'], ['ISO', 'IBA', 'IEA'], ['ISO', 'IBA', 'IEA'], ['ISS', 'ISO', 'IBA', 'I…
45	TF	TF:M00333_1	Factor: ZF5; motif: NRNGNGCGCGCWN; match class: 1	1.41458e-38	TRUE	Factor: ZF5; motif: NRNGNGCGCGCWN; match class: 1	11229	963	695	21908	0.721703	0.0618933	query_1	['TF:M00333']	['Ndufs7', 'Ndufa9', 'Ppfia2', 'Slc25a31', 'Acadsb', 'Slc25a11', 'Atp5mf', 'S100a10', 'Prkar2a', 'Ndufs3', 'Kif5c', 'Atp5f1e', 'Atp5f1c', 'Ppp4r2', 'Sucla2', 'Pdhb', 'Cs', 'Acsl1', 'Nid2', 'Slc25a12', 'Zadh2', 'Vdac1', 'Sdha', 'Sdf2l1', 'Eml4', 'Dcaf5', 'Acadl', 'Cisd1', 'Idh3a', 'Slc25a4', 'Uqcrc1', 'Ppp1r8', 'Got2', 'Sub1', 'Prex1', 'Rps7', 'Ndufb7', 'Ndufs1', 'Mtx2', 'Toe1', 'Abcb7', 'Sap30', …	[['TF'], ['TF'], ['TF'], ['TF'], ['TF'], ['TF'], ['TF'], ['TF'], ['TF'], ['TF'], ['TF'], ['TF'], ['TF'], ['TF'], ['TF'], ['TF'], ['TF'], ['TF'], ['TF'], ['TF'], ['TF'], ['TF'], ['TF'], ['TF'], ['TF'], ['TF'], ['TF'], ['TF'], ['TF'], ['TF'], ['TF'], ['TF'], ['TF'], ['TF'], ['TF'], ['TF'], ['TF'], ['TF'], ['TF'], ['TF'], ['TF'], ['TF'], ['TF'], ['TF'], ['TF'], ['TF'], ['TF'], ['TF'], ['TF'], ['TF']…
46	GO:BP	GO:0008152	metabolic process	1.55154e-38	TRUE	"The chemical reactions and pathways, including anabolism and catabolism, by which living organisms transform chemical substances. Metabolic processes typically transform small molecules, but also include macromolecular processes such as DNA repair and replication, and protein synthesis and degradation." [GOC:go_curators, ISBN:0198547684]	14671	945	706	27334	0.74709	0.0481221	query_1	['GO:0008150']	['Ndufs7', 'Ndufa9', 'Acadsb', 'Cryab', 'Apoa2', 'Atp5mg', 'Atp5mf', 'S100a10', 'Prkar2a', 'Atp5pb', 'Cavin1', 'Ndufs3', 'Pla2g7', 'Kif5c', 'Atp5f1e', 'Atp5f1c', 'Sucla2', 'Pdhb', 'Selenom', 'Cs', 'Acsl1', 'Acads', 'Slc25a12', 'Zadh2', 'Vdac1', 'Gemin4', 'Sdha', 'Prelp', 'Sdf2l1', 'Dcaf5', 'Acadl', 'Cisd1', 'Riok3', 'Idh3a', 'Ogdh', 'Slc25a4', 'Uqcrc1', 'Ppp1r8', 'Pf4', 'Got2', 'Sub1', 'Prex1', '…	[['ISS', 'ISO', 'IBA', 'IC', 'IEA'], ['IBA', 'IC'], ['ISS', 'ISO', 'IEA'], ['IMP', 'IGI', 'ISS', 'ISO', 'IEA'], ['IDA', 'IMP', 'IGI', 'ISS', 'ISO', 'IBA', 'IEA'], ['ISO', 'IBA', 'IEA'], ['ISO', 'IBA', 'IEA'], ['IDA', 'ISO', 'IEA'], ['IEA'], ['ISO', 'IBA', 'IEA'], ['IDA', 'IMP', 'ISO', 'IBA', 'IEA'], ['IMP', 'ISS', 'ISO', 'IC', 'IEA'], ['ISS', 'ISO', 'IEA'], ['ISO'], ['ISA', 'IBA', 'IEA'], ['ISO',…
47	GO:CC	GO:0098803	respiratory chain complex	1.55779e-37	TRUE	"Any protein complex that is part of a respiratory chain." [GOC:dos]	90	950	44	27387	0.0463158	0.488889	query_1	['GO:0070469', 'GO:0098796']	['Ndufs7', 'Ndufa9', 'Ndufs3', 'Sdha', 'Uqcrc1', 'Ndufb7', 'Ndufs1', 'Uqcrc2', 'Sdhb', 'Ndufa4', 'Cox5b', 'Ndufb6', 'Ndufb10', 'Cox5a', 'Ndufb8', 'Ndufs8', 'Ndufa2', 'Ndufv1', 'mt-Co3', 'Ndufa10', 'Ndufb9', 'Ndufa12', 'Cyc1', 'Uqcrh', 'Uqcrfs1', 'Ndufa13', 'Uqcr10', 'Cox6c', 'Uqcrq', 'Ndufa5', 'Uqcr11', 'Ndufb3', 'Ndufa6', 'Ndufs6', 'Ndufa8', 'Ndufb1', 'Ndufv3', 'Ndufb4', 'Ndufa7', 'Uqcrb', 'Nduf…	[['ISS', 'ISO', 'IBA', 'IEA'], ['IDA', 'ISO', 'IEA'], ['IDA', 'ISS', 'ISO', 'IBA', 'IEA'], ['ISS', 'IBA', 'IC'], ['ISO', 'IEA'], ['ISS', 'ISO', 'IBA', 'IEA'], ['ISS', 'ISO', 'IEA'], ['IDA', 'ISO', 'IEA'], ['IDA', 'ISS', 'IC'], ['IDA', 'ISO', 'IBA', 'IEA'], ['IEA'], ['IDA', 'ISS', 'ISO', 'IBA', 'IEA'], ['ISS', 'ISO', 'IBA', 'IEA'], ['IDA', 'ISO', 'IBA', 'IEA'], ['IDA', 'ISO', 'IBA', 'IEA'], ['IDA'…
48	GO:CC	GO:0005746	mitochondrial respirasome	1.55779e-37	TRUE	"The protein complexes that form the mitochondrial electron transport system (the respiratory chain), associated with the inner mitochondrial membrane. The respiratory chain complexes transfer electrons from an electron donor to an electron acceptor and are associated with a proton pump to create a transmembrane electrochemical gradient." [GOC:curators, GOC:ecd, ISBN:0198547684]	90	950	44	27387	0.0463158	0.488889	query_1	['GO:0005743', 'GO:0070469']	['Ndufs7', 'Ndufa9', 'Ndufs3', 'Sdha', 'Uqcrc1', 'Ndufb7', 'Ndufs1', 'Uqcrc2', 'Sdhb', 'Ndufa4', 'Cox5b', 'Ndufb6', 'Ndufb10', 'Cox5a', 'Ndufb8', 'Ndufs8', 'Ndufa2', 'Ndufv1', 'mt-Co3', 'Ndufa10', 'Ndufb9', 'Ndufa12', 'Cyc1', 'Uqcrh', 'Uqcrfs1', 'Ndufa13', 'Uqcr10', 'Cox6c', 'Uqcrq', 'Ndufa5', 'Uqcr11', 'Ndufb3', 'Ndufa6', 'Ndufs6', 'Ndufa8', 'Ndufb1', 'Ndufv3', 'Ndufb4', 'Ndufa7', 'Uqcrb', 'Nduf…	[['ISS', 'ISO', 'IBA', 'IEA'], ['IDA', 'ISO', 'IEA'], ['IDA', 'ISS', 'ISO', 'IBA', 'IEA'], ['ISS', 'IBA', 'IC'], ['ISO', 'IEA'], ['ISS', 'ISO', 'IBA', 'IEA'], ['ISS', 'ISO', 'IEA'], ['IDA', 'ISO', 'IEA'], ['IDA', 'ISS', 'IC'], ['IDA', 'ISO', 'IBA', 'IEA'], ['IEA'], ['IDA', 'ISS', 'ISO', 'IBA', 'IEA'], ['ISS', 'ISO', 'IBA', 'IEA'], ['IDA', 'ISO', 'IBA', 'IEA'], ['IDA', 'ISO', 'IBA', 'IEA'], ['IDA'…
49	GO:BP	GO:0006119	oxidative phosphorylation	2.23201e-37	TRUE	"The phosphorylation of ADP to ATP that accompanies the oxidation of a metabolite through the operation of the respiratory chain. Oxidation of compounds establishes a proton gradient across the membrane, providing the energy for ATP synthesis." [ISBN:0198506732, ISBN:0471331309]	154	945	55	27334	0.0582011	0.357143	query_1	['GO:0009060']	['Ndufs7', 'Ndufa9', 'Atp5mf', 'Atp5pb', 'Ndufs3', 'Atp5f1e', 'Atp5f1c', 'Sdha', 'Uqcrc1', 'Ndufb7', 'Ndufs1', 'Uqcrc2', 'Sdhb', 'Cox5b', 'Coq9', 'Ndufb6', 'Ndufb10', 'Cox5a', 'Acat2', 'Ndufb8', 'Atp5f1a', 'Atp5pf', 'Ndufs8', 'Ndufa2', 'Atp5pd', 'Atp5po', 'Nipsnap2', 'Ndufv1', 'Dld', 'mt-Co3', 'Ndufa10', 'Ndufb9', 'Ndufa12', 'Cyc1', 'Uqcrh', 'Uqcrfs1', 'Ndufa13', 'Acaa1a', 'Uqcr10', 'Cox6c', 'Uqc…	[['ISS', 'ISO', 'IC', 'IEA'], ['IC'], ['ISO', 'IBA', 'IEA'], ['ISO', 'IEA'], ['IMP', 'ISO', 'IC', 'IEA'], ['IBA', 'IEA'], ['ISO', 'IEA'], ['IBA', 'IC'], ['IDA', 'IC'], ['IC'], ['ISO', 'IC', 'IEA'], ['IC'], ['IC'], ['IEA'], ['IMP'], ['ISO', 'IBA', 'IC', 'IEA'], ['IC'], ['IBA', 'IEA'], ['IEA'], ['IC', 'IEA'], ['ISO', 'IEA'], ['ISO', 'IEA'], ['ISS', 'ISO', 'IBA', 'IC', 'IEA'], ['IC'], ['ISO', 'IEA']…
50	GO:CC	GO:0070469	respirasome	1.80992e-35	TRUE	"The protein complexes that form the electron transport system (the respiratory chain), associated with a cell membrane, usually the plasma membrane (in prokaryotes) or the inner mitochondrial membrane (on eukaryotes). The respiratory chain complexes transfer electrons from an electron donor to an electron acceptor and are associated with a proton pump to create a transmembrane electrochemical gr…	98	950	44	27387	0.0463158	0.44898	query_1	['GO:0016020', 'GO:0110165']	['Ndufs7', 'Ndufa9', 'Ndufs3', 'Sdha', 'Uqcrc1', 'Ndufb7', 'Ndufs1', 'Uqcrc2', 'Sdhb', 'Ndufa4', 'Cox5b', 'Ndufb6', 'Ndufb10', 'Cox5a', 'Ndufb8', 'Ndufs8', 'Ndufa2', 'Ndufv1', 'mt-Co3', 'Ndufa10', 'Ndufb9', 'Ndufa12', 'Cyc1', 'Uqcrh', 'Uqcrfs1', 'Ndufa13', 'Uqcr10', 'Cox6c', 'Uqcrq', 'Ndufa5', 'Uqcr11', 'Ndufb3', 'Ndufa6', 'Ndufs6', 'Ndufa8', 'Ndufb1', 'Ndufv3', 'Ndufb4', 'Ndufa7', 'Uqcrb', 'Nduf…	[['ISS', 'ISO', 'IBA', 'IEA'], ['IDA', 'ISO', 'IEA'], ['IDA', 'ISS', 'ISO', 'IBA', 'IEA'], ['ISS', 'IBA', 'IC'], ['ISO', 'IEA'], ['ISS', 'ISO', 'IBA', 'IEA'], ['ISS', 'ISO', 'IEA'], ['IDA', 'ISO', 'IEA'], ['IDA', 'ISS', 'IC'], ['IDA', 'ISO', 'IBA', 'IEA'], ['IEA'], ['IDA', 'ISS', 'ISO', 'IBA', 'IEA'], ['ISS', 'ISO', 'IBA', 'IEA'], ['IDA', 'ISO', 'IBA', 'IEA'], ['IDA', 'ISO', 'IBA', 'IEA'], ['IDA'…
51	TF	TF:M10276_1	Factor: Kaiso; motif: SARNYCTCGCGAGAN; match class: 1	3.47206e-35	TRUE	Factor: Kaiso; motif: SARNYCTCGCGAGAN; match class: 1	10007	963	635	21908	0.659398	0.0634556	query_1	['TF:M10276']	['Ndufa9', 'Ppfia2', 'Acadsb', 'Slc25a11', 'Slc25a20', 'Atp5mg', 'S100a10', 'Prkar2a', 'Atp5pb', 'Cavin1', 'Pla2g7', 'Kif5c', 'Atp5f1e', 'Atp5f1c', 'Ppp4r2', 'Atp5mj', 'Cs', 'Acsl1', 'Nid2', 'Slc25a12', 'Zadh2', 'Vdac1', 'Sdha', 'Sdf2l1', 'Eml4', 'Dcaf5', 'Cisd1', 'Idh3a', 'Ogdh', 'Slc25a4', 'Ppp1r8', 'Sub1', 'Prex1', 'Rps7', 'Ppig', 'Ndufb7', 'Pygb', 'Ndufs1', 'Mtx2', 'Abcb7', 'Sap30', 'Uqcrc2',…	[['TF'], ['TF'], ['TF'], ['TF'], ['TF'], ['TF'], ['TF'], ['TF'], ['TF'], ['TF'], ['TF'], ['TF'], ['TF'], ['TF'], ['TF'], ['TF'], ['TF'], ['TF'], ['TF'], ['TF'], ['TF'], ['TF'], ['TF'], ['TF'], ['TF'], ['TF'], ['TF'], ['TF'], ['TF'], ['TF'], ['TF'], ['TF'], ['TF'], ['TF'], ['TF'], ['TF'], ['TF'], ['TF'], ['TF'], ['TF'], ['TF'], ['TF'], ['TF'], ['TF'], ['TF'], ['TF'], ['TF'], ['TF'], ['TF'], ['TF']…
52	TF	TF:M10276	Factor: Kaiso; motif: SARNYCTCGCGAGAN	5.56919e-35	TRUE	Factor: Kaiso; motif: SARNYCTCGCGAGAN	13549	963	777	21908	0.806854	0.0573474	query_1	['TF:M00000']	['Ndufa9', 'Ppfia2', 'Slc25a31', 'Acadsb', 'Cryab', 'Slc25a11', 'Slc25a20', 'Atp5mg', 'Atp5mf', 'S100a10', 'Prkar2a', 'Atp5pb', 'Cavin1', 'Pla2g7', 'Kif5c', 'Atp5f1e', 'Atp5f1c', 'Ppp4r2', 'Sucla2', 'Pdhb', 'Atp5mj', 'Cs', 'Acsl1', 'Acads', 'Nid2', 'Slc25a12', 'Zadh2', 'Vdac1', 'Gemin4', 'Sdha', 'Prelp', 'Sdf2l1', 'Eml4', 'Dcaf5', 'Cisd1', 'Idh3a', 'Ogdh', 'Slc25a4', 'Uqcrc1', 'Ppp1r8', 'Pf4', 'S…	[['TF'], ['TF'], ['TF'], ['TF'], ['TF'], ['TF'], ['TF'], ['TF'], ['TF'], ['TF'], ['TF'], ['TF'], ['TF'], ['TF'], ['TF'], ['TF'], ['TF'], ['TF'], ['TF'], ['TF'], ['TF'], ['TF'], ['TF'], ['TF'], ['TF'], ['TF'], ['TF'], ['TF'], ['TF'], ['TF'], ['TF'], ['TF'], ['TF'], ['TF'], ['TF'], ['TF'], ['TF'], ['TF'], ['TF'], ['TF'], ['TF'], ['TF'], ['TF'], ['TF'], ['TF'], ['TF'], ['TF'], ['TF'], ['TF'], ['TF']…
53	GO:BP	GO:0044238	primary metabolic process	6.64381e-34	TRUE	"The chemical reactions and pathways involving those compounds which are formed as a part of the normal anabolic and catabolic processes. These processes take place in most, if not all, cells of the organism." [GOC:go_curators, http://www.metacyc.org]	13173	945	646	27334	0.683598	0.0490397	query_1	['GO:0008152']	['Ndufs7', 'Ndufa9', 'Acadsb', 'Cryab', 'Apoa2', 'Atp5mg', 'Atp5mf', 'S100a10', 'Prkar2a', 'Atp5pb', 'Cavin1', 'Ndufs3', 'Pla2g7', 'Kif5c', 'Atp5f1e', 'Atp5f1c', 'Sucla2', 'Pdhb', 'Cs', 'Acsl1', 'Acads', 'Slc25a12', 'Zadh2', 'Gemin4', 'Sdha', 'Sdf2l1', 'Dcaf5', 'Acadl', 'Riok3', 'Idh3a', 'Ogdh', 'Ppp1r8', 'Pf4', 'Got2', 'Sub1', 'Rps7', 'Ints3', 'Ppig', 'Ndufb7', 'Pygb', 'Ndufs1', 'Toe1', 'Fabp4',…	[['IC'], ['IC'], ['ISS', 'ISO', 'IEA'], ['IGI', 'ISS', 'ISO', 'IEA'], ['IDA', 'IMP', 'IGI', 'ISO', 'IBA', 'IEA'], ['ISO', 'IBA', 'IEA'], ['ISO', 'IBA', 'IEA'], ['IDA', 'ISO', 'IEA'], ['IEA'], ['ISO', 'IBA', 'IEA'], ['IDA', 'IMP', 'ISO', 'IBA', 'IEA'], ['IC'], ['ISS', 'ISO', 'IEA'], ['ISO'], ['ISA', 'IBA', 'IEA'], ['ISO', 'IBA', 'IEA'], ['ISO', 'IBA', 'IEA'], ['ISS', 'ISO', 'IBA', 'IEA'], ['ISS', …
54	KEGG	KEGG:00190	Oxidative phosphorylation	1.92471e-33	TRUE	Oxidative phosphorylation	133	503	56	8910	0.111332	0.421053	query_1	['KEGG:00000']	['Ndufs7', 'Ndufa9', 'Atp5mg', 'Atp5mf', 'Atp5pb', 'Ndufs3', 'Atp5f1e', 'Atp5f1c', 'Sdha', 'Uqcrc1', 'Ndufb7', 'Ndufs1', 'Uqcrc2', 'Sdhb', 'Ndufa4', 'Atp6v1d', 'Cox5b', 'Ndufb6', 'Ndufb10', 'Cox5a', 'Atp6ap1', 'Ppa2', 'Ndufb8', 'Atp5f1a', 'Atp5pf', 'Ndufs8', 'Ndufa2', 'Atp5pd', 'Atp5po', 'Ndufv1', 'mt-Co3', 'Ndufa10', 'Ndufb9', 'Ndufa12', 'Cyc1', 'Uqcrh', 'Uqcrfs1', 'Ndufa13', 'Uqcr10', 'Cox6c', …	[['KEGG'], ['KEGG'], ['KEGG'], ['KEGG'], ['KEGG'], ['KEGG'], ['KEGG'], ['KEGG'], ['KEGG'], ['KEGG'], ['KEGG'], ['KEGG'], ['KEGG'], ['KEGG'], ['KEGG'], ['KEGG'], ['KEGG'], ['KEGG'], ['KEGG'], ['KEGG'], ['KEGG'], ['KEGG'], ['KEGG'], ['KEGG'], ['KEGG'], ['KEGG'], ['KEGG'], ['KEGG'], ['KEGG'], ['KEGG'], ['KEGG'], ['KEGG'], ['KEGG'], ['KEGG'], ['KEGG'], ['KEGG'], ['KEGG'], ['KEGG'], ['KEGG'], ['KEGG']…
55	GO:CC	GO:0043232	intracellular non-membrane-bounded organelle	1.38284e-32	TRUE	"Organized structure of distinctive morphology and function, not bounded by a lipid bilayer membrane and occurring within the cell. Includes ribosomes, the cytoskeleton and chromosomes." [GOC:go_curators]	6466	950	393	27387	0.413684	0.0607795	query_1	['GO:0043228', 'GO:0043229']	['Cryab', 'Prkar2a', 'Kif5c', 'Acads', 'Vdac1', 'Gemin4', 'Sdha', 'Eml4', 'Sub1', 'Rps7', 'Ints3', 'Tnnc2', 'Mtx2', 'Toe1', 'Sap30', 'Nucks1', 'Mapre2', 'Acadvl', 'Fxr1', 'Ilk', 'Rcc1', 'Epb41', 'Wdhd1', 'Tra2a', 'Fh', 'Sntb2', 'Golga3', 'Evl', 'Atp2a1', 'Pola1', 'Atp6v1d', 'Ctdp1', 'Rps3a', 'Snap29', 'Rfc1', 'Cdca8', 'Mrps16', 'Pdk3', 'Nudcd2', 'H1-4', 'Bop1', 'Parvb', 'Eif3a', 'Syne2', 'Pin4', …	[['IDA', 'ISO', 'IEA'], ['IEA'], ['IDA', 'ISS', 'IBA', 'TAS', 'IEA'], ['ISO', 'IEA'], ['ISO', 'IEA'], ['ISO', 'IEA'], ['ISO', 'IEA'], ['IEA'], ['ISO', 'IEA'], ['ISO', 'IBA', 'IC', 'IEA'], ['ISO', 'IEA'], ['ISO', 'IBA', 'IEA'], ['ISO', 'IEA'], ['IEA'], ['ISO', 'IC'], ['IDA', 'ISO', 'IEA'], ['ISO', 'IBA', 'IEA'], ['ISO', 'IEA'], ['IDA', 'IBA'], ['ISO', 'IBA', 'IEA'], ['ISO', 'IEA'], ['IDA', 'ISS', …
56	GO:CC	GO:0043228	non-membrane-bounded organelle	1.43334e-32	TRUE	"Organized structure of distinctive morphology and function, not bounded by a lipid bilayer membrane. Includes ribosomes, the cytoskeleton and chromosomes." [GOC:go_curators]	6467	950	393	27387	0.413684	0.0607701	query_1	['GO:0043226']	['Cryab', 'Prkar2a', 'Kif5c', 'Acads', 'Vdac1', 'Gemin4', 'Sdha', 'Eml4', 'Sub1', 'Rps7', 'Ints3', 'Tnnc2', 'Mtx2', 'Toe1', 'Sap30', 'Nucks1', 'Mapre2', 'Acadvl', 'Fxr1', 'Ilk', 'Rcc1', 'Epb41', 'Wdhd1', 'Tra2a', 'Fh', 'Sntb2', 'Golga3', 'Evl', 'Atp2a1', 'Pola1', 'Atp6v1d', 'Ctdp1', 'Rps3a', 'Snap29', 'Rfc1', 'Cdca8', 'Mrps16', 'Pdk3', 'Nudcd2', 'H1-4', 'Bop1', 'Parvb', 'Eif3a', 'Syne2', 'Pin4', …	[['IDA', 'ISO', 'IEA'], ['IEA'], ['IDA', 'ISS', 'IBA', 'TAS', 'IEA'], ['ISO', 'IEA'], ['ISO', 'IEA'], ['ISO', 'IEA'], ['ISO', 'IEA'], ['IEA'], ['ISO', 'IEA'], ['ISO', 'IBA', 'IC', 'IEA'], ['ISO', 'IEA'], ['ISO', 'IBA', 'IEA'], ['ISO', 'IEA'], ['IEA'], ['ISO', 'IC'], ['IDA', 'ISO', 'IEA'], ['ISO', 'IBA', 'IEA'], ['ISO', 'IEA'], ['IDA', 'IBA'], ['ISO', 'IBA', 'IEA'], ['ISO', 'IEA'], ['IDA', 'ISS', …
57	TF	TF:M02089	Factor: E2F-3; motif: GGCGGGN	1.79524e-31	TRUE	Factor: E2F-3; motif: GGCGGGN	11308	963	680	21908	0.706127	0.0601344	query_1	['TF:M00000']	['Ppfia2', 'Slc25a31', 'Acadsb', 'Cryab', 'Slc25a11', 'Slc25a20', 'S100a10', 'Prkar2a', 'Atp5pb', 'Cavin1', 'Ndufs3', 'Pla2g7', 'Kif5c', 'Atp5f1e', 'Atp5f1c', 'Ppp4r2', 'Sucla2', 'Pdhb', 'Selenom', 'Cs', 'Acsl1', 'Acads', 'Slc25a12', 'Zadh2', 'Vdac1', 'Eml4', 'Dcaf5', 'Acadl', 'Cisd1', 'Riok3', 'Idh3a', 'Ogdh', 'Slc25a4', 'Uqcrc1', 'Sub1', 'Prex1', 'Rps7', 'Ints3', 'Tnnc2', 'Ppig', 'Ndufb7', 'Pyg…	[['TF'], ['TF'], ['TF'], ['TF'], ['TF'], ['TF'], ['TF'], ['TF'], ['TF'], ['TF'], ['TF'], ['TF'], ['TF'], ['TF'], ['TF'], ['TF'], ['TF'], ['TF'], ['TF'], ['TF'], ['TF'], ['TF'], ['TF'], ['TF'], ['TF'], ['TF'], ['TF'], ['TF'], ['TF'], ['TF'], ['TF'], ['TF'], ['TF'], ['TF'], ['TF'], ['TF'], ['TF'], ['TF'], ['TF'], ['TF'], ['TF'], ['TF'], ['TF'], ['TF'], ['TF'], ['TF'], ['TF'], ['TF'], ['TF'], ['TF']…
58	GO:BP	GO:0042776	proton motive force-driven mitochondrial ATP synthesis	2.30709e-31	TRUE	"The transport of protons across a mitochondrial membrane to generate an electrochemical gradient (proton-motive force) that powers ATP synthesis." [GOC:mtg_sensu, ISBN:0716731363]	63	945	35	27334	0.037037	0.555556	query_1	['GO:0006119', 'GO:0015986']	['Ndufs7', 'Ndufa9', 'Atp5mf', 'Atp5pb', 'Ndufs3', 'Atp5f1e', 'Atp5f1c', 'Sdha', 'Ndufb7', 'Ndufs1', 'Sdhb', 'Ndufb6', 'Ndufb10', 'Ndufb8', 'Atp5f1a', 'Atp5pf', 'Ndufs8', 'Ndufa2', 'Atp5pd', 'Atp5po', 'Ndufv1', 'Ndufa10', 'Ndufb9', 'Ndufa12', 'Ndufa13', 'Ndufa5', 'Ndufb3', 'Ndufa6', 'Ndufs6', 'Ndufa8', 'Ndufb1', 'Ndufv3', 'Ndufb4', 'Ndufa7', 'Ndufs5']	[['IC'], ['IC'], ['ISO', 'IBA', 'IEA'], ['ISO', 'IEA'], ['IC'], ['IBA', 'IEA'], ['ISO', 'IEA'], ['IC'], ['IC'], ['IC'], ['IC'], ['IC'], ['IC'], ['IC'], ['ISO', 'IEA'], ['ISO', 'IEA'], ['IC'], ['IC'], ['ISO', 'IEA'], ['ISO', 'IBA', 'IEA'], ['IC'], ['IC'], ['IC'], ['IC'], ['IC'], ['IC'], ['IC'], ['IC'], ['IC'], ['IC'], ['IC'], ['IC'], ['IC'], ['IC'], ['IC']]
59	GO:BP	GO:0022900	electron transport chain	3.4145e-31	TRUE	"A process in which a series of electron carriers operate together to transfer electrons from donors to any of several different terminal electron acceptors." [GOC:mtg_electron_transport]	134	945	47	27334	0.0497354	0.350746	query_1	['GO:0006091']	['Ndufs7', 'Acadsb', 'Ndufs3', 'Slc25a12', 'Sdha', 'Uqcrc1', 'Ndufs1', 'Uqcrc2', 'Sdhb', 'Cox5b', 'Coq9', 'Ndufb6', 'Surf1', 'Cox5a', 'Etfdh', 'Etfb', 'Etfa', 'Ndufb8', 'Ndufs8', 'Ndufa2', 'Ndufv1', 'Sod2', 'Plec', 'Dld', 'mt-Co3', 'Ndufa10', 'Ndufb9', 'Ndufa12', 'Cyc1', 'Uqcrh', 'Uqcrfs1', 'Uqcr10', 'Cox6c', 'Uqcrq', 'Ndufa5', 'Uqcr11', 'Ndufb3', 'Ndufs6', 'Ndufa8', 'Ndufv3', 'Thap11', 'Ndufa7',…	[['ISS', 'ISO', 'IEA'], ['IEA'], ['IMP', 'ISO', 'IEA'], ['IMP', 'ISS', 'ISO', 'IBA', 'IEA'], ['ISS', 'ISO', 'IBA', 'IC', 'IEA'], ['IDA', 'IC'], ['ISO', 'IEA'], ['IC'], ['ISO', 'IBA', 'IC', 'IEA'], ['IEA'], ['IMP'], ['ISO', 'IBA', 'IEA'], ['IEA'], ['IBA', 'IEA'], ['ISO', 'IBA', 'IEA'], ['ISO', 'IEA'], ['ISO', 'IEA'], ['IEA'], ['ISS', 'ISO', 'IBA', 'IEA'], ['IEA'], ['ISO', 'IBA', 'IEA'], ['IMP'], […
60	GO:BP	GO:0015986	proton motive force-driven ATP synthesis	1.09411e-30	TRUE	"The transport of protons across a membrane to generate an electrochemical gradient (proton-motive force) that powers ATP synthesis." [ISBN:0716731363]	70	945	36	27334	0.0380952	0.514286	query_1	['GO:0006754']	['Ndufs7', 'Ndufa9', 'Atp5mg', 'Atp5mf', 'Atp5pb', 'Ndufs3', 'Atp5f1e', 'Atp5f1c', 'Sdha', 'Ndufb7', 'Ndufs1', 'Sdhb', 'Ndufb6', 'Ndufb10', 'Ndufb8', 'Atp5f1a', 'Atp5pf', 'Ndufs8', 'Ndufa2', 'Atp5pd', 'Atp5po', 'Ndufv1', 'Ndufa10', 'Ndufb9', 'Ndufa12', 'Ndufa13', 'Ndufa5', 'Ndufb3', 'Ndufa6', 'Ndufs6', 'Ndufa8', 'Ndufb1', 'Ndufv3', 'Ndufb4', 'Ndufa7', 'Ndufs5']	[['IC'], ['IC'], ['ISO', 'IBA', 'IEA'], ['ISO', 'IBA', 'IEA'], ['ISO', 'IBA', 'IEA'], ['IC'], ['ISA', 'IBA', 'IEA'], ['ISO', 'IBA', 'IEA'], ['IC'], ['IC'], ['IC'], ['IC'], ['IC'], ['IC'], ['IC'], ['ISO', 'IBA', 'IEA'], ['ISO', 'IEA'], ['IC'], ['IC'], ['ISO', 'IBA', 'IEA'], ['ISO', 'IBA', 'IEA'], ['IC'], ['IC'], ['IC'], ['IC'], ['IC'], ['IC'], ['IC'], ['IC'], ['IC'], ['IC'], ['IC'], ['IC'], ['IC']…
61	TF	TF:M02844	Factor: BCL6B; motif: NNNNCCGCCCCWNNNN	1.43741e-30	TRUE	Factor: BCL6B; motif: NNNNCCGCCCCWNNNN	13727	963	773	21908	0.8027	0.0563124	query_1	['TF:M00000']	['Ndufs7', 'Ppfia2', 'Slc25a31', 'Acadsb', 'Cryab', 'Slc25a11', 'Slc25a20', 'Atp5mf', 'S100a10', 'Atp5pb', 'Cavin1', 'Ndufs3', 'Pla2g7', 'Kif5c', 'Atp5f1e', 'Ppp4r2', 'Sucla2', 'Atp5mj', 'Selenom', 'Cs', 'Acsl1', 'Acads', 'Nid2', 'Slc25a12', 'Zadh2', 'Vdac1', 'Gemin4', 'Sdha', 'Prelp', 'Sdf2l1', 'Eml4', 'Dcaf5', 'Acadl', 'Cisd1', 'Riok3', 'Idh3a', 'Ogdh', 'Slc25a4', 'Sub1', 'Prex1', 'Rps7', 'Ints…	[['TF'], ['TF'], ['TF'], ['TF'], ['TF'], ['TF'], ['TF'], ['TF'], ['TF'], ['TF'], ['TF'], ['TF'], ['TF'], ['TF'], ['TF'], ['TF'], ['TF'], ['TF'], ['TF'], ['TF'], ['TF'], ['TF'], ['TF'], ['TF'], ['TF'], ['TF'], ['TF'], ['TF'], ['TF'], ['TF'], ['TF'], ['TF'], ['TF'], ['TF'], ['TF'], ['TF'], ['TF'], ['TF'], ['TF'], ['TF'], ['TF'], ['TF'], ['TF'], ['TF'], ['TF'], ['TF'], ['TF'], ['TF'], ['TF'], ['TF']…
62	TF	TF:M01660	Factor: GABP-alpha; motif: CTTCCK	3.45948e-30	TRUE	Factor: GABP-alpha; motif: CTTCCK	10794	963	655	21908	0.680166	0.0606819	query_1	['TF:M00000']	['Ndufs7', 'Ndufa9', 'Ppfia2', 'Slc25a31', 'Acadsb', 'Slc25a11', 'Slc25a20', 'Atp5mg', 'Atp5mf', 'S100a10', 'Prkar2a', 'Atp5pb', 'Ndufs3', 'Pla2g7', 'Kif5c', 'Atp5f1e', 'Atp5f1c', 'Sucla2', 'Pdhb', 'Atp5mj', 'Cs', 'Acsl1', 'Acads', 'Slc25a12', 'Vdac1', 'Gemin4', 'Sdf2l1', 'Eml4', 'Dcaf5', 'Angptl1', 'Acadl', 'Riok3', 'Idh3a', 'Ogdh', 'Slc25a4', 'Uqcrc1', 'Pf4', 'Prex1', 'Rps7', 'Ints3', 'Ppig', '…	[['TF'], ['TF'], ['TF'], ['TF'], ['TF'], ['TF'], ['TF'], ['TF'], ['TF'], ['TF'], ['TF'], ['TF'], ['TF'], ['TF'], ['TF'], ['TF'], ['TF'], ['TF'], ['TF'], ['TF'], ['TF'], ['TF'], ['TF'], ['TF'], ['TF'], ['TF'], ['TF'], ['TF'], ['TF'], ['TF'], ['TF'], ['TF'], ['TF'], ['TF'], ['TF'], ['TF'], ['TF'], ['TF'], ['TF'], ['TF'], ['TF'], ['TF'], ['TF'], ['TF'], ['TF'], ['TF'], ['TF'], ['TF'], ['TF'], ['TF']…
63	GO:BP	GO:0046034	ATP metabolic process	4.2714e-30	TRUE	"The chemical reactions and pathways involving ATP, adenosine triphosphate, a universally important coenzyme and enzyme regulator." [GOC:go_curators]	230	945	58	27334	0.0613757	0.252174	query_1	['GO:0009150', 'GO:0009205']	['Ndufs7', 'Ndufa9', 'Atp5mg', 'Atp5mf', 'Atp5pb', 'Ndufs3', 'Kif5c', 'Atp5f1e', 'Atp5f1c', 'Slc25a12', 'Sdha', 'Ogdh', 'Ndufb7', 'Ndufs1', 'Sdhb', 'Ndufb6', 'Ndufb10', 'Git1', 'Pklr', 'Ndufb8', 'Gapdh', 'Atp5f1a', 'Atp5pf', 'Ndufs8', 'Ndufa2', 'Atp5pd', 'Atp5po', 'Ndufv1', 'Foxk1', 'Ndufa10', 'Ndufb9', 'Ndufa12', 'Tpi1', 'App', 'Nudt2', 'Ndufa13', 'Hdac4', 'Ndufa5', 'Mtor', 'Ndufb3', 'Eno3', 'Nd…	[['IC'], ['IC'], ['ISO', 'IBA', 'IEA'], ['ISO', 'IBA', 'IEA'], ['ISO', 'IBA', 'IEA'], ['IC'], ['ISO'], ['ISA', 'IBA', 'IEA'], ['ISO', 'IBA', 'IEA'], ['ISO', 'IEA'], ['IC'], ['IEA'], ['IC'], ['ISS', 'ISO', 'IC', 'IEA'], ['IC'], ['IC'], ['IC'], ['IMP'], ['IEA'], ['IC'], ['IDA', 'IMP', 'ISO', 'IBA', 'IEA'], ['ISO', 'IBA', 'IEA'], ['ISO', 'IEA'], ['IC'], ['IC'], ['ISO', 'IBA', 'IEA'], ['ISO', 'IBA', …
64	TF	TF:M01660_1	Factor: GABP-alpha; motif: CTTCCK; match class: 1	1.31637e-29	TRUE	Factor: GABP-alpha; motif: CTTCCK; match class: 1	4699	963	365	21908	0.379024	0.0776761	query_1	['TF:M01660']	['Ndufa9', 'Acadsb', 'Slc25a11', 'Slc25a20', 'Atp5mg', 'Atp5mf', 'S100a10', 'Prkar2a', 'Atp5pb', 'Ndufs3', 'Pla2g7', 'Atp5f1e', 'Atp5f1c', 'Atp5mj', 'Acsl1', 'Vdac1', 'Sdf2l1', 'Eml4', 'Dcaf5', 'Riok3', 'Pf4', 'Rps7', 'Ints3', 'Ndufb7', 'Pygb', 'Ndufs1', 'Mtx2', 'Toe1', 'Fabp4', 'Sdhb', 'Mgat1', 'Ilk', 'Wdhd1', 'Fh', 'Sntb2', 'Zc3h13', 'Golga3', 'Pola1', 'Rps3a', 'Cox5b', 'Snap29', 'Srsf7', 'Nads…	[['TF'], ['TF'], ['TF'], ['TF'], ['TF'], ['TF'], ['TF'], ['TF'], ['TF'], ['TF'], ['TF'], ['TF'], ['TF'], ['TF'], ['TF'], ['TF'], ['TF'], ['TF'], ['TF'], ['TF'], ['TF'], ['TF'], ['TF'], ['TF'], ['TF'], ['TF'], ['TF'], ['TF'], ['TF'], ['TF'], ['TF'], ['TF'], ['TF'], ['TF'], ['TF'], ['TF'], ['TF'], ['TF'], ['TF'], ['TF'], ['TF'], ['TF'], ['TF'], ['TF'], ['TF'], ['TF'], ['TF'], ['TF'], ['TF'], ['TF']…
65	GO:BP	GO:0071704	organic substance metabolic process	1.37491e-29	TRUE	"The chemical reactions and pathways involving an organic substance, any molecular entity containing carbon." [GOC:mah]	14260	945	670	27334	0.708995	0.0469846	query_1	['GO:0008152']	['Ndufs7', 'Ndufa9', 'Acadsb', 'Cryab', 'Apoa2', 'Atp5mg', 'Atp5mf', 'S100a10', 'Prkar2a', 'Atp5pb', 'Cavin1', 'Ndufs3', 'Pla2g7', 'Kif5c', 'Atp5f1e', 'Atp5f1c', 'Sucla2', 'Pdhb', 'Cs', 'Acsl1', 'Acads', 'Slc25a12', 'Zadh2', 'Gemin4', 'Sdha', 'Sdf2l1', 'Dcaf5', 'Acadl', 'Riok3', 'Idh3a', 'Ogdh', 'Ppp1r8', 'Pf4', 'Got2', 'Sub1', 'Rps7', 'Ints3', 'Ppig', 'Ndufb7', 'Pygb', 'Ndufs1', 'Toe1', 'Fabp4',…	[['IC'], ['IBA', 'IC'], ['ISS', 'ISO', 'IEA'], ['IMP', 'IGI', 'ISS', 'ISO', 'IEA'], ['IDA', 'IMP', 'IGI', 'ISS', 'ISO', 'IBA', 'IEA'], ['ISO', 'IBA', 'IEA'], ['ISO', 'IBA', 'IEA'], ['IDA', 'ISO', 'IEA'], ['IEA'], ['ISO', 'IBA', 'IEA'], ['IDA', 'IMP', 'ISO', 'IBA', 'IEA'], ['IC'], ['ISS', 'ISO', 'IEA'], ['ISO'], ['ISA', 'IBA', 'IEA'], ['ISO', 'IBA', 'IEA'], ['ISO', 'IBA', 'IEA'], ['ISS', 'ISO', 'I…
66	GO:BP	GO:0006163	purine nucleotide metabolic process	2.46488e-29	TRUE	"The chemical reactions and pathways involving a purine nucleotide, a compound consisting of nucleoside (a purine base linked to a deoxyribose or ribose sugar) esterified with a phosphate group at either the 3' or 5'-hydroxyl group of the sugar." [GOC:go_curators, ISBN:0198506732]	555	945	87	27334	0.0920635	0.156757	query_1	['GO:0009117', 'GO:0072521']	['Ndufs7', 'Ndufa9', 'Acadsb', 'Atp5mg', 'Atp5mf', 'Atp5pb', 'Ndufs3', 'Kif5c', 'Atp5f1e', 'Atp5f1c', 'Sucla2', 'Pdhb', 'Cs', 'Acsl1', 'Slc25a12', 'Sdha', 'Idh3a', 'Ogdh', 'Ndufb7', 'Ndufs1', 'Sdhb', 'Nadsyn1', 'Ncf1', 'Pdk3', 'Mdh2', 'Ndufb6', 'Dlat', 'Ndufb10', 'Git1', 'Suclg1', 'Pklr', 'Ndufb8', 'Gapdh', 'Adss1', 'Atp5f1a', 'Atp5pf', 'Idh2', 'Ndufs8', 'Pdha1', 'Acat1', 'Ndufa2', 'Atp5pd', 'Atp…	[['IC'], ['IC'], ['ISO'], ['ISO', 'IBA', 'IEA'], ['ISO', 'IBA', 'IEA'], ['ISO', 'IBA', 'IEA'], ['IC'], ['ISO'], ['ISA', 'IBA', 'IEA'], ['ISO', 'IBA', 'IEA'], ['ISO', 'IBA', 'IEA'], ['ISS', 'ISO', 'IBA', 'IEA'], ['ISO'], ['ISO', 'IBA', 'IEA'], ['ISO', 'IEA'], ['IC'], ['ISO'], ['ISS', 'ISO', 'IEA'], ['IC'], ['ISS', 'ISO', 'IC', 'IEA'], ['IC'], ['ISS', 'ISO', 'IBA', 'IEA'], ['ISO'], ['ISS', 'ISO', '…
67	GO:CC	GO:0099080	supramolecular complex	4.10925e-29	TRUE	"A cellular component that consists of an indeterminate number of proteins or macromolecular complexes, organized into a regular, higher-order structure such as a polymer, sheet, network or a fiber." [GOC:dos]	1390	950	142	27387	0.149474	0.102158	query_1	['GO:0110165']	['Cryab', 'Kif5c', 'Eml4', 'Tnnc2', 'Mapre2', 'Fxr1', 'Ilk', 'Sntb2', 'Atp2a1', 'Nudcd2', 'Parvb', 'Eif3a', 'Syne2', 'Caprin1', 'Smarcc1', 'Des', 'Pabpc1', 'Camsap2', 'Larp4b', 'Ezr', 'Pdlim1', 'Lsm14a', 'Krt2', 'Smc1a', 'Arid2', 'Edc3', 'Ptges3', 'Eif4g1', 'Lmnb1', 'Smarce1', 'Cbx5', 'Vim', 'Shroom3', 'Kif15', 'Kntc1', 'Pbrm1', 'Flnc', 'Snrpb2', 'Lmnb2', 'Myh1', 'Ank3', 'Clasp1', 'Arpc3', 'Numa1…	[['IDA', 'ISO', 'IEA'], ['IBA', 'IEA'], ['IEA'], ['ISO', 'IBA', 'IEA'], ['IBA', 'IEA'], ['IDA', 'IBA'], ['ISO', 'IEA'], ['IEA'], ['ISS', 'ISO'], ['IEA'], ['IEA'], ['ISO', 'IEA'], ['IDA', 'ISO', 'IEA'], ['IDA', 'ISS', 'ISO', 'IEA'], ['IC'], ['IDA', 'ISO', 'IBA', 'IEA'], ['ISS', 'ISO', 'IBA', 'IEA'], ['IDA', 'ISO', 'IBA', 'IEA'], ['ISS', 'ISO', 'IBA', 'IEA'], ['ISS', 'ISO', 'IEA'], ['ISO', 'IBA', '…
68	TF	TF:M01240_1	Factor: BEN; motif: CAGCGRNV; match class: 1	4.9914e-29	TRUE	Factor: BEN; motif: CAGCGRNV; match class: 1	12035	963	703	21908	0.73001	0.058413	query_1	['TF:M01240']	['Ndufs7', 'Ppfia2', 'Acadsb', 'Slc25a11', 'Slc25a20', 'Atp5mf', 'S100a10', 'Prkar2a', 'Atp5pb', 'Cavin1', 'Kif5c', 'Atp5f1e', 'Ppp4r2', 'Sucla2', 'Pdhb', 'Atp5mj', 'Selenom', 'Cs', 'Acsl1', 'Nid2', 'Slc25a12', 'Zadh2', 'Vdac1', 'Gemin4', 'Sdf2l1', 'Eml4', 'Dcaf5', 'Angptl1', 'Acadl', 'Cisd1', 'Riok3', 'Idh3a', 'Ogdh', 'Slc25a4', 'Ppp1r8', 'Pf4', 'Got2', 'Prex1', 'Rps7', 'Ppig', 'Pygb', 'Mtx2', '…	[['TF'], ['TF'], ['TF'], ['TF'], ['TF'], ['TF'], ['TF'], ['TF'], ['TF'], ['TF'], ['TF'], ['TF'], ['TF'], ['TF'], ['TF'], ['TF'], ['TF'], ['TF'], ['TF'], ['TF'], ['TF'], ['TF'], ['TF'], ['TF'], ['TF'], ['TF'], ['TF'], ['TF'], ['TF'], ['TF'], ['TF'], ['TF'], ['TF'], ['TF'], ['TF'], ['TF'], ['TF'], ['TF'], ['TF'], ['TF'], ['TF'], ['TF'], ['TF'], ['TF'], ['TF'], ['TF'], ['TF'], ['TF'], ['TF'], ['TF']…
69	GO:MF	GO:0044877	protein-containing complex binding	1.29631e-28	TRUE	"Binding to a macromolecular complex." [GOC:jl]	1557	924	156	25287	0.168831	0.100193	query_1	['GO:0005488']	['Ndufa9', 'Cryab', 'Apoa2', 'Atp5pb', 'Atp5f1e', 'Vdac1', 'Gemin4', 'Uqcrc1', 'Tnnc2', 'Uqcrc2', 'Ilk', 'Rcc1', 'Ndufa4', 'Epb41', 'Ctdp1', 'Pdp1', 'H1-4', 'Bop1', 'Syne2', 'Mif', 'Tln1', 'Git1', 'Camsap2', 'Ezr', 'Hexim1', 'Itgb1', 'Suclg1', 'Smc1a', 'Arpc5', 'Snx3', 'Snrpd3', 'Vcam1', 'Rbm3', 'Scp2', 'Cbx5', 'Rps21', 'Hadhb', 'Vim', 'Shroom3', 'Hadha', 'Flnc', 'Snrpb2', 'Adss1', 'Git2', 'Atp5p…	[['ISO', 'IBA', 'IEA'], ['ISO', 'IEA'], ['IMP', 'IBA'], ['ISO'], ['ISO'], ['ISO'], ['ISO', 'IEA'], ['ISO', 'IEA'], ['IBA'], ['ISO', 'IEA'], ['ISO'], ['ISS', 'ISO', 'IEA'], ['ISO', 'IEA'], ['ISS', 'ISO'], ['ISO', 'IEA'], ['ISO'], ['IBA'], ['IDA', 'IBA', 'IEA'], ['IEA'], ['ISO'], ['IMP', 'ISO', 'IBA', 'IEA'], ['IPI'], ['IEA'], ['ISS', 'ISO', 'IEA'], ['ISO', 'IEA'], ['IPI', 'ISO', 'IBA', 'IEA'], ['I…
70	GO:BP	GO:0009205	purine ribonucleoside triphosphate metabolic process	1.55759e-28	TRUE	"The chemical reactions and pathways involving purine ribonucleoside triphosphate, a compound consisting of a purine base linked to a ribose sugar esterified with triphosphate on the sugar." [GOC:go_curators, ISBN:0198506732]	254	945	59	27334	0.0624339	0.232283	query_1	['GO:0009144', 'GO:0009199']	['Ndufs7', 'Ndufa9', 'Atp5mg', 'Atp5mf', 'Atp5pb', 'Ndufs3', 'Kif5c', 'Atp5f1e', 'Atp5f1c', 'Slc25a12', 'Sdha', 'Ogdh', 'Ndufb7', 'Ndufs1', 'Sdhb', 'Ndufb6', 'Ndufb10', 'Git1', 'Pklr', 'Ndufb8', 'Gapdh', 'Atp5f1a', 'Atp5pf', 'Ndufs8', 'Ndufa2', 'Atp5pd', 'Atp5po', 'Ndufv1', 'Foxk1', 'Ndufa10', 'Ndufb9', 'Ndufa12', 'Tpi1', 'App', 'Nudt2', 'Itpa', 'Ndufa13', 'Hdac4', 'Ndufa5', 'Mtor', 'Ndufb3', 'En…	[['IC'], ['IC'], ['ISO', 'IBA', 'IEA'], ['ISO', 'IBA', 'IEA'], ['ISO', 'IBA', 'IEA'], ['IC'], ['ISO'], ['ISA', 'IBA', 'IEA'], ['ISO', 'IBA', 'IEA'], ['ISO', 'IEA'], ['IC'], ['IEA'], ['IC'], ['ISS', 'ISO', 'IC', 'IEA'], ['IC'], ['IC'], ['IC'], ['IMP'], ['IEA'], ['IC'], ['IDA', 'IMP', 'ISO', 'IBA', 'IEA'], ['ISO', 'IBA', 'IEA'], ['ISO', 'IEA'], ['IC'], ['IC'], ['ISO', 'IBA', 'IEA'], ['ISO', 'IBA', …
71	GO:CC	GO:0005759	mitochondrial matrix	1.86726e-28	TRUE	"The gel-like material, with considerable fine structure, that lies in the matrix space, or lumen, of a mitochondrion. It contains the enzymes of the tricarboxylic acid cycle and, in some organisms, the enzymes concerned with fatty acid oxidation." [GOC:as, ISBN:0198506732]	356	950	68	27387	0.0715789	0.191011	query_1	['GO:0005739', 'GO:0070013']	['Ndufa9', 'Acadsb', 'Pdhb', 'Cs', 'Acads', 'Vdac1', 'Acadl', 'Idh3a', 'Got2', 'Acadvl', 'Bdh1', 'Pdp1', 'Mrps16', 'Pdk3', 'Mdh2', 'Pcca', 'Dlat', 'Pin4', 'Suclg1', 'Etfdh', 'Tufm', 'Etfb', 'Etfa', 'Grpel1', 'Hadhb', 'Hadha', 'Hadh', 'Eci1', 'Acadm', 'Mrpl39', 'Pdha1', 'Dap3', 'Acat1', 'Lonp1', 'Bckdk', 'Hsd17b8', 'Hspd1', 'Sod2', 'Idh3b', 'Dld', 'Pccb', 'Mrps23', 'Aldh4a1', 'Ndufa10', 'Dlst', 'M…	[['ISO', 'IEA'], ['IEA'], ['ISO', 'IBA', 'IEA'], ['IDA', 'ISS', 'ISO', 'IBA', 'IEA'], ['ISS', 'ISO', 'IEA'], ['ISO', 'IEA'], ['IEA'], ['ISO', 'IEA'], ['IEA'], ['ISO', 'IEA'], ['IEA'], ['IEA'], ['ISS', 'ISO', 'IBA', 'IC', 'IEA'], ['IEA'], ['IDA', 'ISS', 'ISO', 'IEA'], ['ISS', 'ISO', 'IEA'], ['ISO', 'IBA', 'TAS', 'IEA'], ['ISO'], ['ISO', 'IEA'], ['TAS'], ['ISO', 'IEA'], ['ISS', 'ISO', 'TAS', 'IC', …
72	GO:BP	GO:0009150	purine ribonucleotide metabolic process	2.14928e-28	TRUE	"The chemical reactions and pathways involving a purine ribonucleotide, a compound consisting of ribonucleoside (a purine base linked to a ribose sugar) esterified with a phosphate group at either the 3' or 5'-hydroxyl group of the sugar." [GOC:go_curators, ISBN:0198506732]	460	945	78	27334	0.0825397	0.169565	query_1	['GO:0006163', 'GO:0009259']	['Ndufs7', 'Ndufa9', 'Acadsb', 'Atp5mg', 'Atp5mf', 'Atp5pb', 'Ndufs3', 'Kif5c', 'Atp5f1e', 'Atp5f1c', 'Sucla2', 'Pdhb', 'Cs', 'Acsl1', 'Slc25a12', 'Sdha', 'Ogdh', 'Ndufb7', 'Ndufs1', 'Sdhb', 'Pdk3', 'Ndufb6', 'Dlat', 'Ndufb10', 'Git1', 'Suclg1', 'Pklr', 'Ndufb8', 'Gapdh', 'Adss1', 'Atp5f1a', 'Atp5pf', 'Ndufs8', 'Pdha1', 'Acat1', 'Ndufa2', 'Atp5pd', 'Atp5po', 'Ndufv1', 'Dld', 'Foxk1', 'Ndufa10', '…	[['IC'], ['IC'], ['ISO'], ['ISO', 'IBA', 'IEA'], ['ISO', 'IBA', 'IEA'], ['ISO', 'IBA', 'IEA'], ['IC'], ['ISO'], ['ISA', 'IBA', 'IEA'], ['ISO', 'IBA', 'IEA'], ['ISO', 'IBA', 'IEA'], ['ISS', 'ISO', 'IBA', 'IEA'], ['ISO'], ['ISO', 'IBA', 'IEA'], ['ISO', 'IEA'], ['IC'], ['ISS', 'ISO', 'IEA'], ['IC'], ['ISS', 'ISO', 'IC', 'IEA'], ['IC'], ['ISS', 'ISO', 'IEA'], ['IC'], ['ISO', 'IBA', 'IEA'], ['IC'], ['…
73	TF	TF:M07250	Factor: E2F-1; motif: NNNSSCGCSAANN	2.28692e-28	TRUE	Factor: E2F-1; motif: NNNSSCGCSAANN	9055	963	574	21908	0.596054	0.0633904	query_1	['TF:M00000']	['Ppfia2', 'Slc25a31', 'Slc25a11', 'Slc25a20', 'Atp5mg', 'Atp5mf', 'S100a10', 'Prkar2a', 'Kif5c', 'Atp5f1e', 'Atp5f1c', 'Ppp4r2', 'Pdhb', 'Cs', 'Acsl1', 'Nid2', 'Zadh2', 'Gemin4', 'Sdha', 'Sdf2l1', 'Eml4', 'Dcaf5', 'Cisd1', 'Ogdh', 'Slc25a4', 'Ppp1r8', 'Prex1', 'Rps7', 'Ints3', 'Ppig', 'Pygb', 'Abcb7', 'Sap30', 'Uqcrc2', 'Nucks1', 'Mapre2', 'Sdhb', 'Mgat1', 'Fxr1', 'Ilk', 'Ndufa4', 'Wdhd1', 'Tra2…	[['TF'], ['TF'], ['TF'], ['TF'], ['TF'], ['TF'], ['TF'], ['TF'], ['TF'], ['TF'], ['TF'], ['TF'], ['TF'], ['TF'], ['TF'], ['TF'], ['TF'], ['TF'], ['TF'], ['TF'], ['TF'], ['TF'], ['TF'], ['TF'], ['TF'], ['TF'], ['TF'], ['TF'], ['TF'], ['TF'], ['TF'], ['TF'], ['TF'], ['TF'], ['TF'], ['TF'], ['TF'], ['TF'], ['TF'], ['TF'], ['TF'], ['TF'], ['TF'], ['TF'], ['TF'], ['TF'], ['TF'], ['TF'], ['TF'], ['TF']…
74	GO:BP	GO:0022904	respiratory electron transport chain	2.31614e-28	TRUE	"A process in which a series of electron carriers operate together to transfer electrons from donors such as NADH and FADH2 to any of several different terminal electron acceptors to generate a transmembrane electrochemical gradient." [GOC:mtg_electron_transport, ISBN:0716720094]	109	945	41	27334	0.0433862	0.376147	query_1	['GO:0022900', 'GO:0045333']	['Ndufs7', 'Ndufs3', 'Slc25a12', 'Sdha', 'Uqcrc1', 'Ndufs1', 'Uqcrc2', 'Sdhb', 'Cox5b', 'Coq9', 'Ndufb6', 'Cox5a', 'Etfdh', 'Etfb', 'Etfa', 'Ndufb8', 'Ndufs8', 'Ndufv1', 'Sod2', 'Plec', 'Dld', 'mt-Co3', 'Ndufa10', 'Ndufb9', 'Ndufa12', 'Cyc1', 'Uqcrh', 'Uqcrfs1', 'Uqcr10', 'Cox6c', 'Uqcrq', 'Ndufa5', 'Uqcr11', 'Ndufs6', 'Ndufa8', 'Ndufv3', 'Ndufa7', 'Chchd2', 'Gpd1', 'Uqcrb', 'Cox6a1']	[['ISS', 'ISO', 'IEA'], ['IMP', 'ISO', 'IEA'], ['IMP', 'ISS', 'ISO', 'IBA', 'IEA'], ['ISS', 'ISO', 'IBA', 'IC', 'IEA'], ['IDA', 'IC'], ['ISO', 'IEA'], ['IC'], ['ISO', 'IBA', 'IC', 'IEA'], ['IEA'], ['IMP'], ['ISO', 'IBA', 'IEA'], ['IBA', 'IEA'], ['IEA'], ['ISO', 'IEA'], ['ISO', 'IEA'], ['IEA'], ['ISS', 'ISO', 'IBA', 'IEA'], ['ISO', 'IBA', 'IEA'], ['IMP'], ['IMP'], ['IMP'], ['IBA', 'IEA'], ['IDA', …
75	GO:BP	GO:0009259	ribonucleotide metabolic process	2.50893e-28	TRUE	"The chemical reactions and pathways involving a ribonucleotide, a compound consisting of ribonucleoside (a base linked to a ribose sugar) esterified with a phosphate group at either the 3' or 5'-hydroxyl group of the sugar." [GOC:go_curators, ISBN:0198506732]	485	945	80	27334	0.0846561	0.164948	query_1	['GO:0009117', 'GO:0019693']	['Ndufs7', 'Ndufa9', 'Acadsb', 'Atp5mg', 'Atp5mf', 'Atp5pb', 'Ndufs3', 'Kif5c', 'Atp5f1e', 'Atp5f1c', 'Sucla2', 'Pdhb', 'Cs', 'Acsl1', 'Slc25a12', 'Sdha', 'Ogdh', 'Ndufb7', 'Ndufs1', 'Sdhb', 'Pdk3', 'Ndufb6', 'Dlat', 'Ndufb10', 'Git1', 'Suclg1', 'Pklr', 'Ndufb8', 'Gapdh', 'Adss1', 'Atp5f1a', 'Atp5pf', 'Ndufs8', 'Pdha1', 'Agps', 'Acat1', 'Ndufa2', 'Atp5pd', 'Atp5po', 'Ndufv1', 'Dld', 'Foxk1', 'Ndu…	[['IC'], ['IC'], ['ISO'], ['ISO', 'IBA', 'IEA'], ['ISO', 'IBA', 'IEA'], ['ISO', 'IBA', 'IEA'], ['IC'], ['ISO'], ['ISA', 'IBA', 'IEA'], ['ISO', 'IBA', 'IEA'], ['ISO', 'IBA', 'IEA'], ['ISS', 'ISO', 'IBA', 'IEA'], ['ISO'], ['ISO', 'IBA', 'IEA'], ['ISO', 'IEA'], ['IC'], ['ISS', 'ISO', 'IEA'], ['IC'], ['ISS', 'ISO', 'IC', 'IEA'], ['IC'], ['ISS', 'ISO', 'IEA'], ['IC'], ['ISO', 'IBA', 'IEA'], ['IC'], ['…
76	GO:BP	GO:0044271	cellular nitrogen compound biosynthetic process	3.50627e-28	TRUE	"The chemical reactions and pathways resulting in the formation of organic and inorganic nitrogenous compounds." [GOC:jl, ISBN:0198506732]	4856	945	314	27334	0.332275	0.0646623	query_1	['GO:0034641', 'GO:0044249']	['Ndufs7', 'Ndufa9', 'Cryab', 'Atp5mg', 'Atp5mf', 'S100a10', 'Atp5pb', 'Cavin1', 'Ndufs3', 'Atp5f1e', 'Atp5f1c', 'Pdhb', 'Acsl1', 'Slc25a12', 'Sdha', 'Pf4', 'Sub1', 'Rps7', 'Ndufb7', 'Ndufs1', 'Fabp4', 'Abcb7', 'Sap30', 'Nucks1', 'Sdhb', 'Fxr1', 'Ilk', 'Pola1', 'Cc2d1b', 'Ctdp1', 'Rps3a', 'Nadsyn1', 'Rfc1', 'Tk1', 'Mrps16', 'Ncf1', 'Pdk3', 'Ndufb6', 'H1-4', 'Eif3a', 'Lrrfip1', 'Dlat', 'Eif2s2', '…	[['IC'], ['IC'], ['ISS', 'ISO', 'IEA'], ['ISO', 'IBA', 'IEA'], ['ISO', 'IBA', 'IEA'], ['IDA'], ['ISO', 'IBA', 'IEA'], ['IDA', 'IMP', 'ISO', 'IBA', 'IEA'], ['IC'], ['ISA', 'IBA', 'IEA'], ['ISO', 'IBA', 'IEA'], ['ISS', 'ISO', 'IBA', 'IEA'], ['ISO', 'IBA', 'IEA'], ['ISO', 'IEA'], ['IC'], ['ISS'], ['ISO', 'IBA', 'IEA'], ['IC', 'IEA'], ['IC'], ['IC'], ['IMP'], ['IMP', 'ISS', 'ISO', 'IEA'], ['IDA', 'IS…
77	GO:BP	GO:0072521	purine-containing compound metabolic process	5.49226e-28	TRUE	"The chemical reactions and pathways involving a purine-containing compound, i.e. any compound that contains purine or a formal derivative thereof." [GOC:mah]	591	945	88	27334	0.0931217	0.1489	query_1	['GO:0006725', 'GO:0034641', 'GO:0046483', 'GO:1901360', 'GO:1901564']	['Ndufs7', 'Ndufa9', 'Acadsb', 'Atp5mg', 'Atp5mf', 'Atp5pb', 'Ndufs3', 'Kif5c', 'Atp5f1e', 'Atp5f1c', 'Sucla2', 'Pdhb', 'Cs', 'Acsl1', 'Slc25a12', 'Sdha', 'Idh3a', 'Ogdh', 'Ndufb7', 'Ndufs1', 'Sdhb', 'Nadsyn1', 'Ncf1', 'Pdk3', 'Mdh2', 'Ndufb6', 'Dlat', 'Ndufb10', 'Git1', 'Suclg1', 'Pklr', 'Ndufb8', 'Gapdh', 'Adss1', 'Atp5f1a', 'Atp5pf', 'Idh2', 'Ndufs8', 'Pdha1', 'Acat1', 'Ndufa2', 'Atp5pd', 'Ttr…	[['IC'], ['IC'], ['ISO'], ['ISO', 'IBA', 'IEA'], ['ISO', 'IBA', 'IEA'], ['ISO', 'IBA', 'IEA'], ['IC'], ['ISO'], ['ISA', 'IBA', 'IEA'], ['ISO', 'IBA', 'IEA'], ['ISO', 'IBA', 'IEA'], ['ISS', 'ISO', 'IBA', 'IEA'], ['ISO'], ['ISO', 'IBA', 'IEA'], ['ISO', 'IEA'], ['IC'], ['ISO'], ['ISS', 'ISO', 'IEA'], ['IC'], ['ISS', 'ISO', 'IC', 'IEA'], ['IC'], ['ISS', 'ISO', 'IBA', 'IEA'], ['ISO'], ['ISS', 'ISO', '…
78	GO:BP	GO:0009144	purine nucleoside triphosphate metabolic process	6.10322e-28	TRUE	"The chemical reactions and pathways involving purine nucleoside triphosphate, a compound consisting of a purine base linked to a ribose or deoxyribose sugar esterified with triphosphate on the sugar." [GOC:go_curators, ISBN:0198506732]	260	945	59	27334	0.0624339	0.226923	query_1	['GO:0009141']	['Ndufs7', 'Ndufa9', 'Atp5mg', 'Atp5mf', 'Atp5pb', 'Ndufs3', 'Kif5c', 'Atp5f1e', 'Atp5f1c', 'Slc25a12', 'Sdha', 'Ogdh', 'Ndufb7', 'Ndufs1', 'Sdhb', 'Ndufb6', 'Ndufb10', 'Git1', 'Pklr', 'Ndufb8', 'Gapdh', 'Atp5f1a', 'Atp5pf', 'Ndufs8', 'Ndufa2', 'Atp5pd', 'Atp5po', 'Ndufv1', 'Foxk1', 'Ndufa10', 'Ndufb9', 'Ndufa12', 'Tpi1', 'App', 'Nudt2', 'Itpa', 'Ndufa13', 'Hdac4', 'Ndufa5', 'Mtor', 'Ndufb3', 'En…	[['IC'], ['IC'], ['ISO', 'IBA', 'IEA'], ['ISO', 'IBA', 'IEA'], ['ISO', 'IBA', 'IEA'], ['IC'], ['ISO'], ['ISA', 'IBA', 'IEA'], ['ISO', 'IBA', 'IEA'], ['ISO', 'IEA'], ['IC'], ['IEA'], ['IC'], ['ISS', 'ISO', 'IC', 'IEA'], ['IC'], ['IC'], ['IC'], ['IMP'], ['IEA'], ['IC'], ['IDA', 'IMP', 'ISO', 'IBA', 'IEA'], ['ISO', 'IBA', 'IEA'], ['ISO', 'IEA'], ['IC'], ['IC'], ['ISO', 'IBA', 'IEA'], ['ISO', 'IBA', …
79	GO:BP	GO:0006754	ATP biosynthetic process	7.11223e-28	TRUE	"The chemical reactions and pathways resulting in the formation of ATP, adenosine 5'-triphosphate, a universally important coenzyme and enzyme regulator." [GOC:go_curators, ISBN:0198506732]	105	945	40	27334	0.042328	0.380952	query_1	['GO:0009152', 'GO:0009206', 'GO:0046034']	['Ndufs7', 'Ndufa9', 'Atp5mg', 'Atp5mf', 'Atp5pb', 'Ndufs3', 'Atp5f1e', 'Atp5f1c', 'Slc25a12', 'Sdha', 'Ndufb7', 'Ndufs1', 'Sdhb', 'Ndufb6', 'Ndufb10', 'Pklr', 'Ndufb8', 'Atp5f1a', 'Atp5pf', 'Ndufs8', 'Ndufa2', 'Atp5pd', 'Atp5po', 'Ndufv1', 'Ndufa10', 'Ndufb9', 'Ndufa12', 'Nudt2', 'Ndufa13', 'Ndufa5', 'Ndufb3', 'Ndufa6', 'Ndufs6', 'Ndufa8', 'Ndufb1', 'Ndufv3', 'Ndufb4', 'Ndufa7', 'Ak3', 'Ndufs5']	[['IC'], ['IC'], ['ISO', 'IBA', 'IEA'], ['ISO', 'IBA', 'IEA'], ['ISO', 'IBA', 'IEA'], ['IC'], ['ISA', 'IBA', 'IEA'], ['ISO', 'IBA', 'IEA'], ['ISO', 'IEA'], ['IC'], ['IC'], ['IC'], ['IC'], ['IC'], ['IC'], ['IEA'], ['IC'], ['ISO', 'IBA', 'IEA'], ['ISO', 'IEA'], ['IC'], ['IC'], ['ISO', 'IBA', 'IEA'], ['ISO', 'IBA', 'IEA'], ['IC'], ['IC'], ['IC'], ['IC'], ['IBA'], ['IC'], ['IC'], ['IC'], ['IC'], ['IC…
80	GO:BP	GO:0006753	nucleoside phosphate metabolic process	8.92297e-28	TRUE	"The chemical reactions and pathways involving any phosphorylated nucleoside." [GOC:mah]	621	945	90	27334	0.0952381	0.144928	query_1	['GO:0006796', 'GO:0019637', 'GO:0055086']	['Ndufs7', 'Ndufa9', 'Acadsb', 'Atp5mg', 'Atp5mf', 'Atp5pb', 'Ndufs3', 'Kif5c', 'Atp5f1e', 'Atp5f1c', 'Sucla2', 'Pdhb', 'Cs', 'Acsl1', 'Slc25a12', 'Sdha', 'Idh3a', 'Ogdh', 'Ndufb7', 'Ndufs1', 'Sdhb', 'Nadsyn1', 'Tk1', 'Ncf1', 'Pdk3', 'Mdh2', 'Ndufb6', 'Dlat', 'Ndufb10', 'Git1', 'Suclg1', 'Pklr', 'Ndufb8', 'Gapdh', 'Adss1', 'Atp5f1a', 'Atp5pf', 'Idh2', 'Ndufs8', 'Pdha1', 'Agps', 'Acat1', 'Ndufa2',…	[['IC'], ['IC'], ['ISO'], ['ISO', 'IBA', 'IEA'], ['ISO', 'IBA', 'IEA'], ['ISO', 'IBA', 'IEA'], ['IC'], ['ISO'], ['ISA', 'IBA', 'IEA'], ['ISO', 'IBA', 'IEA'], ['ISO', 'IBA', 'IEA'], ['ISS', 'ISO', 'IBA', 'IEA'], ['ISO'], ['ISO', 'IBA', 'IEA'], ['ISO', 'IEA'], ['IC'], ['ISO'], ['ISS', 'ISO', 'IEA'], ['IC'], ['ISS', 'ISO', 'IC', 'IEA'], ['IC'], ['ISS', 'ISO', 'IBA', 'IEA'], ['IEA'], ['ISO'], ['ISS',…
81	GO:BP	GO:0019693	ribose phosphate metabolic process	9.33579e-28	TRUE	"The chemical reactions and pathways involving ribose phosphate, any phosphorylated ribose sugar." [GOC:ai]	494	945	80	27334	0.0846561	0.161943	query_1	['GO:0006796', 'GO:0019637', 'GO:1901135']	['Ndufs7', 'Ndufa9', 'Acadsb', 'Atp5mg', 'Atp5mf', 'Atp5pb', 'Ndufs3', 'Kif5c', 'Atp5f1e', 'Atp5f1c', 'Sucla2', 'Pdhb', 'Cs', 'Acsl1', 'Slc25a12', 'Sdha', 'Ogdh', 'Ndufb7', 'Ndufs1', 'Sdhb', 'Pdk3', 'Ndufb6', 'Dlat', 'Ndufb10', 'Git1', 'Suclg1', 'Pklr', 'Ndufb8', 'Gapdh', 'Adss1', 'Atp5f1a', 'Atp5pf', 'Ndufs8', 'Pdha1', 'Agps', 'Acat1', 'Ndufa2', 'Atp5pd', 'Atp5po', 'Ndufv1', 'Dld', 'Foxk1', 'Ndu…	[['IC'], ['IC'], ['ISO'], ['ISO', 'IBA', 'IEA'], ['ISO', 'IBA', 'IEA'], ['ISO', 'IBA', 'IEA'], ['IC'], ['ISO'], ['ISA', 'IBA', 'IEA'], ['ISO', 'IBA', 'IEA'], ['ISO', 'IBA', 'IEA'], ['ISS', 'ISO', 'IBA', 'IEA'], ['ISO'], ['ISO', 'IBA', 'IEA'], ['ISO', 'IEA'], ['IC'], ['ISS', 'ISO', 'IEA'], ['IC'], ['ISS', 'ISO', 'IC', 'IEA'], ['IC'], ['ISS', 'ISO', 'IEA'], ['IC'], ['ISO', 'IBA', 'IEA'], ['IC'], ['…
82	GO:BP	GO:0009199	ribonucleoside triphosphate metabolic process	9.53469e-28	TRUE	"The chemical reactions and pathways involving a ribonucleoside triphosphate, a compound consisting of a nucleobase linked to a ribose sugar esterified with triphosphate on the sugar." [GOC:go_curators, ISBN:0198506732]	262	945	59	27334	0.0624339	0.225191	query_1	['GO:0009141']	['Ndufs7', 'Ndufa9', 'Atp5mg', 'Atp5mf', 'Atp5pb', 'Ndufs3', 'Kif5c', 'Atp5f1e', 'Atp5f1c', 'Slc25a12', 'Sdha', 'Ogdh', 'Ndufb7', 'Ndufs1', 'Sdhb', 'Ndufb6', 'Ndufb10', 'Git1', 'Pklr', 'Ndufb8', 'Gapdh', 'Atp5f1a', 'Atp5pf', 'Ndufs8', 'Ndufa2', 'Atp5pd', 'Atp5po', 'Ndufv1', 'Foxk1', 'Ndufa10', 'Ndufb9', 'Ndufa12', 'Tpi1', 'App', 'Nudt2', 'Itpa', 'Ndufa13', 'Hdac4', 'Ndufa5', 'Mtor', 'Ndufb3', 'En…	[['IC'], ['IC'], ['ISO', 'IBA', 'IEA'], ['ISO', 'IBA', 'IEA'], ['ISO', 'IBA', 'IEA'], ['IC'], ['ISO'], ['ISA', 'IBA', 'IEA'], ['ISO', 'IBA', 'IEA'], ['ISO', 'IEA'], ['IC'], ['IEA'], ['IC'], ['ISS', 'ISO', 'IC', 'IEA'], ['IC'], ['IC'], ['IC'], ['IMP'], ['IEA'], ['IC'], ['IDA', 'IMP', 'ISO', 'IBA', 'IEA'], ['ISO', 'IBA', 'IEA'], ['ISO', 'IEA'], ['IC'], ['IC'], ['ISO', 'IBA', 'IEA'], ['ISO', 'IBA', …
83	KEGG	KEGG:05415	Diabetic cardiomyopathy	1.28466e-27	TRUE	Diabetic cardiomyopathy	204	503	62	8910	0.12326	0.303922	query_1	['KEGG:00000']	['Ndufs7', 'Ndufa9', 'Slc25a31', 'Atp5pb', 'Ndufs3', 'Atp5f1e', 'Atp5f1c', 'Pdhb', 'Vdac1', 'Sdha', 'Slc25a4', 'Uqcrc1', 'Ndufb7', 'Ndufs1', 'Uqcrc2', 'Sdhb', 'Ndufa4', 'Atp2a1', 'Cox5b', 'Ncf1', 'Pdk3', 'Ndufb6', 'Ndufb10', 'Cox5a', 'Ndufb8', 'Gapdh', 'Atp5f1a', 'Atp5pf', 'Akt1', 'Ndufs8', 'Pdha1', 'Ndufa2', 'Atp5pd', 'Atp5po', 'Pik3r1', 'Ndufv1', 'mt-Co3', 'Ndufa10', 'Ndufb9', 'Ndufa12', 'Cyc1'…	[['KEGG'], ['KEGG'], ['KEGG'], ['KEGG'], ['KEGG'], ['KEGG'], ['KEGG'], ['KEGG'], ['KEGG'], ['KEGG'], ['KEGG'], ['KEGG'], ['KEGG'], ['KEGG'], ['KEGG'], ['KEGG'], ['KEGG'], ['KEGG'], ['KEGG'], ['KEGG'], ['KEGG'], ['KEGG'], ['KEGG'], ['KEGG'], ['KEGG'], ['KEGG'], ['KEGG'], ['KEGG'], ['KEGG'], ['KEGG'], ['KEGG'], ['KEGG'], ['KEGG'], ['KEGG'], ['KEGG'], ['KEGG'], ['KEGG'], ['KEGG'], ['KEGG'], ['KEGG']…
84	TF	TF:M01981_1	Factor: ELK-1; motif: ACCGGAWRTN; match class: 1	1.37811e-27	TRUE	Factor: ELK-1; motif: ACCGGAWRTN; match class: 1	9040	963	571	21908	0.592939	0.0631637	query_1	['TF:M01981']	['Ndufs7', 'Ndufa9', 'Slc25a31', 'Acadsb', 'Slc25a11', 'Slc25a20', 'Atp5mg', 'Atp5mf', 'Prkar2a', 'Ndufs3', 'Pla2g7', 'Kif5c', 'Atp5f1e', 'Atp5f1c', 'Selenom', 'Acsl1', 'Acads', 'Nid2', 'Zadh2', 'Vdac1', 'Eml4', 'Acadl', 'Cisd1', 'Riok3', 'Idh3a', 'Pf4', 'Got2', 'Prex1', 'Rps7', 'Ints3', 'Ndufb7', 'Pygb', 'Ndufs1', 'Mtx2', 'Toe1', 'Fabp4', 'Uqcrc2', 'Mapre2', 'Sdhb', 'Mgat1', 'Ilk', 'Rcc1', 'Nduf…	[['TF'], ['TF'], ['TF'], ['TF'], ['TF'], ['TF'], ['TF'], ['TF'], ['TF'], ['TF'], ['TF'], ['TF'], ['TF'], ['TF'], ['TF'], ['TF'], ['TF'], ['TF'], ['TF'], ['TF'], ['TF'], ['TF'], ['TF'], ['TF'], ['TF'], ['TF'], ['TF'], ['TF'], ['TF'], ['TF'], ['TF'], ['TF'], ['TF'], ['TF'], ['TF'], ['TF'], ['TF'], ['TF'], ['TF'], ['TF'], ['TF'], ['TF'], ['TF'], ['TF'], ['TF'], ['TF'], ['TF'], ['TF'], ['TF'], ['TF']…
85	GO:BP	GO:0009117	nucleotide metabolic process	1.50323e-27	TRUE	"The chemical reactions and pathways involving a nucleotide, a nucleoside that is esterified with (ortho)phosphate or an oligophosphate at any hydroxyl group on the glycose moiety; may be mono-, di- or triphosphate; this definition includes cyclic nucleotides (nucleoside cyclic phosphates)." [GOC:ma]	612	945	89	27334	0.0941799	0.145425	query_1	['GO:0006753']	['Ndufs7', 'Ndufa9', 'Acadsb', 'Atp5mg', 'Atp5mf', 'Atp5pb', 'Ndufs3', 'Kif5c', 'Atp5f1e', 'Atp5f1c', 'Sucla2', 'Pdhb', 'Cs', 'Acsl1', 'Slc25a12', 'Sdha', 'Idh3a', 'Ogdh', 'Ndufb7', 'Ndufs1', 'Sdhb', 'Nadsyn1', 'Ncf1', 'Pdk3', 'Mdh2', 'Ndufb6', 'Dlat', 'Ndufb10', 'Git1', 'Suclg1', 'Pklr', 'Ndufb8', 'Gapdh', 'Adss1', 'Atp5f1a', 'Atp5pf', 'Idh2', 'Ndufs8', 'Pdha1', 'Agps', 'Acat1', 'Ndufa2', 'Atp5p…	[['IC'], ['IC'], ['ISO'], ['ISO', 'IBA', 'IEA'], ['ISO', 'IBA', 'IEA'], ['ISO', 'IBA', 'IEA'], ['IC'], ['ISO'], ['ISA', 'IBA', 'IEA'], ['ISO', 'IBA', 'IEA'], ['ISO', 'IBA', 'IEA'], ['ISS', 'ISO', 'IBA', 'IEA'], ['ISO'], ['ISO', 'IBA', 'IEA'], ['ISO', 'IEA'], ['IC'], ['ISO'], ['ISS', 'ISO', 'IEA'], ['IC'], ['ISS', 'ISO', 'IC', 'IEA'], ['IC'], ['ISS', 'ISO', 'IBA', 'IEA'], ['ISO'], ['ISS', 'ISO', '…
86	TF	TF:M01240	Factor: BEN; motif: CAGCGRNV	2.82834e-27	TRUE	Factor: BEN; motif: CAGCGRNV	16290	963	856	21908	0.888889	0.0525476	query_1	['TF:M00000']	['Ndufs7', 'Ndufa9', 'Ppfia2', 'Slc25a31', 'Acadsb', 'Slc25a11', 'Slc25a20', 'Atp5mg', 'Atp5mf', 'S100a10', 'Prkar2a', 'Atp5pb', 'Cavin1', 'Ndufs3', 'Pla2g7', 'Kif5c', 'Atp5f1e', 'Atp5f1c', 'Ppp4r2', 'Sucla2', 'Pdhb', 'Atp5mj', 'Selenom', 'Cs', 'Acsl1', 'Acads', 'Nid2', 'Slc25a12', 'Zadh2', 'Vdac1', 'Gemin4', 'Sdha', 'Prelp', 'Sdf2l1', 'Eml4', 'Dcaf5', 'Angptl1', 'Acadl', 'Cisd1', 'Riok3', 'Idh3a…	[['TF'], ['TF'], ['TF'], ['TF'], ['TF'], ['TF'], ['TF'], ['TF'], ['TF'], ['TF'], ['TF'], ['TF'], ['TF'], ['TF'], ['TF'], ['TF'], ['TF'], ['TF'], ['TF'], ['TF'], ['TF'], ['TF'], ['TF'], ['TF'], ['TF'], ['TF'], ['TF'], ['TF'], ['TF'], ['TF'], ['TF'], ['TF'], ['TF'], ['TF'], ['TF'], ['TF'], ['TF'], ['TF'], ['TF'], ['TF'], ['TF'], ['TF'], ['TF'], ['TF'], ['TF'], ['TF'], ['TF'], ['TF'], ['TF'], ['TF']…
87	WP	WP:WP295	Electron transport chain	3.0172e-27	TRUE	Electron transport chain	92	391	49	4529	0.12532	0.532609	query_1	['WP:000000']	['Ndufs7', 'Ndufa9', 'Atp5mg', 'Atp5mf', 'Atp5pb', 'Atp5f1e', 'Atp5f1c', 'Sdha', 'Slc25a4', 'Uqcrc1', 'Ndufb7', 'Ndufs1', 'Uqcrc2', 'Sdhb', 'Cox5b', 'Ndufb6', 'Surf1', 'Ndufb10', 'Cox5a', 'Atp5f1a', 'Atp5pf', 'Ndufs8', 'Ndufa2', 'Atp5pd', 'Atp5po', 'Ndufv1', 'mt-Co3', 'Ndufa10', 'Ndufb9', 'Ndufa12', 'Uqcrh', 'Uqcrfs1', 'Uqcr10', 'Cox6c', 'Uqcrq', 'Ndufa5', 'Uqcr11', 'Ndufb3', 'Ndufa6', 'Ndufs6', …	[['WP'], ['WP'], ['WP'], ['WP'], ['WP'], ['WP'], ['WP'], ['WP'], ['WP'], ['WP'], ['WP'], ['WP'], ['WP'], ['WP'], ['WP'], ['WP'], ['WP'], ['WP'], ['WP'], ['WP'], ['WP'], ['WP'], ['WP'], ['WP'], ['WP'], ['WP'], ['WP'], ['WP'], ['WP'], ['WP'], ['WP'], ['WP'], ['WP'], ['WP'], ['WP'], ['WP'], ['WP'], ['WP'], ['WP'], ['WP'], ['WP'], ['WP'], ['WP'], ['WP'], ['WP'], ['WP'], ['WP'], ['WP'], ['WP']]
88	TF	TF:M01993	Factor: TEL1; motif: CNCGGAANNN	4.0985e-27	TRUE	Factor: TEL1; motif: CNCGGAANNN	10462	963	632	21908	0.656282	0.0604091	query_1	['TF:M00000']	['Ndufa9', 'Slc25a11', 'Slc25a20', 'Atp5mg', 'Atp5mf', 'Prkar2a', 'Atp5pb', 'Cavin1', 'Ndufs3', 'Pla2g7', 'Atp5f1c', 'Sucla2', 'Pdhb', 'Atp5mj', 'Acsl1', 'Acads', 'Slc25a12', 'Zadh2', 'Vdac1', 'Gemin4', 'Sdf2l1', 'Dcaf5', 'Angptl1', 'Acadl', 'Riok3', 'Idh3a', 'Slc25a4', 'Ppp1r8', 'Pf4', 'Sub1', 'Prex1', 'Rps7', 'Ints3', 'Tnnc2', 'Ppig', 'Ndufb7', 'Pygb', 'Ndufs1', 'Mtx2', 'Toe1', 'Abcb7', 'Uqcrc2…	[['TF'], ['TF'], ['TF'], ['TF'], ['TF'], ['TF'], ['TF'], ['TF'], ['TF'], ['TF'], ['TF'], ['TF'], ['TF'], ['TF'], ['TF'], ['TF'], ['TF'], ['TF'], ['TF'], ['TF'], ['TF'], ['TF'], ['TF'], ['TF'], ['TF'], ['TF'], ['TF'], ['TF'], ['TF'], ['TF'], ['TF'], ['TF'], ['TF'], ['TF'], ['TF'], ['TF'], ['TF'], ['TF'], ['TF'], ['TF'], ['TF'], ['TF'], ['TF'], ['TF'], ['TF'], ['TF'], ['TF'], ['TF'], ['TF'], ['TF']…
89	GO:BP	GO:0006807	nitrogen compound metabolic process	1.04367e-26	TRUE	"The chemical reactions and pathways involving organic or inorganic compounds that contain nitrogen." [GOC:jl, ISBN:0198506732]	12614	945	607	27334	0.642328	0.0481211	query_1	['GO:0008152']	['Ndufs7', 'Ndufa9', 'Acadsb', 'Cryab', 'Apoa2', 'Atp5mg', 'Atp5mf', 'S100a10', 'Prkar2a', 'Atp5pb', 'Cavin1', 'Ndufs3', 'Pla2g7', 'Kif5c', 'Atp5f1e', 'Atp5f1c', 'Sucla2', 'Pdhb', 'Cs', 'Acsl1', 'Slc25a12', 'Gemin4', 'Sdha', 'Sdf2l1', 'Dcaf5', 'Riok3', 'Idh3a', 'Ogdh', 'Ppp1r8', 'Pf4', 'Got2', 'Sub1', 'Rps7', 'Ints3', 'Ppig', 'Ndufb7', 'Ndufs1', 'Toe1', 'Fabp4', 'Abcb7', 'Sap30', 'Uqcrc2', 'Nucks…	[['IC'], ['IC'], ['ISS', 'ISO', 'IEA'], ['IGI', 'ISS', 'ISO', 'IEA'], ['IDA', 'ISO', 'IBA', 'IEA'], ['ISO', 'IBA', 'IEA'], ['ISO', 'IBA', 'IEA'], ['IDA', 'ISO', 'IEA'], ['IEA'], ['ISO', 'IBA', 'IEA'], ['IDA', 'IMP', 'ISO', 'IBA', 'IEA'], ['IC'], ['ISS', 'ISO', 'IEA'], ['ISO'], ['ISA', 'IBA', 'IEA'], ['ISO', 'IBA', 'IEA'], ['ISO', 'IBA', 'IEA'], ['ISS', 'ISO', 'IBA', 'IEA'], ['ISO'], ['IMP', 'ISO'…
90	GO:BP	GO:0055086	nucleobase-containing small molecule metabolic process	1.1654e-26	TRUE	"The cellular chemical reactions and pathways involving a nucleobase-containing small molecule: a nucleobase, a nucleoside, or a nucleotide." [GOC:vw]	683	945	93	27334	0.0984127	0.136164	query_1	['GO:0006139', 'GO:0044281']	['Ndufs7', 'Ndufa9', 'Acadsb', 'Atp5mg', 'Atp5mf', 'Atp5pb', 'Ndufs3', 'Kif5c', 'Atp5f1e', 'Atp5f1c', 'Sucla2', 'Pdhb', 'Cs', 'Acsl1', 'Slc25a12', 'Sdha', 'Idh3a', 'Ogdh', 'Ndufb7', 'Ndufs1', 'Sdhb', 'Mgat1', 'Aldh6a1', 'Nadsyn1', 'Tk1', 'Ncf1', 'Pdk3', 'Mdh2', 'Ndufb6', 'Dlat', 'Ndufb10', 'Git1', 'Suclg1', 'Pklr', 'Ndufb8', 'Gapdh', 'Adss1', 'Atp5f1a', 'Atp5pf', 'Idh2', 'Ndufs8', 'Pdha1', 'Agps'…	[['IC'], ['IC'], ['ISO'], ['ISO', 'IBA', 'IEA'], ['ISO', 'IBA', 'IEA'], ['ISO', 'IBA', 'IEA'], ['IC'], ['ISO'], ['ISA', 'IBA', 'IEA'], ['ISO', 'IBA', 'IEA'], ['ISO', 'IBA', 'IEA'], ['ISS', 'ISO', 'IBA', 'IEA'], ['ISO'], ['ISO', 'IBA', 'IEA'], ['ISO', 'IEA'], ['IC'], ['ISO'], ['ISS', 'ISO', 'IEA'], ['IC'], ['ISS', 'ISO', 'IC', 'IEA'], ['IC', 'IEA'], ['IDA'], ['ISO', 'IBA', 'IEA'], ['ISS', 'ISO', '…
91	TF	TF:M01991	Factor: PEA3; motif: RCCGGAAGYN	1.31089e-26	TRUE	Factor: PEA3; motif: RCCGGAAGYN	9988	963	610	21908	0.633437	0.0610733	query_1	['TF:M00000']	['Ndufs7', 'Ndufa9', 'Slc25a31', 'Slc25a11', 'Slc25a20', 'Apoa2', 'Atp5mg', 'Atp5mf', 'Prkar2a', 'Atp5pb', 'Ndufs3', 'Pla2g7', 'Kif5c', 'Atp5f1e', 'Atp5f1c', 'Sucla2', 'Pdhb', 'Cs', 'Acsl1', 'Acads', 'Vdac1', 'Sdha', 'Sdf2l1', 'Eml4', 'Acadl', 'Riok3', 'Idh3a', 'Ogdh', 'Slc25a4', 'Uqcrc1', 'Pf4', 'Sub1', 'Prex1', 'Rps7', 'Ints3', 'Ppig', 'Ndufb7', 'Pygb', 'Ndufs1', 'Mtx2', 'Toe1', 'Fabp4', 'Abcb7…	[['TF'], ['TF'], ['TF'], ['TF'], ['TF'], ['TF'], ['TF'], ['TF'], ['TF'], ['TF'], ['TF'], ['TF'], ['TF'], ['TF'], ['TF'], ['TF'], ['TF'], ['TF'], ['TF'], ['TF'], ['TF'], ['TF'], ['TF'], ['TF'], ['TF'], ['TF'], ['TF'], ['TF'], ['TF'], ['TF'], ['TF'], ['TF'], ['TF'], ['TF'], ['TF'], ['TF'], ['TF'], ['TF'], ['TF'], ['TF'], ['TF'], ['TF'], ['TF'], ['TF'], ['TF'], ['TF'], ['TF'], ['TF'], ['TF'], ['TF']…
92	TF	TF:M00025	Factor: Elk-1; motif: NNNNCCGGAARTNN	1.51697e-26	TRUE	Factor: Elk-1; motif: NNNNCCGGAARTNN	9855	963	604	21908	0.627207	0.0612887	query_1	['TF:M00000']	['Ndufs7', 'Ndufa9', 'Slc25a31', 'Slc25a11', 'Slc25a20', 'Atp5mg', 'Atp5mf', 'Prkar2a', 'Ndufs3', 'Kif5c', 'Atp5f1e', 'Atp5f1c', 'Sucla2', 'Pdhb', 'Cs', 'Acsl1', 'Acads', 'Zadh2', 'Vdac1', 'Sdha', 'Eml4', 'Acadl', 'Riok3', 'Idh3a', 'Ogdh', 'Slc25a4', 'Uqcrc1', 'Pf4', 'Sub1', 'Prex1', 'Rps7', 'Ints3', 'Ppig', 'Ndufb7', 'Pygb', 'Ndufs1', 'Mtx2', 'Toe1', 'Fabp4', 'Abcb7', 'Mapre2', 'Sdhb', 'Mgat1', …	[['TF'], ['TF'], ['TF'], ['TF'], ['TF'], ['TF'], ['TF'], ['TF'], ['TF'], ['TF'], ['TF'], ['TF'], ['TF'], ['TF'], ['TF'], ['TF'], ['TF'], ['TF'], ['TF'], ['TF'], ['TF'], ['TF'], ['TF'], ['TF'], ['TF'], ['TF'], ['TF'], ['TF'], ['TF'], ['TF'], ['TF'], ['TF'], ['TF'], ['TF'], ['TF'], ['TF'], ['TF'], ['TF'], ['TF'], ['TF'], ['TF'], ['TF'], ['TF'], ['TF'], ['TF'], ['TF'], ['TF'], ['TF'], ['TF'], ['TF']…
93	TF	TF:M01979	Factor: ELF4; motif: CCCGGAARTN	2.30257e-26	TRUE	Factor: ELF4; motif: CCCGGAARTN	7202	963	482	21908	0.500519	0.0669259	query_1	['TF:M00000']	['Ndufa9', 'Slc25a11', 'Slc25a20', 'Atp5mg', 'Atp5mf', 'Atp5pb', 'Ndufs3', 'Atp5f1e', 'Atp5f1c', 'Sucla2', 'Pdhb', 'Acsl1', 'Acads', 'Vdac1', 'Riok3', 'Idh3a', 'Ogdh', 'Slc25a4', 'Pf4', 'Sub1', 'Prex1', 'Rps7', 'Ints3', 'Ppig', 'Ndufb7', 'Pygb', 'Ndufs1', 'Mtx2', 'Toe1', 'Fabp4', 'Abcb7', 'Uqcrc2', 'Mapre2', 'Sdhb', 'Mgat1', 'Ilk', 'Rcc1', 'Epb41', 'Wdhd1', 'Clybl', 'Sntb2', 'Zc3h13', 'Golga3', '…	[['TF'], ['TF'], ['TF'], ['TF'], ['TF'], ['TF'], ['TF'], ['TF'], ['TF'], ['TF'], ['TF'], ['TF'], ['TF'], ['TF'], ['TF'], ['TF'], ['TF'], ['TF'], ['TF'], ['TF'], ['TF'], ['TF'], ['TF'], ['TF'], ['TF'], ['TF'], ['TF'], ['TF'], ['TF'], ['TF'], ['TF'], ['TF'], ['TF'], ['TF'], ['TF'], ['TF'], ['TF'], ['TF'], ['TF'], ['TF'], ['TF'], ['TF'], ['TF'], ['TF'], ['TF'], ['TF'], ['TF'], ['TF'], ['TF'], ['TF']…
94	GO:BP	GO:1901566	organonitrogen compound biosynthetic process	4.26008e-26	TRUE	"The chemical reactions and pathways resulting in the formation of organonitrogen compound." [GOC:pr, GOC:TermGenie]	1761	945	159	27334	0.168254	0.0902896	query_1	['GO:1901564', 'GO:1901576']	['Ndufs7', 'Ndufa9', 'Apoa2', 'Atp5mg', 'Atp5mf', 'Atp5pb', 'Ndufs3', 'Atp5f1e', 'Atp5f1c', 'Pdhb', 'Acsl1', 'Slc25a12', 'Sdha', 'Got2', 'Rps7', 'Ndufb7', 'Ndufs1', 'Abcb7', 'Sdhb', 'Mgat1', 'Fxr1', 'Rps3a', 'Nadsyn1', 'Mrps16', 'Pdk3', 'Ndufb6', 'Eif3a', 'Dlat', 'Eif2s2', 'Caprin1', 'Ndufb10', 'Serpina1b', 'Pabpc1', 'Larp4b', 'Rbm8a', 'Lsm14a', 'Tufm', 'Pklr', 'Eif4g1', 'Rps10', 'Rps28', 'Fech',…	[['IC'], ['IC'], ['ISO', 'IEA'], ['ISO', 'IBA', 'IEA'], ['ISO', 'IBA', 'IEA'], ['ISO', 'IBA', 'IEA'], ['IC'], ['ISA', 'IBA', 'IEA'], ['ISO', 'IBA', 'IEA'], ['ISS', 'ISO', 'IBA', 'IEA'], ['ISO', 'IBA', 'IEA'], ['ISO', 'IEA'], ['IC'], ['IDA'], ['IC', 'IEA'], ['IC'], ['IC'], ['IMP', 'ISS', 'ISO', 'IEA'], ['IC'], ['ISS', 'ISO', 'IBA', 'IEA'], ['IBA', 'IEA'], ['ISS', 'ISO', 'IC', 'IEA'], ['ISS', 'ISO'…
95	TF	TF:M01981	Factor: ELK-1; motif: ACCGGAWRTN	4.95809e-26	TRUE	Factor: ELK-1; motif: ACCGGAWRTN	14741	963	799	21908	0.829699	0.0542026	query_1	['TF:M00000']	['Ndufs7', 'Ndufa9', 'Ppfia2', 'Slc25a31', 'Acadsb', 'Slc25a11', 'Slc25a20', 'Apoa2', 'Atp5mg', 'Atp5mf', 'Prkar2a', 'Atp5pb', 'Cavin1', 'Ndufs3', 'Pla2g7', 'Kif5c', 'Atp5f1e', 'Atp5f1c', 'Sucla2', 'Pdhb', 'Atp5mj', 'Selenom', 'Cs', 'Acsl1', 'Acads', 'Nid2', 'Slc25a12', 'Zadh2', 'Vdac1', 'Gemin4', 'Sdha', 'Sdf2l1', 'Eml4', 'Dcaf5', 'Acadl', 'Cisd1', 'Riok3', 'Idh3a', 'Ogdh', 'Slc25a4', 'Uqcrc1', …	[['TF'], ['TF'], ['TF'], ['TF'], ['TF'], ['TF'], ['TF'], ['TF'], ['TF'], ['TF'], ['TF'], ['TF'], ['TF'], ['TF'], ['TF'], ['TF'], ['TF'], ['TF'], ['TF'], ['TF'], ['TF'], ['TF'], ['TF'], ['TF'], ['TF'], ['TF'], ['TF'], ['TF'], ['TF'], ['TF'], ['TF'], ['TF'], ['TF'], ['TF'], ['TF'], ['TF'], ['TF'], ['TF'], ['TF'], ['TF'], ['TF'], ['TF'], ['TF'], ['TF'], ['TF'], ['TF'], ['TF'], ['TF'], ['TF'], ['TF']…
96	GO:BP	GO:0009141	nucleoside triphosphate metabolic process	5.35295e-26	TRUE	"The chemical reactions and pathways involving a nucleoside triphosphate, a compound consisting of a nucleobase linked to a deoxyribose or ribose sugar esterified with triphosphate on the sugar." [GOC:go_curators, ISBN:0198506732]	281	945	59	27334	0.0624339	0.209964	query_1	['GO:0006753']	['Ndufs7', 'Ndufa9', 'Atp5mg', 'Atp5mf', 'Atp5pb', 'Ndufs3', 'Kif5c', 'Atp5f1e', 'Atp5f1c', 'Slc25a12', 'Sdha', 'Ogdh', 'Ndufb7', 'Ndufs1', 'Sdhb', 'Ndufb6', 'Ndufb10', 'Git1', 'Pklr', 'Ndufb8', 'Gapdh', 'Atp5f1a', 'Atp5pf', 'Ndufs8', 'Ndufa2', 'Atp5pd', 'Atp5po', 'Ndufv1', 'Foxk1', 'Ndufa10', 'Ndufb9', 'Ndufa12', 'Tpi1', 'App', 'Nudt2', 'Itpa', 'Ndufa13', 'Hdac4', 'Ndufa5', 'Mtor', 'Ndufb3', 'En…	[['IC'], ['IC'], ['ISO', 'IBA', 'IEA'], ['ISO', 'IBA', 'IEA'], ['ISO', 'IBA', 'IEA'], ['IC'], ['ISO'], ['ISA', 'IBA', 'IEA'], ['ISO', 'IBA', 'IEA'], ['ISO', 'IEA'], ['IC'], ['IEA'], ['IC'], ['ISS', 'ISO', 'IC', 'IEA'], ['IC'], ['IC'], ['IC'], ['IMP'], ['IEA'], ['IC'], ['IDA', 'IMP', 'ISO', 'IBA', 'IEA'], ['ISO', 'IBA', 'IEA'], ['ISO', 'IEA'], ['IC'], ['IC'], ['ISO', 'IBA', 'IEA'], ['ISO', 'IBA', …
97	GO:CC	GO:0005681	spliceosomal complex	5.62218e-26	TRUE	"Any of a series of ribonucleoprotein complexes that contain snRNA(s) and small nuclear ribonucleoproteins (snRNPs), and are formed sequentially during the spliceosomal splicing of one or more substrate RNAs, and which also contain the RNA substrate(s) from the initial target RNAs of splicing, the splicing intermediate RNA(s), to the final RNA products. During cis-splicing, the initial target RNA…	221	950	52	27387	0.0547368	0.235294	query_1	['GO:0140513', 'GO:1990904']	['Ppp1r8', 'Sf3b4', 'Sf3a2', 'Srrm2', 'Pabpc1', 'Rbm8a', 'Luc7l2', 'Snrpd3', 'Snrpa1', 'Rbm3', 'Hnrnph1', 'Snrpb2', 'Hnrnpm', 'Rbmxl1', 'Syf2', 'Srrm1', 'Srsf1', 'Ncl', 'Lsm2', 'Srsf2', 'Cdc5l', 'Lsm6', 'Hnrnpa3', 'Raly', 'Frg1', 'Snw1', 'Ybx1', 'Snrnp70', 'Sf1', 'Bud31', 'Snrpa', 'Prpf18', 'Prpf4b', 'Prpf3', 'Alyref', 'Sf3b2', 'Hnrnpa1', 'Cirbp', 'Rbm17', 'Cwc27', 'Cwc15', 'Isy1', 'U2af1', 'Luc7…	[['IEA'], ['ISO', 'IBA', 'IEA'], ['IEA'], ['ISS', 'ISO', 'IEA'], ['ISO', 'IEA'], ['ISS', 'ISO', 'IEA'], ['IBA'], ['ISS', 'ISO', 'IBA', 'IEA'], ['ISS', 'ISO', 'IEA'], ['IBA'], ['ISO', 'IEA'], ['ISS', 'ISO', 'IEA'], ['ISO', 'IBA', 'IEA'], ['ISS', 'ISO', 'IBA'], ['ISS', 'ISO', 'IBA', 'IEA'], ['IEA'], ['ISO', 'IEA'], ['IBA'], ['ISS', 'ISO', 'IBA', 'IEA'], ['IDA'], ['ISS', 'ISO', 'IBA', 'IEA'], ['ISS'…
98	TF	TF:M02039	Factor: GABPalpha; motif: ACCGGAARYN	6.50381e-26	TRUE	Factor: GABPalpha; motif: ACCGGAARYN	6185	963	431	21908	0.44756	0.0696847	query_1	['TF:M00000']	['Ndufs7', 'Ndufa9', 'Slc25a31', 'Slc25a11', 'Slc25a20', 'Atp5mf', 'Ndufs3', 'Atp5f1e', 'Atp5f1c', 'Sucla2', 'Pdhb', 'Cs', 'Acsl1', 'Vdac1', 'Acadl', 'Riok3', 'Idh3a', 'Ogdh', 'Slc25a4', 'Pf4', 'Sub1', 'Rps7', 'Ints3', 'Ppig', 'Pygb', 'Ndufs1', 'Mtx2', 'Toe1', 'Fabp4', 'Abcb7', 'Mapre2', 'Sdhb', 'Mgat1', 'Ilk', 'Rcc1', 'Epb41', 'Wdhd1', 'Clybl', 'Sntb2', 'Zc3h13', 'Golga3', 'Atp6v1d', 'Ctdp1', 'R…	[['TF'], ['TF'], ['TF'], ['TF'], ['TF'], ['TF'], ['TF'], ['TF'], ['TF'], ['TF'], ['TF'], ['TF'], ['TF'], ['TF'], ['TF'], ['TF'], ['TF'], ['TF'], ['TF'], ['TF'], ['TF'], ['TF'], ['TF'], ['TF'], ['TF'], ['TF'], ['TF'], ['TF'], ['TF'], ['TF'], ['TF'], ['TF'], ['TF'], ['TF'], ['TF'], ['TF'], ['TF'], ['TF'], ['TF'], ['TF'], ['TF'], ['TF'], ['TF'], ['TF'], ['TF'], ['TF'], ['TF'], ['TF'], ['TF'], ['TF']…
99	TF	TF:M02933	Factor: ZF5; motif: GYCGCGCARNGCNN	6.63463e-26	TRUE	Factor: ZF5; motif: GYCGCGCARNGCNN	9536	963	588	21908	0.610592	0.0616611	query_1	['TF:M00000']	['Ndufs7', 'Ppfia2', 'Slc25a31', 'Cryab', 'Slc25a11', 'Atp5mf', 'S100a10', 'Prkar2a', 'Cavin1', 'Pla2g7', 'Kif5c', 'Atp5f1e', 'Atp5f1c', 'Ppp4r2', 'Sucla2', 'Pdhb', 'Atp5mj', 'Cs', 'Acsl1', 'Acads', 'Nid2', 'Slc25a12', 'Zadh2', 'Vdac1', 'Eml4', 'Dcaf5', 'Acadl', 'Idh3a', 'Slc25a4', 'Uqcrc1', 'Ppp1r8', 'Got2', 'Sub1', 'Prex1', 'Ppig', 'Ndufb7', 'Mtx2', 'Toe1', 'Abcb7', 'Sap30', 'Nucks1', 'Mapre2',…	[['TF'], ['TF'], ['TF'], ['TF'], ['TF'], ['TF'], ['TF'], ['TF'], ['TF'], ['TF'], ['TF'], ['TF'], ['TF'], ['TF'], ['TF'], ['TF'], ['TF'], ['TF'], ['TF'], ['TF'], ['TF'], ['TF'], ['TF'], ['TF'], ['TF'], ['TF'], ['TF'], ['TF'], ['TF'], ['TF'], ['TF'], ['TF'], ['TF'], ['TF'], ['TF'], ['TF'], ['TF'], ['TF'], ['TF'], ['TF'], ['TF'], ['TF'], ['TF'], ['TF'], ['TF'], ['TF'], ['TF'], ['TF'], ['TF'], ['TF']…
100	REAC	REAC:R-MMU-163200	Respiratory electron transport, ATP synthesis by chemiosmotic coupling, and heat production by uncoupling proteins.	6.76322e-26	TRUE	Respiratory electron transport, ATP synthesis by chemiosmotic coupling, and heat production by uncoupling proteins.	112	566	49	8407	0.0865724	0.4375	query_1	['REAC:R-MMU-1428517']	['Ndufs7', 'Ndufa9', 'Atp5mg', 'Atp5mf', 'Atp5pb', 'Ndufs3', 'Atp5f1e', 'Atp5f1c', 'Uqcrc1', 'Ndufb7', 'Ndufs1', 'Uqcrc2', 'Ndufa4', 'Ndufb6', 'Surf1', 'Ndufb10', 'Cox5a', 'Etfdh', 'Etfb', 'Etfa', 'Ndufb8', 'Atp5f1a', 'Atp5pf', 'Ndufs8', 'Ndufa2', 'Atp5pd', 'Atp5po', 'Ndufv1', 'mt-Co3', 'Ndufa10', 'Ndufb9', 'Ndufa12', 'Cyc1', 'Uqcrh', 'Uqcrfs1', 'Ndufa13', 'Uqcr10', 'Uqcrq', 'Ndufa5', 'Ndufb3', '…	[['REAC'], ['REAC'], ['REAC'], ['REAC'], ['REAC'], ['REAC'], ['REAC'], ['REAC'], ['REAC'], ['REAC'], ['REAC'], ['REAC'], ['REAC'], ['REAC'], ['REAC'], ['REAC'], ['REAC'], ['REAC'], ['REAC'], ['REAC'], ['REAC'], ['REAC'], ['REAC'], ['REAC'], ['REAC'], ['REAC'], ['REAC'], ['REAC'], ['REAC'], ['REAC'], ['REAC'], ['REAC'], ['REAC'], ['REAC'], ['REAC'], ['REAC'], ['REAC'], ['REAC'], ['REAC'], ['REAC']…
101	GO:BP	GO:0009206	purine ribonucleoside triphosphate biosynthetic process	6.79621e-26	TRUE	"The chemical reactions and pathways resulting in the formation of purine ribonucleoside triphosphate, a compound consisting of a purine base linked to a ribose sugar esterified with triphosphate on the sugar." [GOC:go_curators, ISBN:0198506732]	116	945	40	27334	0.042328	0.344828	query_1	['GO:0009145', 'GO:0009201', 'GO:0009205']	['Ndufs7', 'Ndufa9', 'Atp5mg', 'Atp5mf', 'Atp5pb', 'Ndufs3', 'Atp5f1e', 'Atp5f1c', 'Slc25a12', 'Sdha', 'Ndufb7', 'Ndufs1', 'Sdhb', 'Ndufb6', 'Ndufb10', 'Pklr', 'Ndufb8', 'Atp5f1a', 'Atp5pf', 'Ndufs8', 'Ndufa2', 'Atp5pd', 'Atp5po', 'Ndufv1', 'Ndufa10', 'Ndufb9', 'Ndufa12', 'Nudt2', 'Ndufa13', 'Ndufa5', 'Ndufb3', 'Ndufa6', 'Ndufs6', 'Ndufa8', 'Ndufb1', 'Ndufv3', 'Ndufb4', 'Ndufa7', 'Ak3', 'Ndufs5']	[['IC'], ['IC'], ['ISO', 'IBA', 'IEA'], ['ISO', 'IBA', 'IEA'], ['ISO', 'IBA', 'IEA'], ['IC'], ['ISA', 'IBA', 'IEA'], ['ISO', 'IBA', 'IEA'], ['ISO', 'IEA'], ['IC'], ['IC'], ['IC'], ['IC'], ['IC'], ['IC'], ['IEA'], ['IC'], ['ISO', 'IBA', 'IEA'], ['ISO', 'IEA'], ['IC'], ['IC'], ['ISO', 'IBA', 'IEA'], ['ISO', 'IBA', 'IEA'], ['IC'], ['IC'], ['IC'], ['IC'], ['IBA'], ['IC'], ['IC'], ['IC'], ['IC'], ['IC…
102	TF	TF:M00428	Factor: E2F-1; motif: NKTSSCGC	7.69082e-26	TRUE	Factor: E2F-1; motif: NKTSSCGC	7934	963	515	21908	0.534787	0.0649105	query_1	['TF:M00000']	['Ndufs7', 'Ndufa9', 'Slc25a31', 'Acadsb', 'Atp5mf', 'S100a10', 'Prkar2a', 'Kif5c', 'Atp5f1e', 'Atp5f1c', 'Ppp4r2', 'Pdhb', 'Selenom', 'Cs', 'Acsl1', 'Nid2', 'Slc25a12', 'Zadh2', 'Vdac1', 'Gemin4', 'Sdha', 'Dcaf5', 'Acadl', 'Cisd1', 'Slc25a4', 'Ppp1r8', 'Got2', 'Prex1', 'Rps7', 'Ints3', 'Ppig', 'Ndufb7', 'Pygb', 'Ndufs1', 'Mtx2', 'Toe1', 'Nucks1', 'Mapre2', 'Sdhb', 'Dhdh', 'Acadvl', 'Fxr1', 'Rcc1…	[['TF'], ['TF'], ['TF'], ['TF'], ['TF'], ['TF'], ['TF'], ['TF'], ['TF'], ['TF'], ['TF'], ['TF'], ['TF'], ['TF'], ['TF'], ['TF'], ['TF'], ['TF'], ['TF'], ['TF'], ['TF'], ['TF'], ['TF'], ['TF'], ['TF'], ['TF'], ['TF'], ['TF'], ['TF'], ['TF'], ['TF'], ['TF'], ['TF'], ['TF'], ['TF'], ['TF'], ['TF'], ['TF'], ['TF'], ['TF'], ['TF'], ['TF'], ['TF'], ['TF'], ['TF'], ['TF'], ['TF'], ['TF'], ['TF'], ['TF']…
103	GO:BP	GO:0009145	purine nucleoside triphosphate biosynthetic process	9.99229e-26	TRUE	"The chemical reactions and pathways resulting in the formation of purine nucleoside triphosphate, a compound consisting of a purine base linked to a ribose or deoxyribose sugar esterified with triphosphate on the sugar." [GOC:go_curators, ISBN:0198506732]	117	945	40	27334	0.042328	0.34188	query_1	['GO:0009142', 'GO:0009144']	['Ndufs7', 'Ndufa9', 'Atp5mg', 'Atp5mf', 'Atp5pb', 'Ndufs3', 'Atp5f1e', 'Atp5f1c', 'Slc25a12', 'Sdha', 'Ndufb7', 'Ndufs1', 'Sdhb', 'Ndufb6', 'Ndufb10', 'Pklr', 'Ndufb8', 'Atp5f1a', 'Atp5pf', 'Ndufs8', 'Ndufa2', 'Atp5pd', 'Atp5po', 'Ndufv1', 'Ndufa10', 'Ndufb9', 'Ndufa12', 'Nudt2', 'Ndufa13', 'Ndufa5', 'Ndufb3', 'Ndufa6', 'Ndufs6', 'Ndufa8', 'Ndufb1', 'Ndufv3', 'Ndufb4', 'Ndufa7', 'Ak3', 'Ndufs5']	[['IC'], ['IC'], ['ISO', 'IBA', 'IEA'], ['ISO', 'IBA', 'IEA'], ['ISO', 'IBA', 'IEA'], ['IC'], ['ISA', 'IBA', 'IEA'], ['ISO', 'IBA', 'IEA'], ['ISO', 'IEA'], ['IC'], ['IC'], ['IC'], ['IC'], ['IC'], ['IC'], ['IEA'], ['IC'], ['ISO', 'IBA', 'IEA'], ['ISO', 'IEA'], ['IC'], ['IC'], ['ISO', 'IBA', 'IEA'], ['ISO', 'IBA', 'IEA'], ['IC'], ['IC'], ['IC'], ['IC'], ['IBA'], ['IC'], ['IC'], ['IC'], ['IC'], ['IC…
104	TF	TF:M01989	Factor: Ets2; motif: ACCGGAWRYN	1.31223e-25	TRUE	Factor: Ets2; motif: ACCGGAWRYN	7928	963	514	21908	0.533749	0.0648335	query_1	['TF:M00000']	['Ndufs7', 'Ndufa9', 'Slc25a31', 'Slc25a11', 'Slc25a20', 'Apoa2', 'Atp5mg', 'Atp5mf', 'Ndufs3', 'Kif5c', 'Atp5f1e', 'Atp5f1c', 'Sucla2', 'Pdhb', 'Cs', 'Acsl1', 'Vdac1', 'Eml4', 'Acadl', 'Cisd1', 'Riok3', 'Idh3a', 'Ogdh', 'Slc25a4', 'Uqcrc1', 'Pf4', 'Sub1', 'Prex1', 'Rps7', 'Ints3', 'Ppig', 'Ndufb7', 'Ndufs1', 'Mtx2', 'Toe1', 'Fabp4', 'Abcb7', 'Mapre2', 'Sdhb', 'Mgat1', 'Ilk', 'Wdhd1', 'Sntb2', 'Z…	[['TF'], ['TF'], ['TF'], ['TF'], ['TF'], ['TF'], ['TF'], ['TF'], ['TF'], ['TF'], ['TF'], ['TF'], ['TF'], ['TF'], ['TF'], ['TF'], ['TF'], ['TF'], ['TF'], ['TF'], ['TF'], ['TF'], ['TF'], ['TF'], ['TF'], ['TF'], ['TF'], ['TF'], ['TF'], ['TF'], ['TF'], ['TF'], ['TF'], ['TF'], ['TF'], ['TF'], ['TF'], ['TF'], ['TF'], ['TF'], ['TF'], ['TF'], ['TF'], ['TF'], ['TF'], ['TF'], ['TF'], ['TF'], ['TF'], ['TF']…
105	GO:CC	GO:0005634	nucleus	1.73938e-25	TRUE	"A membrane-bounded organelle of eukaryotic cells in which chromosomes are housed and replicated. In most cells, the nucleus contains all of the cell's chromosomes except the organellar chromosomes, and is the site of RNA synthesis and processing. In some species, or in specialized cell types, RNA metabolism or DNA replication may be absent." [GOC:go_curators]	10144	950	515	27387	0.542105	0.0507689	query_1	['GO:0043231']	['Cryab', 'Atp5mf', 'S100a10', 'Cavin1', 'Ndufs3', 'Pdhb', 'Acads', 'Gemin4', 'Sdha', 'Ogdh', 'Ppp1r8', 'Sub1', 'Rps7', 'Ints3', 'Ppig', 'Mtx2', 'Toe1', 'Fabp4', 'Sap30', 'Uqcrc2', 'Nucks1', 'Sdhb', 'Acadvl', 'Fxr1', 'Ilk', 'Rcc1', 'Epb41', 'Ugt2b1', 'Wdhd1', 'Tra2a', 'Fh', 'Sntb2', 'Zc3h13', 'Golga3', 'Aldh6a1', 'Pola1', 'Cc2d1b', 'Ctdp1', 'Rps3a', 'Snap29', 'Srsf7', 'Rfc1', 'Cdca8', 'Sf3b4', 'H…	[['ISS', 'ISO', 'IEA'], ['ISO', 'IEA'], ['IPI', 'IC'], ['IDA', 'ISS', 'ISO', 'IEA'], ['ISO', 'IEA'], ['ISO', 'IEA'], ['ISO', 'IEA'], ['ISO', 'IEA'], ['ISO', 'IEA'], ['ISS', 'ISO', 'IEA'], ['ISO', 'IBA', 'IEA'], ['ISO', 'IBA', 'IEA'], ['ISO', 'IEA'], ['ISS', 'ISO', 'IEA'], ['ISO', 'IBA', 'IEA'], ['ISO', 'IEA'], ['ISO', 'IBA', 'IEA'], ['IDA', 'IBA', 'TAS', 'IEA'], ['IDA', 'ISO', 'IBA', 'TAS', 'IC',…
106	GO:BP	GO:0006796	phosphate-containing compound metabolic process	1.75119e-25	TRUE	"The chemical reactions and pathways involving the phosphate group, the anion or salt of any phosphoric acid." [GOC:ai]	2864	945	215	27334	0.227513	0.0750698	query_1	['GO:0006793']	['Ndufs7', 'Ndufa9', 'Acadsb', 'Apoa2', 'Atp5mg', 'Atp5mf', 'Prkar2a', 'Atp5pb', 'Ndufs3', 'Pla2g7', 'Kif5c', 'Atp5f1e', 'Atp5f1c', 'Sucla2', 'Pdhb', 'Cs', 'Acsl1', 'Slc25a12', 'Sdha', 'Riok3', 'Idh3a', 'Ogdh', 'Ppp1r8', 'Ndufb7', 'Ndufs1', 'Fabp4', 'Sdhb', 'Fxr1', 'Ilk', 'Inpp5b', 'Ctdp1', 'Nadsyn1', 'Cdca8', 'Tk1', 'Pdp1', 'Ncf1', 'Pdk3', 'Mdh2', 'Ndufb6', 'Dlat', 'Mif', 'Adnp', 'Ndufb10', 'Pak…	[['IC'], ['IC'], ['ISO'], ['ISO', 'IEA'], ['ISO', 'IBA', 'IEA'], ['ISO', 'IBA', 'IEA'], ['IEA'], ['ISO', 'IBA', 'IEA'], ['IC'], ['ISS', 'ISO', 'IEA'], ['ISO'], ['ISA', 'IBA', 'IEA'], ['ISO', 'IBA', 'IEA'], ['ISO', 'IBA', 'IEA'], ['ISS', 'ISO', 'IBA', 'IEA'], ['ISO'], ['IMP', 'ISO', 'IBA', 'IEA'], ['ISO', 'IEA'], ['IC'], ['IEA'], ['ISO'], ['ISS', 'ISO', 'IEA'], ['IBA'], ['IC'], ['ISS', 'ISO', 'IC'…
107	GO:BP	GO:0044281	small molecule metabolic process	1.78425e-25	TRUE	"The chemical reactions and pathways involving small molecules, any low molecular weight, monomeric, non-encoded molecule." [GOC:curators, GOC:pde, GOC:vw]	1875	945	164	27334	0.173545	0.0874667	query_1	['GO:0008152']	['Ndufs7', 'Ndufa9', 'Acadsb', 'Apoa2', 'Atp5mg', 'Atp5mf', 'Atp5pb', 'Ndufs3', 'Pla2g7', 'Kif5c', 'Atp5f1e', 'Atp5f1c', 'Sucla2', 'Pdhb', 'Cs', 'Acsl1', 'Acads', 'Slc25a12', 'Zadh2', 'Sdha', 'Acadl', 'Idh3a', 'Ogdh', 'Got2', 'Ndufb7', 'Ndufs1', 'Fabp4', 'Sdhb', 'Dhdh', 'Mgat1', 'Acadvl', 'Inpp5b', 'Ugt2b1', 'Clybl', 'Fh', 'Aldh6a1', 'Oxct1', 'Coq9', 'Nadsyn1', 'Tk1', 'Ncf1', 'Pdk3', 'Mdh2', 'Ndu…	[['IC'], ['IBA', 'IC'], ['ISS', 'ISO', 'IEA'], ['IMP', 'IGI', 'IBA'], ['ISO', 'IBA', 'IEA'], ['ISO', 'IBA', 'IEA'], ['ISO', 'IBA', 'IEA'], ['IC'], ['ISS', 'ISO', 'IEA'], ['ISO'], ['ISA', 'IBA', 'IEA'], ['ISO', 'IBA', 'IEA'], ['ISO', 'IBA', 'IEA'], ['ISS', 'ISO', 'IBA', 'IEA'], ['ISO', 'IEA'], ['ISS', 'ISO', 'IBA', 'IEA'], ['ISO', 'IBA', 'IEA'], ['ISO', 'IEA'], ['IEA'], ['ISS', 'ISO', 'IC', 'IEA']…
108	TF	TF:M07380	Factor: E2F-4; motif: NTTTCSCGCC	1.89973e-25	TRUE	Factor: E2F-4; motif: NTTTCSCGCC	10603	963	633	21908	0.657321	0.0597001	query_1	['TF:M00000']	['Ppfia2', 'Slc25a31', 'Acadsb', 'Slc25a11', 'Slc25a20', 'Atp5mg', 'Atp5mf', 'Prkar2a', 'Atp5pb', 'Ndufs3', 'Atp5f1e', 'Atp5f1c', 'Ppp4r2', 'Cs', 'Acsl1', 'Acads', 'Nid2', 'Zadh2', 'Vdac1', 'Sdf2l1', 'Eml4', 'Dcaf5', 'Acadl', 'Cisd1', 'Riok3', 'Idh3a', 'Slc25a4', 'Ppp1r8', 'Got2', 'Prex1', 'Rps7', 'Ints3', 'Ppig', 'Ndufb7', 'Pygb', 'Ndufs1', 'Mtx2', 'Toe1', 'Abcb7', 'Uqcrc2', 'Nucks1', 'Mapre2', …	[['TF'], ['TF'], ['TF'], ['TF'], ['TF'], ['TF'], ['TF'], ['TF'], ['TF'], ['TF'], ['TF'], ['TF'], ['TF'], ['TF'], ['TF'], ['TF'], ['TF'], ['TF'], ['TF'], ['TF'], ['TF'], ['TF'], ['TF'], ['TF'], ['TF'], ['TF'], ['TF'], ['TF'], ['TF'], ['TF'], ['TF'], ['TF'], ['TF'], ['TF'], ['TF'], ['TF'], ['TF'], ['TF'], ['TF'], ['TF'], ['TF'], ['TF'], ['TF'], ['TF'], ['TF'], ['TF'], ['TF'], ['TF'], ['TF'], ['TF']…
109	GO:BP	GO:0006793	phosphorus metabolic process	2.08437e-25	TRUE	"The chemical reactions and pathways involving the nonmetallic element phosphorus or compounds that contain phosphorus, usually in the form of a phosphate group (PO4)." [GOC:ai]	2888	945	216	27334	0.228571	0.0747922	query_1	['GO:0044237']	['Ndufs7', 'Ndufa9', 'Acadsb', 'Apoa2', 'Atp5mg', 'Atp5mf', 'Prkar2a', 'Atp5pb', 'Ndufs3', 'Pla2g7', 'Kif5c', 'Atp5f1e', 'Atp5f1c', 'Sucla2', 'Pdhb', 'Cs', 'Acsl1', 'Slc25a12', 'Sdha', 'Riok3', 'Idh3a', 'Ogdh', 'Ppp1r8', 'Ndufb7', 'Ndufs1', 'Fabp4', 'Sdhb', 'Mgat1', 'Fxr1', 'Ilk', 'Inpp5b', 'Ctdp1', 'Nadsyn1', 'Cdca8', 'Tk1', 'Pdp1', 'Ncf1', 'Pdk3', 'Mdh2', 'Ndufb6', 'Dlat', 'Mif', 'Adnp', 'Ndufb…	[['IC'], ['IC'], ['ISO'], ['ISO', 'IEA'], ['ISO', 'IBA', 'IEA'], ['ISO', 'IBA', 'IEA'], ['IEA'], ['ISO', 'IBA', 'IEA'], ['IC'], ['ISS', 'ISO', 'IEA'], ['ISO'], ['ISA', 'IBA', 'IEA'], ['ISO', 'IBA', 'IEA'], ['ISO', 'IBA', 'IEA'], ['ISS', 'ISO', 'IBA', 'IEA'], ['ISO'], ['IMP', 'ISO', 'IBA', 'IEA'], ['ISO', 'IEA'], ['IC'], ['IEA'], ['ISO'], ['ISS', 'ISO', 'IEA'], ['IBA'], ['IC'], ['ISS', 'ISO', 'IC'…
110	TF	TF:M02872_1	Factor: IRF4; motif: NNNAYTCTCGGWNNN; match class: 1	2.11819e-25	TRUE	Factor: IRF4; motif: NNNAYTCTCGGWNNN; match class: 1	8157	963	524	21908	0.544133	0.0642393	query_1	['TF:M02872']	['Ndufa9', 'Slc25a31', 'Acadsb', 'Cryab', 'Slc25a11', 'Slc25a20', 'S100a10', 'Prkar2a', 'Atp5pb', 'Cavin1', 'Ndufs3', 'Pla2g7', 'Kif5c', 'Ppp4r2', 'Sucla2', 'Acsl1', 'Nid2', 'Zadh2', 'Vdac1', 'Sdf2l1', 'Angptl1', 'Riok3', 'Slc25a4', 'Ppp1r8', 'Got2', 'Ndufb7', 'Pygb', 'Ndufs1', 'Toe1', 'Abcb7', 'Sap30', 'Uqcrc2', 'Nucks1', 'Sdhb', 'Dhdh', 'Mgat1', 'Epb41', 'Wdhd1', 'Tra2a', 'Sntb2', 'Golga3', 'Al…	[['TF'], ['TF'], ['TF'], ['TF'], ['TF'], ['TF'], ['TF'], ['TF'], ['TF'], ['TF'], ['TF'], ['TF'], ['TF'], ['TF'], ['TF'], ['TF'], ['TF'], ['TF'], ['TF'], ['TF'], ['TF'], ['TF'], ['TF'], ['TF'], ['TF'], ['TF'], ['TF'], ['TF'], ['TF'], ['TF'], ['TF'], ['TF'], ['TF'], ['TF'], ['TF'], ['TF'], ['TF'], ['TF'], ['TF'], ['TF'], ['TF'], ['TF'], ['TF'], ['TF'], ['TF'], ['TF'], ['TF'], ['TF'], ['TF'], ['TF']…
111	GO:MF	GO:0042802	identical protein binding	2.14591e-25	TRUE	"Binding to an identical protein or proteins." [GOC:jl]	2329	924	193	25287	0.208874	0.0828682	query_1	['GO:0005515']	['Acadsb', 'Cryab', 'Apoa2', 'S100a10', 'Cavin1', 'Acads', 'Slc25a12', 'Vdac1', 'Acadl', 'Cisd1', 'Got2', 'Sub1', 'Pygb', 'Abcb7', 'Mapre2', 'Acadvl', 'Fxr1', 'Oxct1', 'Atp2a1', 'Coq9', 'Tk1', 'Mdh2', 'Golga5', 'Lrrfip1', 'Dlat', 'Glb1', 'Mif', 'Tor1b', 'Pak2', 'Serpina1b', 'Des', 'Xrn2', 'Sh3glb1', 'Git1', 'Ezr', 'Mesd', 'Hexim1', 'Pdcd6ip', 'Padi4', 'Ddx58', 'Pacsin2', 'Edc3', 'Fus', 'Srsf11', …	[['ISS', 'ISO', 'IEA'], ['ISS', 'ISO', 'IEA'], ['ISO', 'IEA'], ['ISO', 'IEA'], ['ISO', 'IEA'], ['ISO'], ['ISS', 'ISO', 'IEA'], ['ISO', 'IEA'], ['IEA'], ['ISO', 'IEA'], ['ISO'], ['ISO', 'IEA'], ['ISO'], ['ISO', 'IEA'], ['ISO', 'IEA'], ['ISS', 'ISO', 'IEA'], ['ISS', 'ISO', 'IBA', 'IEA'], ['ISO', 'IEA'], ['ISO', 'IEA'], ['ISS', 'ISO', 'IEA'], ['ISO', 'IEA'], ['ISS'], ['ISS', 'ISO', 'IEA'], ['ISO'], …
112	GO:CC	GO:0031981	nuclear lumen	2.18375e-25	TRUE	"The volume enclosed by the nuclear inner membrane." [GOC:mah, GOC:pz]	5819	950	346	27387	0.364211	0.0594604	query_1	['GO:0005634', 'GO:0070013']	['S100a10', 'Ndufs3', 'Pdhb', 'Acads', 'Gemin4', 'Sdha', 'Ppp1r8', 'Sub1', 'Rps7', 'Ppig', 'Mtx2', 'Toe1', 'Fabp4', 'Sap30', 'Uqcrc2', 'Nucks1', 'Sdhb', 'Acadvl', 'Ilk', 'Rcc1', 'Epb41', 'Wdhd1', 'Tra2a', 'Sntb2', 'Zc3h13', 'Golga3', 'Aldh6a1', 'Pola1', 'Cc2d1b', 'Ctdp1', 'Rps3a', 'Snap29', 'Srsf7', 'Rfc1', 'Cdca8', 'Hnrnpa0', 'Cstf2', 'Pdk3', 'Ndufb6', 'Limd2', 'Bop1', 'Sf3a2', 'Eif3a', 'Syne2',…	[['IC'], ['ISO', 'IEA'], ['ISO', 'IEA'], ['ISO', 'IEA'], ['ISO', 'IEA'], ['ISO', 'IEA'], ['ISO', 'IBA', 'IEA'], ['ISO', 'IEA'], ['ISO', 'IEA'], ['ISO', 'IEA'], ['ISO', 'IEA'], ['ISO', 'IBA', 'IEA'], ['TAS'], ['ISO', 'IBA', 'TAS', 'IC', 'IEA'], ['ISO', 'IEA'], ['ISO', 'IEA'], ['ISO', 'IEA'], ['ISO', 'IEA'], ['ISO', 'IEA'], ['ISO', 'IEA'], ['ISO', 'IEA'], ['ISO', 'IBA', 'IEA'], ['IEA'], ['ISO', 'IE…
113	GO:BP	GO:0009152	purine ribonucleotide biosynthetic process	4.96784e-25	TRUE	"The chemical reactions and pathways resulting in the formation of a purine ribonucleotide, a compound consisting of ribonucleoside (a purine base linked to a ribose sugar) esterified with a phosphate group at either the 3' or 5'-hydroxyl group of the sugar." [GOC:go_curators, ISBN:0198506732]	213	945	51	27334	0.0539683	0.239437	query_1	['GO:0006164', 'GO:0009150', 'GO:0009260']	['Ndufs7', 'Ndufa9', 'Atp5mg', 'Atp5mf', 'Atp5pb', 'Ndufs3', 'Atp5f1e', 'Atp5f1c', 'Pdhb', 'Acsl1', 'Slc25a12', 'Sdha', 'Ndufb7', 'Ndufs1', 'Sdhb', 'Pdk3', 'Ndufb6', 'Dlat', 'Ndufb10', 'Pklr', 'Ndufb8', 'Adss1', 'Atp5f1a', 'Atp5pf', 'Ndufs8', 'Pdha1', 'Acat1', 'Ndufa2', 'Atp5pd', 'Atp5po', 'Ndufv1', 'Dld', 'Ndufa10', 'Ndufb9', 'Ndufa12', 'Nudt2', 'Papss2', 'Ndufa13', 'Ndufa5', 'Ndufb3', 'Ndufa6',…	[['IC'], ['IC'], ['ISO', 'IBA', 'IEA'], ['ISO', 'IBA', 'IEA'], ['ISO', 'IBA', 'IEA'], ['IC'], ['ISA', 'IBA', 'IEA'], ['ISO', 'IBA', 'IEA'], ['ISS', 'ISO', 'IBA', 'IEA'], ['ISO', 'IBA', 'IEA'], ['ISO', 'IEA'], ['IC'], ['IC'], ['IC'], ['IC'], ['ISS', 'ISO', 'IEA'], ['IC'], ['ISO', 'IBA', 'IEA'], ['IC'], ['IEA'], ['IC'], ['IDA', 'ISO', 'IBA', 'TAS', 'IEA'], ['ISO', 'IBA', 'IEA'], ['ISO', 'IEA'], ['I…
114	GO:BP	GO:0009260	ribonucleotide biosynthetic process	5.07102e-25	TRUE	"The chemical reactions and pathways resulting in the formation of a ribonucleotide, a compound consisting of ribonucleoside (a base linked to a ribose sugar) esterified with a phosphate group at either the 3' or 5'-hydroxyl group of the sugar." [GOC:go_curators, ISBN:0198506732]	232	945	53	27334	0.0560847	0.228448	query_1	['GO:0009165', 'GO:0009259', 'GO:0046390']	['Ndufs7', 'Ndufa9', 'Atp5mg', 'Atp5mf', 'Atp5pb', 'Ndufs3', 'Atp5f1e', 'Atp5f1c', 'Pdhb', 'Acsl1', 'Slc25a12', 'Sdha', 'Ndufb7', 'Ndufs1', 'Sdhb', 'Pdk3', 'Ndufb6', 'Dlat', 'Ndufb10', 'Pklr', 'Ndufb8', 'Adss1', 'Atp5f1a', 'Atp5pf', 'Ndufs8', 'Pdha1', 'Agps', 'Acat1', 'Ndufa2', 'Atp5pd', 'Atp5po', 'Ndufv1', 'Dld', 'Ndufa10', 'Ndufb9', 'Ndufa12', 'Nudt2', 'Papss2', 'Ndufa13', 'Ndufa5', 'Ndufb3', '…	[['IC'], ['IC'], ['ISO', 'IBA', 'IEA'], ['ISO', 'IBA', 'IEA'], ['ISO', 'IBA', 'IEA'], ['IC'], ['ISA', 'IBA', 'IEA'], ['ISO', 'IBA', 'IEA'], ['ISS', 'ISO', 'IBA', 'IEA'], ['ISO', 'IBA', 'IEA'], ['ISO', 'IEA'], ['IC'], ['IC'], ['IC'], ['IC'], ['ISS', 'ISO', 'IEA'], ['IC'], ['ISO', 'IBA', 'IEA'], ['IC'], ['IEA'], ['IC'], ['IDA', 'ISO', 'IBA', 'TAS', 'IEA'], ['ISO', 'IBA', 'IEA'], ['ISO', 'IEA'], ['I…
115	GO:BP	GO:1901576	organic substance biosynthetic process	5.23357e-25	TRUE	"The chemical reactions and pathways resulting in the formation of an organic substance, any molecular entity containing carbon." [GOC:pr, GOC:TermGenie]	5855	945	348	27334	0.368254	0.0594364	query_1	['GO:0009058', 'GO:0071704']	['Ndufs7', 'Ndufa9', 'Cryab', 'Apoa2', 'Atp5mg', 'Atp5mf', 'S100a10', 'Atp5pb', 'Cavin1', 'Ndufs3', 'Atp5f1e', 'Atp5f1c', 'Pdhb', 'Acsl1', 'Slc25a12', 'Sdha', 'Pf4', 'Got2', 'Sub1', 'Rps7', 'Ndufb7', 'Ndufs1', 'Fabp4', 'Abcb7', 'Sap30', 'Nucks1', 'Sdhb', 'Mgat1', 'Acadvl', 'Fxr1', 'Ilk', 'Pola1', 'Cc2d1b', 'Ctdp1', 'Rps3a', 'Coq9', 'Nadsyn1', 'Rfc1', 'Tk1', 'Mrps16', 'Ncf1', 'Pdk3', 'Mdh2', 'Nduf…	[['IC'], ['IBA', 'IC'], ['ISS', 'ISO', 'IEA'], ['ISO', 'IEA'], ['ISO', 'IBA', 'IEA'], ['ISO', 'IBA', 'IEA'], ['IDA'], ['ISO', 'IBA', 'IEA'], ['IDA', 'IMP', 'ISO', 'IBA', 'IEA'], ['IC'], ['ISA', 'IBA', 'IEA'], ['ISO', 'IBA', 'IEA'], ['ISS', 'ISO', 'IBA', 'IEA'], ['ISO', 'IBA', 'IEA'], ['ISO', 'IEA'], ['IC'], ['ISS'], ['IDA'], ['ISO', 'IBA', 'IEA'], ['IC', 'IEA'], ['IC'], ['IC'], ['IMP'], ['IMP', '…
116	TF	TF:M01986	Factor: c-ets-1; motif: ACCGGAWRYN	5.36202e-25	TRUE	Factor: c-ets-1; motif: ACCGGAWRYN	8423	963	535	21908	0.555556	0.0635166	query_1	['TF:M00000']	['Ndufs7', 'Ndufa9', 'Slc25a31', 'Slc25a11', 'Slc25a20', 'Apoa2', 'Atp5mg', 'Atp5mf', 'Prkar2a', 'Ndufs3', 'Pla2g7', 'Kif5c', 'Atp5f1e', 'Atp5f1c', 'Sucla2', 'Pdhb', 'Cs', 'Acsl1', 'Vdac1', 'Acadl', 'Cisd1', 'Riok3', 'Idh3a', 'Ogdh', 'Slc25a4', 'Pf4', 'Sub1', 'Prex1', 'Rps7', 'Ints3', 'Ppig', 'Ndufb7', 'Pygb', 'Ndufs1', 'Mtx2', 'Toe1', 'Fabp4', 'Abcb7', 'Mapre2', 'Sdhb', 'Mgat1', 'Ilk', 'Rcc1', '…	[['TF'], ['TF'], ['TF'], ['TF'], ['TF'], ['TF'], ['TF'], ['TF'], ['TF'], ['TF'], ['TF'], ['TF'], ['TF'], ['TF'], ['TF'], ['TF'], ['TF'], ['TF'], ['TF'], ['TF'], ['TF'], ['TF'], ['TF'], ['TF'], ['TF'], ['TF'], ['TF'], ['TF'], ['TF'], ['TF'], ['TF'], ['TF'], ['TF'], ['TF'], ['TF'], ['TF'], ['TF'], ['TF'], ['TF'], ['TF'], ['TF'], ['TF'], ['TF'], ['TF'], ['TF'], ['TF'], ['TF'], ['TF'], ['TF'], ['TF']…
117	TF	TF:M00803_1	Factor: E2F; motif: GGCGSG; match class: 1	6.27477e-25	TRUE	Factor: E2F; motif: GGCGSG; match class: 1	7065	963	471	21908	0.489097	0.0666667	query_1	['TF:M00803']	['Slc25a31', 'Slc25a11', 'Prkar2a', 'Cavin1', 'Ndufs3', 'Atp5f1e', 'Ppp4r2', 'Cs', 'Acsl1', 'Nid2', 'Slc25a12', 'Zadh2', 'Vdac1', 'Gemin4', 'Sdf2l1', 'Eml4', 'Dcaf5', 'Acadl', 'Cisd1', 'Slc25a4', 'Ppp1r8', 'Got2', 'Sub1', 'Prex1', 'Ints3', 'Ppig', 'Mtx2', 'Abcb7', 'Sap30', 'Nucks1', 'Fxr1', 'Ilk', 'Rcc1', 'Ndufa4', 'Wdhd1', 'Rtl5', 'Tra2a', 'Sntb2', 'Oxct1', 'Pola1', 'Cc2d1b', 'Ctdp1', 'Cox5b', '…	[['TF'], ['TF'], ['TF'], ['TF'], ['TF'], ['TF'], ['TF'], ['TF'], ['TF'], ['TF'], ['TF'], ['TF'], ['TF'], ['TF'], ['TF'], ['TF'], ['TF'], ['TF'], ['TF'], ['TF'], ['TF'], ['TF'], ['TF'], ['TF'], ['TF'], ['TF'], ['TF'], ['TF'], ['TF'], ['TF'], ['TF'], ['TF'], ['TF'], ['TF'], ['TF'], ['TF'], ['TF'], ['TF'], ['TF'], ['TF'], ['TF'], ['TF'], ['TF'], ['TF'], ['TF'], ['TF'], ['TF'], ['TF'], ['TF'], ['TF']…
118	GO:BP	GO:0009201	ribonucleoside triphosphate biosynthetic process	6.43904e-25	TRUE	"The chemical reactions and pathways resulting in the formation of a ribonucleoside triphosphate, a compound consisting of a nucleobase linked to a ribose sugar esterified with triphosphate on the sugar." [GOC:go_curators, ISBN:0198506732]	122	945	40	27334	0.042328	0.327869	query_1	['GO:0009142', 'GO:0009199']	['Ndufs7', 'Ndufa9', 'Atp5mg', 'Atp5mf', 'Atp5pb', 'Ndufs3', 'Atp5f1e', 'Atp5f1c', 'Slc25a12', 'Sdha', 'Ndufb7', 'Ndufs1', 'Sdhb', 'Ndufb6', 'Ndufb10', 'Pklr', 'Ndufb8', 'Atp5f1a', 'Atp5pf', 'Ndufs8', 'Ndufa2', 'Atp5pd', 'Atp5po', 'Ndufv1', 'Ndufa10', 'Ndufb9', 'Ndufa12', 'Nudt2', 'Ndufa13', 'Ndufa5', 'Ndufb3', 'Ndufa6', 'Ndufs6', 'Ndufa8', 'Ndufb1', 'Ndufv3', 'Ndufb4', 'Ndufa7', 'Ak3', 'Ndufs5']	[['IC'], ['IC'], ['ISO', 'IBA', 'IEA'], ['ISO', 'IBA', 'IEA'], ['ISO', 'IBA', 'IEA'], ['IC'], ['ISA', 'IBA', 'IEA'], ['ISO', 'IBA', 'IEA'], ['ISO', 'IEA'], ['IC'], ['IC'], ['IC'], ['IC'], ['IC'], ['IC'], ['IEA'], ['IC'], ['ISO', 'IBA', 'IEA'], ['ISO', 'IEA'], ['IC'], ['IC'], ['ISO', 'IBA', 'IEA'], ['ISO', 'IBA', 'IEA'], ['IC'], ['IC'], ['IC'], ['IC'], ['IBA'], ['IC'], ['IC'], ['IC'], ['IC'], ['IC…
119	GO:BP	GO:0009058	biosynthetic process	6.57782e-25	TRUE	"The chemical reactions and pathways resulting in the formation of substances; typically the energy-requiring part of metabolism in which simpler substances are transformed into more complex ones." [GOC:curators, ISBN:0198547684]	5958	945	352	27334	0.372487	0.0590802	query_1	['GO:0008152']	['Ndufs7', 'Ndufa9', 'Cryab', 'Apoa2', 'Atp5mg', 'Atp5mf', 'S100a10', 'Atp5pb', 'Cavin1', 'Ndufs3', 'Atp5f1e', 'Atp5f1c', 'Pdhb', 'Acsl1', 'Slc25a12', 'Sdha', 'Pf4', 'Got2', 'Sub1', 'Rps7', 'Ndufb7', 'Ndufs1', 'Fabp4', 'Abcb7', 'Sap30', 'Nucks1', 'Sdhb', 'Mgat1', 'Acadvl', 'Fxr1', 'Ilk', 'Pola1', 'Cc2d1b', 'Ctdp1', 'Rps3a', 'Coq9', 'Nadsyn1', 'Rfc1', 'Tk1', 'Mrps16', 'Ncf1', 'Pdk3', 'Mdh2', 'Nduf…	[['IC'], ['IBA', 'IC'], ['ISS', 'ISO', 'IEA'], ['ISO', 'IEA'], ['ISO', 'IBA', 'IEA'], ['ISO', 'IBA', 'IEA'], ['IDA'], ['ISO', 'IBA', 'IEA'], ['IDA', 'IMP', 'ISO', 'IBA', 'IEA'], ['IC'], ['ISA', 'IBA', 'IEA'], ['ISO', 'IBA', 'IEA'], ['ISS', 'ISO', 'IBA', 'IEA'], ['ISO', 'IBA', 'IEA'], ['ISO', 'IEA'], ['IC'], ['ISS'], ['IDA', 'IEA'], ['ISO', 'IBA', 'IEA'], ['IC', 'IEA'], ['IC'], ['IC'], ['IMP'], ['…
120	GO:BP	GO:0009142	nucleoside triphosphate biosynthetic process	2.15928e-24	TRUE	"The chemical reactions and pathways resulting in the formation of a nucleoside triphosphate, a compound consisting of a nucleobase linked to a deoxyribose or ribose sugar esterified with triphosphate on the sugar." [GOC:go_curators, ISBN:0198506732]	133	945	41	27334	0.0433862	0.308271	query_1	['GO:0009141', 'GO:1901293']	['Ndufs7', 'Ndufa9', 'Atp5mg', 'Atp5mf', 'Atp5pb', 'Ndufs3', 'Atp5f1e', 'Atp5f1c', 'Slc25a12', 'Sdha', 'Ndufb7', 'Ndufs1', 'Sdhb', 'Ndufb6', 'Ndufb10', 'Pklr', 'Ndufb8', 'Atp5f1a', 'Atp5pf', 'Ndufs8', 'Ndufa2', 'Atp5pd', 'Atp5po', 'Ndufv1', 'Ndufa10', 'Ndufb9', 'Ndufa12', 'Nudt2', 'Ndufa13', 'Ndufa5', 'Ndufb3', 'Ndufa6', 'Ndufs6', 'Ndufa8', 'Ndufb1', 'Ndufv3', 'Ndufb4', 'Ndufa7', 'Ak3', 'Ndufs5',…	[['IC'], ['IC'], ['ISO', 'IBA', 'IEA'], ['ISO', 'IBA', 'IEA'], ['ISO', 'IBA', 'IEA'], ['IC'], ['ISA', 'IBA', 'IEA'], ['ISO', 'IBA', 'IEA'], ['ISO', 'IEA'], ['IC'], ['IC'], ['IC'], ['IC'], ['IC'], ['IC'], ['IEA'], ['IC'], ['ISO', 'IBA', 'IEA'], ['ISO', 'IEA'], ['IC'], ['IC'], ['ISO', 'IBA', 'IEA'], ['ISO', 'IBA', 'IEA'], ['IC'], ['IC'], ['IC'], ['IC'], ['IBA'], ['IC'], ['IC'], ['IC'], ['IC'], ['IC…
121	GO:BP	GO:0046390	ribose phosphate biosynthetic process	2.39226e-24	TRUE	"The chemical reactions and pathways resulting in the formation of ribose phosphate, any phosphorylated ribose sugar." [GOC:ai]	239	945	53	27334	0.0560847	0.221757	query_1	['GO:0019693', 'GO:0090407', 'GO:1901137']	['Ndufs7', 'Ndufa9', 'Atp5mg', 'Atp5mf', 'Atp5pb', 'Ndufs3', 'Atp5f1e', 'Atp5f1c', 'Pdhb', 'Acsl1', 'Slc25a12', 'Sdha', 'Ndufb7', 'Ndufs1', 'Sdhb', 'Pdk3', 'Ndufb6', 'Dlat', 'Ndufb10', 'Pklr', 'Ndufb8', 'Adss1', 'Atp5f1a', 'Atp5pf', 'Ndufs8', 'Pdha1', 'Agps', 'Acat1', 'Ndufa2', 'Atp5pd', 'Atp5po', 'Ndufv1', 'Dld', 'Ndufa10', 'Ndufb9', 'Ndufa12', 'Nudt2', 'Papss2', 'Ndufa13', 'Ndufa5', 'Ndufb3', '…	[['IC'], ['IC'], ['ISO', 'IBA', 'IEA'], ['ISO', 'IBA', 'IEA'], ['ISO', 'IBA', 'IEA'], ['IC'], ['ISA', 'IBA', 'IEA'], ['ISO', 'IBA', 'IEA'], ['ISS', 'ISO', 'IBA', 'IEA'], ['ISO', 'IBA', 'IEA'], ['ISO', 'IEA'], ['IC'], ['IC'], ['IC'], ['IC'], ['ISS', 'ISO', 'IEA'], ['IC'], ['ISO', 'IBA', 'IEA'], ['IC'], ['IEA'], ['IC'], ['IDA', 'ISO', 'IBA', 'TAS', 'IEA'], ['ISO', 'IBA', 'IEA'], ['ISO', 'IEA'], ['I…
122	TF	TF:M00196	Factor: Sp1; motif: NGGGGGCGGGGYN	2.47686e-24	TRUE	Factor: Sp1; motif: NGGGGGCGGGGYN	8820	963	551	21908	0.57217	0.0624717	query_1	['TF:M00000']	['Ppfia2', 'Slc25a31', 'Acadsb', 'Cryab', 'Slc25a20', 'S100a10', 'Prkar2a', 'Atp5pb', 'Cavin1', 'Ndufs3', 'Pla2g7', 'Atp5f1e', 'Ppp4r2', 'Sucla2', 'Pdhb', 'Selenom', 'Cs', 'Acsl1', 'Acads', 'Zadh2', 'Eml4', 'Acadl', 'Riok3', 'Idh3a', 'Ogdh', 'Slc25a4', 'Uqcrc1', 'Sub1', 'Prex1', 'Tnnc2', 'Ppig', 'Pygb', 'Toe1', 'Sap30', 'Nucks1', 'Mapre2', 'Sdhb', 'Mgat1', 'Ilk', 'Epb41', 'Wdhd1', 'Clybl', 'Sntb2…	[['TF'], ['TF'], ['TF'], ['TF'], ['TF'], ['TF'], ['TF'], ['TF'], ['TF'], ['TF'], ['TF'], ['TF'], ['TF'], ['TF'], ['TF'], ['TF'], ['TF'], ['TF'], ['TF'], ['TF'], ['TF'], ['TF'], ['TF'], ['TF'], ['TF'], ['TF'], ['TF'], ['TF'], ['TF'], ['TF'], ['TF'], ['TF'], ['TF'], ['TF'], ['TF'], ['TF'], ['TF'], ['TF'], ['TF'], ['TF'], ['TF'], ['TF'], ['TF'], ['TF'], ['TF'], ['TF'], ['TF'], ['TF'], ['TF'], ['TF']…
123	GO:MF	GO:0019899	enzyme binding	2.54559e-24	TRUE	"Binding to an enzyme, a protein with catalytic activity." [GOC:jl]	2300	924	189	25287	0.204545	0.0821739	query_1	['GO:0005515']	['Ndufs7', 'Apoa2', 'Prkar2a', 'Vdac1', 'Sdf2l1', 'Riok3', 'Slc25a4', 'Uqcrc1', 'Got2', 'Rps7', 'Mapre2', 'Ilk', 'Rcc1', 'Wdhd1', 'Pola1', 'Hnrnpa0', 'Tprkb', 'Golga5', 'Eif3a', 'Pcca', 'Mif', 'Pak2', 'Serpina1b', 'Git1', 'Vrk3', 'Ezr', 'Atox1', 'Aup1', 'Flot1', 'Ddx58', 'Itgb1', 'Ptges3', 'Snx3', 'Lmnb1', 'Atp6ap1', 'Luc7l2', 'Snrpd3', 'Ifnar2', 'Serpinb9', 'Cbx5', 'Grpel1', 'Hnrnph1', 'Vim', 'G…	[['ISO'], ['ISO', 'IEA'], ['IEA'], ['ISO', 'IEA'], ['ISO', 'IEA'], ['ISO', 'IEA'], ['ISO'], ['ISO', 'IEA'], ['ISO'], ['ISO', 'IEA'], ['IPI'], ['ISO', 'IEA'], ['ISO', 'IEA'], ['IDA'], ['ISO'], ['ISO', 'IEA'], ['ISO', 'IEA'], ['ISO', 'IEA'], ['ISO', 'IEA'], ['ISO', 'IEA'], ['IPI'], ['ISO', 'IEA'], ['ISO'], ['ISO', 'IBA'], ['IPI', 'ISO', 'IEA'], ['ISO', 'IEA'], ['ISO'], ['ISS', 'ISO', 'IEA'], ['ISO'…
124	TF	TF:M07395	Factor: Sp1; motif: NGGGGCGGGGN	2.66255e-24	TRUE	Factor: Sp1; motif: NGGGGCGGGGN	9155	963	566	21908	0.587747	0.0618241	query_1	['TF:M00000']	['Ppfia2', 'Slc25a31', 'Acadsb', 'Cryab', 'Slc25a20', 'S100a10', 'Prkar2a', 'Atp5pb', 'Cavin1', 'Ndufs3', 'Pla2g7', 'Kif5c', 'Atp5f1e', 'Ppp4r2', 'Sucla2', 'Pdhb', 'Selenom', 'Cs', 'Acsl1', 'Acads', 'Zadh2', 'Eml4', 'Dcaf5', 'Acadl', 'Riok3', 'Idh3a', 'Ogdh', 'Slc25a4', 'Uqcrc1', 'Sub1', 'Prex1', 'Ints3', 'Tnnc2', 'Ppig', 'Pygb', 'Toe1', 'Sap30', 'Nucks1', 'Mapre2', 'Sdhb', 'Mgat1', 'Ilk', 'Epb41…	[['TF'], ['TF'], ['TF'], ['TF'], ['TF'], ['TF'], ['TF'], ['TF'], ['TF'], ['TF'], ['TF'], ['TF'], ['TF'], ['TF'], ['TF'], ['TF'], ['TF'], ['TF'], ['TF'], ['TF'], ['TF'], ['TF'], ['TF'], ['TF'], ['TF'], ['TF'], ['TF'], ['TF'], ['TF'], ['TF'], ['TF'], ['TF'], ['TF'], ['TF'], ['TF'], ['TF'], ['TF'], ['TF'], ['TF'], ['TF'], ['TF'], ['TF'], ['TF'], ['TF'], ['TF'], ['TF'], ['TF'], ['TF'], ['TF'], ['TF']…
125	GO:BP	GO:0044249	cellular biosynthetic process	2.81104e-24	TRUE	"The chemical reactions and pathways resulting in the formation of substances, carried out by individual cells." [GOC:jl]	5762	945	342	27334	0.361905	0.0593544	query_1	['GO:0009058', 'GO:0044237']	['Ndufs7', 'Ndufa9', 'Cryab', 'Apoa2', 'Atp5mg', 'Atp5mf', 'S100a10', 'Atp5pb', 'Cavin1', 'Ndufs3', 'Atp5f1e', 'Atp5f1c', 'Pdhb', 'Acsl1', 'Slc25a12', 'Sdha', 'Pf4', 'Got2', 'Sub1', 'Rps7', 'Ndufb7', 'Ndufs1', 'Fabp4', 'Abcb7', 'Sap30', 'Nucks1', 'Sdhb', 'Mgat1', 'Acadvl', 'Fxr1', 'Ilk', 'Pola1', 'Cc2d1b', 'Ctdp1', 'Rps3a', 'Coq9', 'Nadsyn1', 'Rfc1', 'Tk1', 'Mrps16', 'Ncf1', 'Pdk3', 'Ndufb6', 'H1…	[['IC'], ['IBA', 'IC'], ['ISS', 'ISO', 'IEA'], ['ISO', 'IEA'], ['ISO', 'IBA', 'IEA'], ['ISO', 'IBA', 'IEA'], ['IDA'], ['ISO', 'IBA', 'IEA'], ['IDA', 'IMP', 'ISO', 'IBA', 'IEA'], ['IC'], ['ISA', 'IBA', 'IEA'], ['ISO', 'IBA', 'IEA'], ['ISS', 'ISO', 'IBA', 'IEA'], ['ISO', 'IBA', 'IEA'], ['ISO', 'IEA'], ['IC'], ['ISS'], ['IDA'], ['ISO', 'IBA', 'IEA'], ['IC', 'IEA'], ['IC'], ['IC'], ['IMP'], ['IMP', '…
126	GO:CC	GO:0005856	cytoskeleton	4.07527e-24	TRUE	"A cellular structure that forms the internal framework of eukaryotic and prokaryotic cells. The cytoskeleton includes intermediate filaments, microfilaments, microtubules, the microtrabecular lattice, and other structures characterized by a polymeric filamentous nature and long-range order within the cell. The various elements of the cytoskeleton not only serve in the maintenance of cellular sha…	2340	950	184	27387	0.193684	0.0786325	query_1	['GO:0043232']	['Cryab', 'Prkar2a', 'Kif5c', 'Acads', 'Eml4', 'Rps7', 'Tnnc2', 'Mapre2', 'Ilk', 'Epb41', 'Sntb2', 'Evl', 'Atp6v1d', 'Ctdp1', 'Snap29', 'Cdca8', 'Nudcd2', 'Parvb', 'Eif3a', 'Syne2', 'Pin4', 'Tln1', 'Des', 'Git1', 'Camsap2', 'Mpp1', 'Ranbp1', 'Ezr', 'Pdlim1', 'Pdcd6ip', 'Lsm14a', 'Flot1', 'Krt2', 'Ddx58', 'Smc1a', 'Pacsin2', 'Ptges3', 'Arpc5', 'Lmnb1', 'Vcam1', 'Fry', 'Vim', 'Shroom3', 'Kif15', 'G…	[['ISO', 'IEA'], ['IEA'], ['IDA', 'ISS', 'IBA', 'TAS', 'IEA'], ['ISO', 'IEA'], ['IEA'], ['ISO', 'IEA'], ['ISO', 'IBA', 'IEA'], ['ISO', 'IBA', 'IEA'], ['ISO', 'IBA'], ['IDA', 'ISS', 'ISO', 'IBA', 'IEA'], ['IEA'], ['IEA'], ['ISS', 'ISO', 'IEA'], ['ISS', 'ISO', 'IEA'], ['ISO', 'IEA'], ['ISS', 'ISO', 'IBA', 'IEA'], ['ISO', 'IEA'], ['IBA', 'IEA'], ['ISO', 'IEA'], ['ISO', 'IEA'], ['ISO', 'IEA'], ['IEA'…
127	GO:CC	GO:0030964	NADH dehydrogenase complex	4.28578e-24	TRUE	"An integral membrane complex that possesses NADH oxidoreductase activity. The complex is one of the components of the electron transport chain. It catalyzes the transfer of a pair of electrons from NADH to a quinone." [GOC:mah]	50	950	27	27387	0.0284211	0.54	query_1	['GO:0098796', 'GO:1990204']	['Ndufs7', 'Ndufa9', 'Ndufs3', 'Ndufb7', 'Ndufs1', 'Ndufa4', 'Ndufb6', 'Ndufb10', 'Ndufb8', 'Ndufs8', 'Ndufa2', 'Ndufv1', 'Ndufa10', 'Ndufb9', 'Ndufa12', 'Ndufa13', 'Ndufa5', 'Ndufb3', 'Ndufa6', 'Ndufs6', 'Ndufa8', 'Ndufb1', 'Ndufv3', 'Ndufb4', 'Ndufa7', 'Ndufs5', 'Ndufs4']	[['ISS', 'ISO', 'IBA', 'IEA'], ['IDA', 'ISO', 'IEA'], ['IDA', 'ISS', 'ISO', 'IBA', 'IEA'], ['ISS', 'ISO', 'IBA', 'IEA'], ['ISS', 'ISO', 'IEA'], ['IDA'], ['IDA', 'ISS', 'ISO', 'IBA', 'IEA'], ['ISS', 'ISO', 'IBA', 'IEA'], ['IDA', 'ISO', 'IBA', 'IEA'], ['IDA', 'ISO', 'IBA', 'IEA'], ['ISS', 'ISO', 'IBA', 'TAS', 'IEA'], ['IDA', 'ISO', 'IBA', 'IEA'], ['ISS', 'ISO', 'IBA', 'IEA'], ['ISS', 'ISO', 'IBA', …
128	GO:CC	GO:0045271	respiratory chain complex I	4.28578e-24	TRUE	"Respiratory chain complex I is an enzyme of the respiratory chain. It consists of several polypeptide chains and is L-shaped, with a horizontal arm lying in the membrane and a vertical arm that projects into the matrix. The electrons of NADH enter the chain at this complex." [GOC:imk, GOC:jid, ISBN:0716749556]	50	950	27	27387	0.0284211	0.54	query_1	['GO:0030964', 'GO:0098803', 'GO:1902495']	['Ndufs7', 'Ndufa9', 'Ndufs3', 'Ndufb7', 'Ndufs1', 'Ndufa4', 'Ndufb6', 'Ndufb10', 'Ndufb8', 'Ndufs8', 'Ndufa2', 'Ndufv1', 'Ndufa10', 'Ndufb9', 'Ndufa12', 'Ndufa13', 'Ndufa5', 'Ndufb3', 'Ndufa6', 'Ndufs6', 'Ndufa8', 'Ndufb1', 'Ndufv3', 'Ndufb4', 'Ndufa7', 'Ndufs5', 'Ndufs4']	[['ISS', 'ISO', 'IBA', 'IEA'], ['IDA', 'ISO', 'IEA'], ['IDA', 'ISS', 'ISO', 'IBA', 'IEA'], ['ISS', 'ISO', 'IBA', 'IEA'], ['ISS', 'ISO', 'IEA'], ['IDA'], ['IDA', 'ISS', 'ISO', 'IBA', 'IEA'], ['ISS', 'ISO', 'IBA', 'IEA'], ['IDA', 'ISO', 'IBA', 'IEA'], ['IDA', 'ISO', 'IBA', 'IEA'], ['ISS', 'ISO', 'IBA', 'TAS', 'IEA'], ['IDA', 'ISO', 'IBA', 'IEA'], ['ISS', 'ISO', 'IBA', 'IEA'], ['ISS', 'ISO', 'IBA', …
129	GO:CC	GO:0005747	mitochondrial respiratory chain complex I	4.28578e-24	TRUE	"A protein complex located in the mitochondrial inner membrane that forms part of the mitochondrial respiratory chain. It contains about 25 different polypeptide subunits, including NADH dehydrogenase (ubiquinone), flavin mononucleotide and several different iron-sulfur clusters containing non-heme iron. The iron undergoes oxidation-reduction between Fe(II) and Fe(III), and catalyzes proton trans…	50	950	27	27387	0.0284211	0.54	query_1	['GO:0005746', 'GO:0045271', 'GO:0098800']	['Ndufs7', 'Ndufa9', 'Ndufs3', 'Ndufb7', 'Ndufs1', 'Ndufa4', 'Ndufb6', 'Ndufb10', 'Ndufb8', 'Ndufs8', 'Ndufa2', 'Ndufv1', 'Ndufa10', 'Ndufb9', 'Ndufa12', 'Ndufa13', 'Ndufa5', 'Ndufb3', 'Ndufa6', 'Ndufs6', 'Ndufa8', 'Ndufb1', 'Ndufv3', 'Ndufb4', 'Ndufa7', 'Ndufs5', 'Ndufs4']	[['ISS', 'ISO', 'IBA', 'IEA'], ['IDA', 'ISO', 'IEA'], ['IDA', 'ISS', 'ISO', 'IBA', 'IEA'], ['ISS', 'ISO', 'IBA', 'IEA'], ['ISS', 'ISO', 'IEA'], ['IDA'], ['IDA', 'ISS', 'ISO', 'IBA', 'IEA'], ['ISS', 'ISO', 'IBA', 'IEA'], ['IDA', 'ISO', 'IBA', 'IEA'], ['IDA', 'ISO', 'IBA', 'IEA'], ['ISS', 'ISO', 'IBA', 'TAS', 'IEA'], ['IDA', 'ISO', 'IBA', 'IEA'], ['ISS', 'ISO', 'IBA', 'IEA'], ['ISS', 'ISO', 'IBA', …
130	GO:BP	GO:0042775	mitochondrial ATP synthesis coupled electron transport	5.60031e-24	TRUE	"The transfer of electrons through a series of electron donors and acceptors, generating energy that is ultimately used for synthesis of ATP, as it occurs in the mitochondrial inner membrane or chloroplast thylakoid membrane." [GOC:mtg_sensu, ISBN:0716731363]	80	945	33	27334	0.0349206	0.4125	query_1	['GO:0042773']	['Ndufs7', 'Ndufs3', 'Sdha', 'Uqcrc1', 'Ndufs1', 'Uqcrc2', 'Sdhb', 'Cox5b', 'Coq9', 'Ndufb6', 'Cox5a', 'Ndufb8', 'Ndufs8', 'Ndufv1', 'Dld', 'mt-Co3', 'Ndufa10', 'Ndufb9', 'Ndufa12', 'Cyc1', 'Uqcrh', 'Uqcrfs1', 'Uqcr10', 'Cox6c', 'Uqcrq', 'Uqcr11', 'Ndufs6', 'Ndufa8', 'Ndufv3', 'Ndufa7', 'Chchd2', 'Uqcrb', 'Cox6a1']	[['ISS', 'ISO', 'IEA'], ['IMP', 'ISO', 'IEA'], ['IBA', 'IC'], ['IDA', 'IC'], ['ISO', 'IEA'], ['IC'], ['IC'], ['IEA'], ['IMP'], ['ISO', 'IBA', 'IEA'], ['IBA', 'IEA'], ['IEA'], ['ISS', 'ISO', 'IBA', 'IEA'], ['ISO', 'IBA', 'IEA'], ['IMP'], ['IBA'], ['IDA', 'IBA', 'IEA'], ['IEA'], ['ISO', 'IEA'], ['IBA', 'IC'], ['IBA', 'IC', 'IEA'], ['IBA'], ['IBA', 'IC', 'IEA'], ['IEA'], ['IBA', 'IC', 'IEA'], ['IC',…
131	KEGG	KEGG:05014	Amyotrophic lateral sclerosis	9.04198e-24	TRUE	Amyotrophic lateral sclerosis	366	503	78	8910	0.15507	0.213115	query_1	['KEGG:00000']	['Ndufs7', 'Ndufa9', 'Atp5pb', 'Ndufs3', 'Kif5c', 'Atp5f1e', 'Atp5f1c', 'Vdac1', 'Sdha', 'Uqcrc1', 'Ndufb7', 'Ndufs1', 'Uqcrc2', 'Sdhb', 'Ndufa4', 'Cox5b', 'Srsf7', 'Ndufb6', 'Ndufb10', 'Cox5a', 'Fus', 'Ndufb8', 'Atp5f1a', 'Atp5pf', 'Ndufs8', 'Map2k3', 'Ndufa2', 'Tuba8', 'Nup153', 'Atp5pd', 'Atp5po', 'Nup50', 'Ndufv1', 'mt-Co3', 'Ubqln2', 'Ndufa10', 'Nup54', 'Ndufb9', 'Hnrnpa3', 'Ndufa12', 'Cyc1'…	[['KEGG'], ['KEGG'], ['KEGG'], ['KEGG'], ['KEGG'], ['KEGG'], ['KEGG'], ['KEGG'], ['KEGG'], ['KEGG'], ['KEGG'], ['KEGG'], ['KEGG'], ['KEGG'], ['KEGG'], ['KEGG'], ['KEGG'], ['KEGG'], ['KEGG'], ['KEGG'], ['KEGG'], ['KEGG'], ['KEGG'], ['KEGG'], ['KEGG'], ['KEGG'], ['KEGG'], ['KEGG'], ['KEGG'], ['KEGG'], ['KEGG'], ['KEGG'], ['KEGG'], ['KEGG'], ['KEGG'], ['KEGG'], ['KEGG'], ['KEGG'], ['KEGG'], ['KEGG']…
132	GO:CC	GO:0031090	organelle membrane	9.59712e-24	TRUE	"A membrane that is one of the two lipid bilayers of an organelle envelope or the outermost membrane of single membrane bound organelle." [GOC:dos, GOC:mah]	3256	950	228	27387	0.24	0.0700246	query_1	['GO:0016020', 'GO:0043227']	['Ndufs7', 'Ndufa9', 'Slc25a31', 'Slc25a11', 'Slc25a20', 'Atp5mg', 'Atp5mf', 'Atp5pb', 'Ndufs3', 'Atp5f1e', 'Atp5f1c', 'Atp5mj', 'Acsl1', 'Acads', 'Slc25a12', 'Vdac1', 'Sdha', 'Acadl', 'Cisd1', 'Ogdh', 'Slc25a4', 'Uqcrc1', 'Got2', 'Ndufb7', 'Ndufs1', 'Mtx2', 'Abcb7', 'Uqcrc2', 'Sdhb', 'Mgat1', 'Acadvl', 'Rcc1', 'Inpp5b', 'Ndufa4', 'Ugt2b1', 'Sntb2', 'Golga3', 'Atp2a1', 'Atp6v1d', 'Cox5b', 'Snap29…	[['HDA', 'ISS', 'ISO', 'IBA', 'IEA'], ['IDA', 'HDA', 'ISO', 'IEA'], ['HDA', 'IBA', 'IEA'], ['HDA', 'IEA'], ['HDA', 'IEA'], ['HDA', 'ISS', 'ISO', 'IBA', 'IEA'], ['HDA', 'ISS', 'ISO', 'IBA', 'IEA'], ['HDA', 'ISS', 'ISO', 'IBA', 'IEA'], ['IDA', 'HDA', 'ISS', 'ISO', 'IBA', 'IEA'], ['HDA', 'ISS', 'ISO', 'ISA', 'IBA', 'IEA'], ['HDA', 'ISS', 'ISO', 'IBA', 'IEA'], ['ISS', 'IBA', 'IEA'], ['ISO', 'IEA'], […
133	TF	TF:M12470	Factor: Foxn1; motif: RGAMGC	1.43227e-23	TRUE	Factor: Foxn1; motif: RGAMGC	9748	963	590	21908	0.612669	0.0605252	query_1	['TF:M00000']	['Ndufs7', 'Slc25a31', 'Acadsb', 'Slc25a11', 'Atp5mg', 'Prkar2a', 'Atp5pb', 'Ndufs3', 'Kif5c', 'Atp5f1e', 'Atp5f1c', 'Ppp4r2', 'Sucla2', 'Pdhb', 'Selenom', 'Nid2', 'Slc25a12', 'Zadh2', 'Sdf2l1', 'Dcaf5', 'Angptl1', 'Acadl', 'Riok3', 'Idh3a', 'Ogdh', 'Uqcrc1', 'Ppp1r8', 'Pf4', 'Got2', 'Sub1', 'Prex1', 'Rps7', 'Ints3', 'Pygb', 'Ndufs1', 'Abcb7', 'Sap30', 'Uqcrc2', 'Mapre2', 'Fxr1', 'H2-Eb1', 'Ilk',…	[['TF'], ['TF'], ['TF'], ['TF'], ['TF'], ['TF'], ['TF'], ['TF'], ['TF'], ['TF'], ['TF'], ['TF'], ['TF'], ['TF'], ['TF'], ['TF'], ['TF'], ['TF'], ['TF'], ['TF'], ['TF'], ['TF'], ['TF'], ['TF'], ['TF'], ['TF'], ['TF'], ['TF'], ['TF'], ['TF'], ['TF'], ['TF'], ['TF'], ['TF'], ['TF'], ['TF'], ['TF'], ['TF'], ['TF'], ['TF'], ['TF'], ['TF'], ['TF'], ['TF'], ['TF'], ['TF'], ['TF'], ['TF'], ['TF'], ['TF']…
134	GO:BP	GO:0042773	ATP synthesis coupled electron transport	1.4806e-23	TRUE	"The transfer of electrons through a series of electron donors and acceptors, generating energy that is ultimately used for synthesis of ATP." [ISBN:0716731363]	82	945	33	27334	0.0349206	0.402439	query_1	['GO:0006119', 'GO:0022904']	['Ndufs7', 'Ndufs3', 'Sdha', 'Uqcrc1', 'Ndufs1', 'Uqcrc2', 'Sdhb', 'Cox5b', 'Coq9', 'Ndufb6', 'Cox5a', 'Ndufb8', 'Ndufs8', 'Ndufv1', 'Dld', 'mt-Co3', 'Ndufa10', 'Ndufb9', 'Ndufa12', 'Cyc1', 'Uqcrh', 'Uqcrfs1', 'Uqcr10', 'Cox6c', 'Uqcrq', 'Uqcr11', 'Ndufs6', 'Ndufa8', 'Ndufv3', 'Ndufa7', 'Chchd2', 'Uqcrb', 'Cox6a1']	[['ISS', 'ISO', 'IEA'], ['IMP', 'ISO', 'IEA'], ['IBA', 'IC'], ['IDA', 'IC'], ['ISO', 'IEA'], ['IC'], ['IC'], ['IEA'], ['IMP'], ['ISO', 'IBA', 'IEA'], ['IBA', 'IEA'], ['IEA'], ['ISS', 'ISO', 'IBA', 'IEA'], ['ISO', 'IBA', 'IEA'], ['IMP'], ['IBA'], ['IDA', 'IBA', 'IEA'], ['IEA'], ['ISO', 'IEA'], ['IBA', 'IC'], ['IBA', 'IC', 'IEA'], ['IBA'], ['IBA', 'IC', 'IEA'], ['IEA'], ['IBA', 'IC', 'IEA'], ['IC',…
135	GO:CC	GO:0016604	nuclear body	1.85553e-23	TRUE	"Extra-nucleolar nuclear domains usually visualized by confocal microscopy and fluorescent antibodies to specific proteins." [GOC:ma, PMID:10330182]	922	950	103	27387	0.108421	0.111714	query_1	['GO:0005654', 'GO:0110165']	['Ndufs3', 'Gemin4', 'Ppp1r8', 'Ppig', 'Toe1', 'Epb41', 'Zc3h13', 'Srsf7', 'Cstf2', 'Sf3a2', 'Morf4l1', 'Srrm2', 'Rbm8a', 'Pacsin2', 'Srsf11', 'Luc7l2', 'Snrpd3', 'Srpk1', 'Snrpa1', 'Cbx5', 'Snrpb2', 'Hnrnpm', 'Sp100', 'Syf2', 'Srrm1', 'Ddx17', 'Pin1', 'Nolc1', 'Rbm10', 'Atrx', 'Ranbp9', 'Srsf1', 'Npm1', 'Mtdh', 'Srsf2', 'Rbm25', 'Incenp', 'Sfpq', 'Srsf5', 'Cdc5l', 'Sarnp', 'Myh9', 'Ylpm1', 'Frg1…	[['ISO', 'IEA'], ['ISO', 'IEA'], ['ISO', 'IBA', 'IEA'], ['ISO', 'IEA'], ['ISO', 'IBA', 'IEA'], ['ISO', 'IEA'], ['IDA', 'ISS', 'ISO', 'IBA', 'IEA'], ['IBA'], ['ISS', 'ISO', 'IEA'], ['IEA'], ['ISO', 'IEA'], ['ISO', 'IEA'], ['ISO', 'IEA'], ['ISO', 'IEA'], ['ISO', 'IEA'], ['IDA', 'IEA'], ['ISO', 'IEA'], ['ISS', 'ISO', 'IEA'], ['ISO', 'IEA'], ['ISO', 'IEA'], ['ISO', 'IEA'], ['ISO', 'IEA'], ['ISO', 'IE…
136	TF	TF:M10219	Factor: Elk-1; motif: NCCGGAAGTGN	1.89665e-23	TRUE	Factor: Elk-1; motif: NCCGGAAGTGN	14601	963	787	21908	0.817238	0.0539004	query_1	['TF:M00000']	['Ndufs7', 'Ndufa9', 'Ppfia2', 'Slc25a31', 'Acadsb', 'Slc25a11', 'Slc25a20', 'Atp5mg', 'Atp5mf', 'Prkar2a', 'Atp5pb', 'Ndufs3', 'Pla2g7', 'Kif5c', 'Atp5f1e', 'Atp5f1c', 'Sucla2', 'Pdhb', 'Atp5mj', 'Selenom', 'Cs', 'Acsl1', 'Acads', 'Slc25a12', 'Zadh2', 'Vdac1', 'Gemin4', 'Prelp', 'Sdf2l1', 'Eml4', 'Dcaf5', 'Acadl', 'Cisd1', 'Riok3', 'Idh3a', 'Ogdh', 'Slc25a4', 'Uqcrc1', 'Pf4', 'Sub1', 'Prex1', 'R…	[['TF'], ['TF'], ['TF'], ['TF'], ['TF'], ['TF'], ['TF'], ['TF'], ['TF'], ['TF'], ['TF'], ['TF'], ['TF'], ['TF'], ['TF'], ['TF'], ['TF'], ['TF'], ['TF'], ['TF'], ['TF'], ['TF'], ['TF'], ['TF'], ['TF'], ['TF'], ['TF'], ['TF'], ['TF'], ['TF'], ['TF'], ['TF'], ['TF'], ['TF'], ['TF'], ['TF'], ['TF'], ['TF'], ['TF'], ['TF'], ['TF'], ['TF'], ['TF'], ['TF'], ['TF'], ['TF'], ['TF'], ['TF'], ['TF'], ['TF']…
137	GO:MF	GO:0008092	cytoskeletal protein binding	2.19079e-23	TRUE	"Binding to a protein component of a cytoskeleton (actin, microtubule, or intermediate filament cytoskeleton)." [GOC:mah]	1008	924	112	25287	0.121212	0.111111	query_1	['GO:0005515']	['Cryab', 'Kif5c', 'Eml4', 'Tnnc2', 'Mapre2', 'Epb41', 'Sntb2', 'Evl', 'Parvb', 'Rab27a', 'Syne2', 'Tor1b', 'Adnp', 'Tln1', 'Des', 'Git1', 'Camsap2', 'Ezr', 'Pdlim1', 'Krt2', 'Itgb1', 'Pacsin2', 'Fus', 'Arpc5', 'Rtcb', 'Shroom3', 'Kif15', 'Gapdh', 'Flnc', 'Adss1', 'Fkbp15', 'Myh11', 'Myh1', 'Ppp1r18', 'Cnn2', 'Ank3', 'Clasp1', 'Arpc3', 'Numa1', 'Tbca', 'Crocc', 'Map1s', 'Coro1c', 'Vcl', 'Bin1', '…	[['ISO', 'IEA'], ['ISO', 'IBA', 'IEA'], ['IEA'], ['ISO', 'IBA', 'IEA'], ['IDA', 'ISO', 'IBA', 'IEA'], ['ISS', 'ISO', 'IEA'], ['IEA'], ['IEA'], ['IBA', 'IEA'], ['IPI'], ['IDA', 'IEA'], ['IBA'], ['ISO', 'IEA'], ['ISO', 'IEA'], ['ISO', 'IEA'], ['ISS', 'ISO', 'IEA'], ['IDA', 'ISS', 'ISO', 'IBA', 'IEA'], ['ISS', 'ISO', 'IBA', 'IEA'], ['ISO', 'IBA', 'IEA'], ['IMP'], ['ISO', 'IEA'], ['IDA'], ['ISO'], ['…
138	GO:BP	GO:0019637	organophosphate metabolic process	2.68165e-23	TRUE	"The chemical reactions and pathways involving organophosphates, any phosphate-containing organic compound." [ISBN:0198506732]	1032	945	111	27334	0.11746	0.107558	query_1	['GO:0006793', 'GO:0071704']	['Ndufs7', 'Ndufa9', 'Acadsb', 'Apoa2', 'Atp5mg', 'Atp5mf', 'Atp5pb', 'Ndufs3', 'Pla2g7', 'Kif5c', 'Atp5f1e', 'Atp5f1c', 'Sucla2', 'Pdhb', 'Cs', 'Acsl1', 'Slc25a12', 'Sdha', 'Idh3a', 'Ogdh', 'Ndufb7', 'Ndufs1', 'Sdhb', 'Inpp5b', 'Nadsyn1', 'Tk1', 'Ncf1', 'Pdk3', 'Mdh2', 'Ndufb6', 'Dlat', 'Ndufb10', 'Sh3glb1', 'Git1', 'Acp6', 'Suclg1', 'Pklr', 'Pip4k2c', 'Scp2', 'Apoc1', 'Ndufb8', 'Gapdh', 'Hadha'…	[['IC'], ['IC'], ['ISO'], ['ISO', 'IEA'], ['ISO', 'IBA', 'IEA'], ['ISO', 'IBA', 'IEA'], ['ISO', 'IBA', 'IEA'], ['IC'], ['ISS', 'ISO', 'IEA'], ['ISO'], ['ISA', 'IBA', 'IEA'], ['ISO', 'IBA', 'IEA'], ['ISO', 'IBA', 'IEA'], ['ISS', 'ISO', 'IBA', 'IEA'], ['ISO'], ['ISO', 'IBA', 'IEA'], ['ISO', 'IEA'], ['IC'], ['ISO'], ['ISS', 'ISO', 'IEA'], ['IC'], ['ISS', 'ISO', 'IC', 'IEA'], ['IC'], ['IDA', 'ISO', '…
139	TF	TF:M00431	Factor: E2F-1; motif: TTTSGCGS	2.75526e-23	TRUE	Factor: E2F-1; motif: TTTSGCGS	6006	963	414	21908	0.429907	0.0689311	query_1	['TF:M00000']	['Slc25a31', 'Atp5mg', 'Atp5mf', 'Prkar2a', 'Kif5c', 'Atp5f1e', 'Atp5f1c', 'Pdhb', 'Cs', 'Acsl1', 'Acads', 'Nid2', 'Zadh2', 'Gemin4', 'Sdha', 'Sdf2l1', 'Dcaf5', 'Cisd1', 'Ogdh', 'Ppp1r8', 'Rps7', 'Ints3', 'Pygb', 'Uqcrc2', 'Nucks1', 'Mapre2', 'Sdhb', 'Fxr1', 'Ilk', 'Rtl5', 'Fh', 'Sntb2', 'Aldh6a1', 'Pola1', 'Cc2d1b', 'Rps3a', 'Cox5b', 'Srsf7', 'Rfc1', 'Tk1', 'Pdp1', 'Hnrnpa0', 'Plekhf2', 'Pdk3', …	[['TF'], ['TF'], ['TF'], ['TF'], ['TF'], ['TF'], ['TF'], ['TF'], ['TF'], ['TF'], ['TF'], ['TF'], ['TF'], ['TF'], ['TF'], ['TF'], ['TF'], ['TF'], ['TF'], ['TF'], ['TF'], ['TF'], ['TF'], ['TF'], ['TF'], ['TF'], ['TF'], ['TF'], ['TF'], ['TF'], ['TF'], ['TF'], ['TF'], ['TF'], ['TF'], ['TF'], ['TF'], ['TF'], ['TF'], ['TF'], ['TF'], ['TF'], ['TF'], ['TF'], ['TF'], ['TF'], ['TF'], ['TF'], ['TF'], ['TF']…
140	GO:CC	GO:0016607	nuclear speck	5.57256e-23	TRUE	"A discrete extra-nucleolar subnuclear domain, 20-50 in number, in which splicing factors are seen to be localized by immunofluorescence microscopy." [http://www.cellnucleus.com/]	462	950	70	27387	0.0736842	0.151515	query_1	['GO:0016604']	['Ppp1r8', 'Ppig', 'Toe1', 'Zc3h13', 'Srsf7', 'Sf3a2', 'Morf4l1', 'Srrm2', 'Rbm8a', 'Pacsin2', 'Srsf11', 'Luc7l2', 'Srpk1', 'Snrpa1', 'Snrpb2', 'Syf2', 'Srrm1', 'Ddx17', 'Pin1', 'Rbm10', 'Srsf1', 'Npm1', 'Srsf2', 'Rbm25', 'Sfpq', 'Srsf5', 'Cdc5l', 'Sarnp', 'Ylpm1', 'Thrap3', 'Bnip3l', 'Thoc7', 'Fnbp4', 'Cd2bp2', 'Kif22', 'Snw1', 'Wrn', 'Hdac4', 'Pabpn1', 'Acin1', 'Snrnp70', 'Prpf18', 'Ndufb1', 'P…	[['ISO', 'IBA', 'IEA'], ['ISO', 'IEA'], ['IEA'], ['IDA', 'ISS', 'ISO', 'IBA', 'IEA'], ['IBA'], ['IEA'], ['ISO', 'IEA'], ['ISO', 'IEA'], ['ISO', 'IEA'], ['ISO', 'IEA'], ['ISO', 'IEA'], ['IDA', 'IEA'], ['ISS', 'ISO', 'IEA'], ['ISO', 'IEA'], ['ISO', 'IEA'], ['ISO', 'IEA'], ['IEA'], ['ISO', 'IEA'], ['IEA'], ['ISO', 'IEA'], ['IDA', 'ISO', 'IBA', 'IEA'], ['IDA'], ['IDA', 'ISO', 'IBA', 'IEA'], ['ISS', '…
141	KEGG	KEGG:04714	Thermogenesis	5.91154e-23	TRUE	Thermogenesis	228	503	60	8910	0.119284	0.263158	query_1	['KEGG:00000']	['Ndufs7', 'Ndufa9', 'Slc25a20', 'Atp5mg', 'Atp5mf', 'Atp5pb', 'Ndufs3', 'Atp5f1e', 'Atp5f1c', 'Acsl1', 'Sdha', 'Uqcrc1', 'Ndufb7', 'Ndufs1', 'Uqcrc2', 'Sdhb', 'Ndufa4', 'Cox5b', 'Ndufb6', 'Ndufb10', 'Smarcc1', 'Cox5a', 'Smarce1', 'Ndufb8', 'Atp5f1a', 'Atp5pf', 'Ndufs8', 'Map2k3', 'Ndufa2', 'Atp5pd', 'Atp5po', 'Smarca2', 'Ndufv1', 'Prkab1', 'Akt1s1', 'mt-Co3', 'Ndufa10', 'Ndufb9', 'Ndufa12', 'Cyc…	[['KEGG'], ['KEGG'], ['KEGG'], ['KEGG'], ['KEGG'], ['KEGG'], ['KEGG'], ['KEGG'], ['KEGG'], ['KEGG'], ['KEGG'], ['KEGG'], ['KEGG'], ['KEGG'], ['KEGG'], ['KEGG'], ['KEGG'], ['KEGG'], ['KEGG'], ['KEGG'], ['KEGG'], ['KEGG'], ['KEGG'], ['KEGG'], ['KEGG'], ['KEGG'], ['KEGG'], ['KEGG'], ['KEGG'], ['KEGG'], ['KEGG'], ['KEGG'], ['KEGG'], ['KEGG'], ['KEGG'], ['KEGG'], ['KEGG'], ['KEGG'], ['KEGG'], ['KEGG']…
142	GO:BP	GO:0019646	aerobic electron transport chain	6.50566e-23	TRUE	"A process in which a series of electron carriers operate together to transfer electrons from donors such as NADH and FADH2 to oxygen to generate a transmembrane electrochemical gradient." [GOC:ai, GOC:mtg_electron_transport]	67	945	30	27334	0.031746	0.447761	query_1	['GO:0006119', 'GO:0009060', 'GO:0022904']	['Ndufs7', 'Ndufs3', 'Sdha', 'Uqcrc1', 'Ndufs1', 'Uqcrc2', 'Sdhb', 'Cox5b', 'Coq9', 'Ndufb6', 'Cox5a', 'Ndufb8', 'Ndufs8', 'Ndufv1', 'Dld', 'mt-Co3', 'Ndufa10', 'Ndufb9', 'Cyc1', 'Uqcrh', 'Uqcrfs1', 'Uqcr10', 'Cox6c', 'Uqcrq', 'Uqcr11', 'Ndufs6', 'Ndufa8', 'Ndufa7', 'Uqcrb', 'Cox6a1']	[['ISS', 'ISO', 'IEA'], ['IMP', 'ISO', 'IEA'], ['IBA', 'IC'], ['IDA', 'IC'], ['ISO', 'IEA'], ['IC'], ['IC'], ['IEA'], ['IMP'], ['IEA'], ['IBA', 'IEA'], ['IEA'], ['ISS', 'ISO', 'IBA', 'IEA'], ['IBA'], ['IMP'], ['IBA', 'IEA'], ['IDA', 'IBA', 'IEA'], ['IEA'], ['IBA', 'IC'], ['IBA', 'IC', 'IEA'], ['IBA'], ['IBA', 'IC', 'IEA'], ['IEA'], ['IBA', 'IC', 'IEA'], ['IC', 'IEA'], ['IBA', 'IEA'], ['IEA'], ['I…
143	GO:BP	GO:0006164	purine nucleotide biosynthetic process	6.70447e-23	TRUE	"The chemical reactions and pathways resulting in the formation of a purine nucleotide, a compound consisting of nucleoside (a purine base linked to a deoxyribose or ribose sugar) esterified with a phosphate group at either the 3' or 5'-hydroxyl group of the sugar." [GOC:go_curators, ISBN:0198506732]	255	945	53	27334	0.0560847	0.207843	query_1	['GO:0006163', 'GO:0009165', 'GO:0072522']	['Ndufs7', 'Ndufa9', 'Atp5mg', 'Atp5mf', 'Atp5pb', 'Ndufs3', 'Atp5f1e', 'Atp5f1c', 'Pdhb', 'Acsl1', 'Slc25a12', 'Sdha', 'Ndufb7', 'Ndufs1', 'Sdhb', 'Nadsyn1', 'Pdk3', 'Ndufb6', 'Dlat', 'Ndufb10', 'Pklr', 'Ndufb8', 'Adss1', 'Atp5f1a', 'Atp5pf', 'Idh2', 'Ndufs8', 'Pdha1', 'Acat1', 'Ndufa2', 'Atp5pd', 'Atp5po', 'Ndufv1', 'Dld', 'Ndufa10', 'Ndufb9', 'Ndufa12', 'Nudt2', 'Papss2', 'Ndufa13', 'Ndufa5', …	[['IC'], ['IC'], ['ISO', 'IBA', 'IEA'], ['ISO', 'IBA', 'IEA'], ['ISO', 'IBA', 'IEA'], ['IC'], ['ISA', 'IBA', 'IEA'], ['ISO', 'IBA', 'IEA'], ['ISS', 'ISO', 'IBA', 'IEA'], ['ISO', 'IBA', 'IEA'], ['ISO', 'IEA'], ['IC'], ['IC'], ['IC'], ['IC'], ['ISS', 'ISO', 'IBA', 'IEA'], ['ISS', 'ISO', 'IEA'], ['IC'], ['ISO', 'IBA', 'IEA'], ['IC'], ['IEA'], ['IC'], ['IDA', 'ISO', 'IBA', 'TAS', 'IEA'], ['ISO', 'IBA…
144	TF	TF:M00932	Factor: Sp1; motif: NNGGGGCGGGGNN	7.20241e-23	TRUE	Factor: Sp1; motif: NNGGGGCGGGGNN	8969	963	553	21908	0.574247	0.0616568	query_1	['TF:M00000']	['Ppfia2', 'Slc25a31', 'Acadsb', 'Cryab', 'Slc25a20', 'S100a10', 'Prkar2a', 'Atp5pb', 'Cavin1', 'Ndufs3', 'Pla2g7', 'Atp5f1e', 'Ppp4r2', 'Sucla2', 'Pdhb', 'Selenom', 'Cs', 'Acsl1', 'Acads', 'Zadh2', 'Sdf2l1', 'Eml4', 'Dcaf5', 'Acadl', 'Riok3', 'Idh3a', 'Ogdh', 'Slc25a4', 'Uqcrc1', 'Sub1', 'Prex1', 'Ints3', 'Tnnc2', 'Ppig', 'Pygb', 'Toe1', 'Sap30', 'Nucks1', 'Mapre2', 'Sdhb', 'Mgat1', 'Fxr1', 'Ilk…	[['TF'], ['TF'], ['TF'], ['TF'], ['TF'], ['TF'], ['TF'], ['TF'], ['TF'], ['TF'], ['TF'], ['TF'], ['TF'], ['TF'], ['TF'], ['TF'], ['TF'], ['TF'], ['TF'], ['TF'], ['TF'], ['TF'], ['TF'], ['TF'], ['TF'], ['TF'], ['TF'], ['TF'], ['TF'], ['TF'], ['TF'], ['TF'], ['TF'], ['TF'], ['TF'], ['TF'], ['TF'], ['TF'], ['TF'], ['TF'], ['TF'], ['TF'], ['TF'], ['TF'], ['TF'], ['TF'], ['TF'], ['TF'], ['TF'], ['TF']…
145	TF	TF:M10219_1	Factor: Elk-1; motif: NCCGGAAGTGN; match class: 1	1.23047e-22	TRUE	Factor: Elk-1; motif: NCCGGAAGTGN; match class: 1	7725	963	495	21908	0.514019	0.0640777	query_1	['TF:M10219']	['Ndufs7', 'Ndufa9', 'Ppfia2', 'Slc25a31', 'Slc25a11', 'Slc25a20', 'Atp5mg', 'Atp5mf', 'Ndufs3', 'Kif5c', 'Atp5f1e', 'Atp5f1c', 'Pdhb', 'Atp5mj', 'Selenom', 'Cs', 'Acsl1', 'Acads', 'Slc25a12', 'Zadh2', 'Vdac1', 'Gemin4', 'Sdf2l1', 'Eml4', 'Dcaf5', 'Acadl', 'Cisd1', 'Riok3', 'Ogdh', 'Slc25a4', 'Pf4', 'Prex1', 'Rps7', 'Ints3', 'Ppig', 'Ndufb7', 'Pygb', 'Mtx2', 'Toe1', 'Fabp4', 'Abcb7', 'Mapre2', 'S…	[['TF'], ['TF'], ['TF'], ['TF'], ['TF'], ['TF'], ['TF'], ['TF'], ['TF'], ['TF'], ['TF'], ['TF'], ['TF'], ['TF'], ['TF'], ['TF'], ['TF'], ['TF'], ['TF'], ['TF'], ['TF'], ['TF'], ['TF'], ['TF'], ['TF'], ['TF'], ['TF'], ['TF'], ['TF'], ['TF'], ['TF'], ['TF'], ['TF'], ['TF'], ['TF'], ['TF'], ['TF'], ['TF'], ['TF'], ['TF'], ['TF'], ['TF'], ['TF'], ['TF'], ['TF'], ['TF'], ['TF'], ['TF'], ['TF'], ['TF']…
146	GO:BP	GO:0051128	regulation of cellular component organization	1.46636e-22	TRUE	"Any process that modulates the frequency, rate or extent of a process involved in the formation, arrangement of constituent parts, or disassembly of cell structures, including the plasma membrane and any external encapsulating structures such as the cell wall and cell envelope." [GOC:ai]	2479	945	189	27334	0.2	0.0762404	query_1	['GO:0016043', 'GO:0050794']	['Ppfia2', 'Slc25a31', 'Cryab', 'Apoa2', 'S100a10', 'Ndufs3', 'Vdac1', 'Riok3', 'Slc25a4', 'Sub1', 'Prex1', 'Abcb7', 'Mapre2', 'Fxr1', 'Ilk', 'Rcc1', 'Epb41', 'Wdhd1', 'Evl', 'Ctdp1', 'Cdca8', 'Arhgap17', 'Sf3a2', 'Syne2', 'Adnp', 'Caprin1', 'Pak2', 'Smarcc1', 'Sh3glb1', 'Git1', 'Camsap2', 'Plekho1', 'Ranbp1', 'Ezr', 'Pdcd6ip', 'Flot1', 'Itgb1', 'Arid2', 'Pacsin2', 'Arpc5', 'Smc2', 'Eif4g1', 'Sma…	[['IEA'], ['IBA'], ['ISO', 'IEA'], ['ISO', 'IEA'], ['ISO', 'IC', 'IEA'], ['ISS', 'ISO', 'IEA'], ['IMP', 'ISO', 'IEA'], ['ISO', 'IEA'], ['IDA', 'ISO', 'IBA'], ['IEA'], ['ISO'], ['IMP', 'ISS', 'ISO', 'IEA'], ['IMP', 'IBA'], ['IBA'], ['ISO'], ['ISO', 'IEA'], ['IEA'], ['IMP'], ['IDA', 'ISO', 'IBA', 'NAS', 'IEA'], ['ISO', 'IEA'], ['IC'], ['IBA'], ['IEA'], ['IMP'], ['ISO', 'IEA'], ['IMP'], ['ISO', 'IBA…
147	GO:MF	GO:0097159	organic cyclic compound binding	3.4998e-22	TRUE	"Binding to an organic cyclic compound, any molecular entity that contains carbon arranged in a cyclic molecular structure." [GOC:sjw, PMID:7583672]	6951	924	397	25287	0.429654	0.0571141	query_1	['GO:0005488']	['Acadsb', 'Apoa2', 'Prkar2a', 'Cavin1', 'Kif5c', 'Sucla2', 'Acsl1', 'Acads', 'Vdac1', 'Sdha', 'Acadl', 'Riok3', 'Idh3a', 'Ogdh', 'Ppp1r8', 'Got2', 'Sub1', 'Rps7', 'Pygb', 'Toe1', 'Abcb7', 'Sap30', 'Nucks1', 'Dhdh', 'Acadvl', 'Fxr1', 'Ilk', 'Rcc1', 'Wdhd1', 'Tra2a', 'Atp2a1', 'Pola1', 'Cc2d1b', 'Rps3a', 'Srsf7', 'Nadsyn1', 'Rfc1', 'Sf3b4', 'Tk1', 'Hnrnpa0', 'Cstf2', 'Pdk3', 'H1-4', 'Sf3a2', 'Eif3…	[['IEA'], ['ISO', 'IBA', 'IEA'], ['IEA'], ['IDA', 'ISO', 'IBA', 'IEA'], ['IEA'], ['IEA'], ['IEA'], ['ISO', 'IEA'], ['ISO', 'IEA'], ['IBA', 'IEA'], ['IEA'], ['IEA'], ['IEA'], ['ISS', 'ISO', 'IEA'], ['IBA', 'IEA'], ['ISO', 'IEA'], ['IDA', 'ISO', 'IEA'], ['ISO', 'IEA'], ['ISO', 'IBA', 'IEA'], ['ISS', 'ISO', 'IBA', 'IEA'], ['IEA'], ['IEA'], ['ISO', 'IBA', 'IEA'], ['IEA'], ['ISS', 'ISO', 'IBA', 'IEA']…
148	GO:MF	GO:0003729	mRNA binding	4.15499e-22	TRUE	"Binding to messenger RNA (mRNA), an intermediate molecule between DNA and protein. mRNA includes UTR and coding sequences, but does not contain introns." [GOC:kmv, GOC:pr, SO:0000234]	390	924	65	25287	0.0703463	0.166667	query_1	['GO:0003723']	['Ppp1r8', 'Rps7', 'Fxr1', 'Rps3a', 'Hnrnpa0', 'Cstf2', 'Eif3a', 'Eif2s2', 'Srrm2', 'Pabpc1', 'Larp4b', 'Rbm8a', 'Lsm14a', 'Edc3', 'Fus', 'Eif4g1', 'Luc7l2', 'Fech', 'Ssb', 'Hnrnpm', 'Rbmxl1', 'Rps14', 'G3bp1', 'Srsf1', 'Ncl', 'Ncbp2', 'Rbm25', 'Srsf5', 'Khdrbs1', 'Hnrnpa3', 'Hnrnpd', 'Tpr', 'Thrap3', 'Rpl5', 'Slirp', 'Ybx1', 'Snrnp70', 'Sf1', 'Carhsp1', 'Purb', 'Taco1', 'Serbp1', 'Srsf4', 'Alyre…	[['IBA'], ['ISO', 'IEA'], ['IBA', 'IEA'], ['ISO', 'IEA'], ['IDA', 'ISO', 'IBA', 'IEA'], ['IBA'], ['IBA'], ['IBA'], ['IBA'], ['ISO', 'IBA', 'IEA'], ['ISO', 'IBA', 'IEA'], ['IDA', 'IBA', 'IEA'], ['IBA'], ['IBA', 'IEA'], ['IDA'], ['ISO', 'IBA', 'IEA'], ['IBA', 'IEA'], ['IDA'], ['ISO', 'IBA', 'IEA'], ['IBA'], ['ISS'], ['ISO', 'IBA', 'IEA'], ['IDA', 'IBA'], ['IMP', 'ISO', 'IEA'], ['ISO', 'IEA'], ['ISS…
149	GO:BP	GO:1901293	nucleoside phosphate biosynthetic process	4.43804e-22	TRUE	"The chemical reactions and pathways resulting in the formation of a nucleoside phosphate." [GOC:TermGenie]	297	945	56	27334	0.0592593	0.188552	query_1	['GO:0006753', 'GO:0034654', 'GO:0090407']	['Ndufs7', 'Ndufa9', 'Atp5mg', 'Atp5mf', 'Atp5pb', 'Ndufs3', 'Atp5f1e', 'Atp5f1c', 'Pdhb', 'Acsl1', 'Slc25a12', 'Sdha', 'Ndufb7', 'Ndufs1', 'Sdhb', 'Nadsyn1', 'Tk1', 'Pdk3', 'Ndufb6', 'Dlat', 'Ndufb10', 'Pklr', 'Ndufb8', 'Adss1', 'Atp5f1a', 'Atp5pf', 'Idh2', 'Ndufs8', 'Pdha1', 'Agps', 'Acat1', 'Ndufa2', 'Atp5pd', 'Atp5po', 'Ndufv1', 'Dld', 'Ndufa10', 'Ndufb9', 'Ndufa12', 'Nudt2', 'Papss2', 'Ndufa…	[['IC'], ['IC'], ['ISO', 'IBA', 'IEA'], ['ISO', 'IBA', 'IEA'], ['ISO', 'IBA', 'IEA'], ['IC'], ['ISA', 'IBA', 'IEA'], ['ISO', 'IBA', 'IEA'], ['ISS', 'ISO', 'IBA', 'IEA'], ['ISO', 'IBA', 'IEA'], ['ISO', 'IEA'], ['IC'], ['IC'], ['IC'], ['IC'], ['ISS', 'ISO', 'IBA', 'IEA'], ['IEA'], ['ISS', 'ISO', 'IEA'], ['IC'], ['ISO', 'IBA', 'IEA'], ['IC'], ['IEA'], ['IC'], ['IDA', 'ISO', 'IBA', 'TAS', 'IEA'], ['I…
150	TF	TF:M00025_1	Factor: Elk-1; motif: NNNNCCGGAARTNN; match class: 1	4.57415e-22	TRUE	Factor: Elk-1; motif: NNNNCCGGAARTNN; match class: 1	4091	963	311	21908	0.322949	0.0760205	query_1	['TF:M00025']	['Ndufa9', 'Slc25a11', 'Atp5mg', 'Atp5mf', 'Ndufs3', 'Kif5c', 'Acsl1', 'Vdac1', 'Acadl', 'Riok3', 'Pf4', 'Rps7', 'Ints3', 'Ndufb7', 'Pygb', 'Ndufs1', 'Mtx2', 'Toe1', 'Mapre2', 'Mgat1', 'Wdhd1', 'Sntb2', 'Zc3h13', 'Golga3', 'Pola1', 'Atp6v1d', 'Ctdp1', 'Rps3a', 'Cox5b', 'Nadsyn1', 'Sf3b4', 'Mrps16', 'Cstf2', 'Tprkb', 'Pdk3', 'H1-4', 'Limd2', 'Golga5', 'Sf3a2', 'Eif3a', 'Exoc1', 'Dpp7', 'Dlat', 'Gl…	[['TF'], ['TF'], ['TF'], ['TF'], ['TF'], ['TF'], ['TF'], ['TF'], ['TF'], ['TF'], ['TF'], ['TF'], ['TF'], ['TF'], ['TF'], ['TF'], ['TF'], ['TF'], ['TF'], ['TF'], ['TF'], ['TF'], ['TF'], ['TF'], ['TF'], ['TF'], ['TF'], ['TF'], ['TF'], ['TF'], ['TF'], ['TF'], ['TF'], ['TF'], ['TF'], ['TF'], ['TF'], ['TF'], ['TF'], ['TF'], ['TF'], ['TF'], ['TF'], ['TF'], ['TF'], ['TF'], ['TF'], ['TF'], ['TF'], ['TF']…
151	GO:BP	GO:0072522	purine-containing compound biosynthetic process	4.69972e-22	TRUE	"The chemical reactions and pathways resulting in the formation of a purine-containing compound, i.e. any compound that contains purine or a formal derivative thereof." [GOC:mah]	265	945	53	27334	0.0560847	0.2	query_1	['GO:0018130', 'GO:0019438', 'GO:0044271', 'GO:0072521', 'GO:1901362', 'GO:1901566']	['Ndufs7', 'Ndufa9', 'Atp5mg', 'Atp5mf', 'Atp5pb', 'Ndufs3', 'Atp5f1e', 'Atp5f1c', 'Pdhb', 'Acsl1', 'Slc25a12', 'Sdha', 'Ndufb7', 'Ndufs1', 'Sdhb', 'Nadsyn1', 'Pdk3', 'Ndufb6', 'Dlat', 'Ndufb10', 'Pklr', 'Ndufb8', 'Adss1', 'Atp5f1a', 'Atp5pf', 'Idh2', 'Ndufs8', 'Pdha1', 'Acat1', 'Ndufa2', 'Atp5pd', 'Atp5po', 'Ndufv1', 'Dld', 'Ndufa10', 'Ndufb9', 'Ndufa12', 'Nudt2', 'Papss2', 'Ndufa13', 'Ndufa5', …	[['IC'], ['IC'], ['ISO', 'IBA', 'IEA'], ['ISO', 'IBA', 'IEA'], ['ISO', 'IBA', 'IEA'], ['IC'], ['ISA', 'IBA', 'IEA'], ['ISO', 'IBA', 'IEA'], ['ISS', 'ISO', 'IBA', 'IEA'], ['ISO', 'IBA', 'IEA'], ['ISO', 'IEA'], ['IC'], ['IC'], ['IC'], ['IC'], ['ISS', 'ISO', 'IBA', 'IEA'], ['ISS', 'ISO', 'IEA'], ['IC'], ['ISO', 'IBA', 'IEA'], ['IC'], ['IEA'], ['IC'], ['IDA', 'ISO', 'IBA', 'TAS', 'IEA'], ['ISO', 'IBA…
152	GO:MF	GO:1901363	heterocyclic compound binding	4.93721e-22	TRUE	"Binding to heterocyclic compound." [GOC:TermGenie]	6866	924	393	25287	0.425325	0.0572386	query_1	['GO:0005488']	['Acadsb', 'Prkar2a', 'Cavin1', 'Kif5c', 'Sucla2', 'Acsl1', 'Acads', 'Vdac1', 'Sdha', 'Acadl', 'Riok3', 'Idh3a', 'Ogdh', 'Ppp1r8', 'Got2', 'Sub1', 'Rps7', 'Pygb', 'Toe1', 'Abcb7', 'Sap30', 'Nucks1', 'Dhdh', 'Acadvl', 'Fxr1', 'Ilk', 'Rcc1', 'Wdhd1', 'Tra2a', 'Atp2a1', 'Pola1', 'Cc2d1b', 'Rps3a', 'Srsf7', 'Nadsyn1', 'Rfc1', 'Sf3b4', 'Tk1', 'Hnrnpa0', 'Cstf2', 'Pdk3', 'H1-4', 'Sf3a2', 'Eif3a', 'Lrrf…	[['IEA'], ['IEA'], ['IDA', 'ISO', 'IBA', 'IEA'], ['IEA'], ['IEA'], ['IEA'], ['ISO', 'IEA'], ['IEA'], ['IBA', 'IEA'], ['IEA'], ['IEA'], ['IEA'], ['ISS', 'ISO', 'IEA'], ['IBA', 'IEA'], ['ISO', 'IEA'], ['IDA', 'ISO', 'IEA'], ['ISO', 'IEA'], ['IBA', 'IEA'], ['ISS', 'ISO', 'IBA', 'IEA'], ['IEA'], ['IEA'], ['ISO', 'IBA', 'IEA'], ['IEA'], ['ISS', 'ISO', 'IBA', 'IEA'], ['ISS', 'ISO', 'IBA', 'IEA'], ['IEA…
153	TF	TF:M01993_1	Factor: TEL1; motif: CNCGGAANNN; match class: 1	7.42877e-22	TRUE	Factor: TEL1; motif: CNCGGAANNN; match class: 1	4420	963	328	21908	0.340602	0.0742081	query_1	['TF:M01993']	['Ndufa9', 'Slc25a11', 'Slc25a20', 'Atp5mf', 'Ndufs3', 'Pla2g7', 'Atp5f1c', 'Sdf2l1', 'Riok3', 'Ints3', 'Ppig', 'Ndufb7', 'Pygb', 'Ndufs1', 'Mtx2', 'Toe1', 'Sdhb', 'Mgat1', 'Rcc1', 'Epb41', 'Wdhd1', 'Rtl5', 'Golga3', 'Pola1', 'Cc2d1b', 'Atp6v1d', 'Ctdp1', 'Cox5b', 'Snap29', 'Golim4', 'Srsf7', 'Nadsyn1', 'Cdca8', 'Sf3b4', 'Mrps16', 'Cstf2', 'Tprkb', 'Pdk3', 'Mdh2', 'Sf3a2', 'Eif3a', 'Exoc1', 'Dpp7…	[['TF'], ['TF'], ['TF'], ['TF'], ['TF'], ['TF'], ['TF'], ['TF'], ['TF'], ['TF'], ['TF'], ['TF'], ['TF'], ['TF'], ['TF'], ['TF'], ['TF'], ['TF'], ['TF'], ['TF'], ['TF'], ['TF'], ['TF'], ['TF'], ['TF'], ['TF'], ['TF'], ['TF'], ['TF'], ['TF'], ['TF'], ['TF'], ['TF'], ['TF'], ['TF'], ['TF'], ['TF'], ['TF'], ['TF'], ['TF'], ['TF'], ['TF'], ['TF'], ['TF'], ['TF'], ['TF'], ['TF'], ['TF'], ['TF'], ['TF']…
154	GO:BP	GO:0043603	amide metabolic process	8.58052e-22	TRUE	"The chemical reactions and pathways involving an amide, any derivative of an oxoacid in which an acidic hydroxy group has been replaced by an amino or substituted amino group, as carried out by individual cells." [GOC:curators]	1192	945	118	27334	0.124868	0.0989933	query_1	['GO:0006807']	['Acadsb', 'Sucla2', 'Pdhb', 'Cs', 'Acsl1', 'Ogdh', 'Rps7', 'Fxr1', 'Rps3a', 'Mrps16', 'Pdk3', 'Eif3a', 'Dlat', 'Eif2s2', 'Caprin1', 'Pabpc1', 'Larp4b', 'Rbm8a', 'Lsm14a', 'Suclg1', 'Tufm', 'Eif4g1', 'Rps10', 'Rps28', 'Fech', 'Rbm3', 'Rps21', 'Vim', 'Gapdh', 'Akt1', 'Mrpl39', 'Pdha1', 'Rps14', 'Eif3j1', 'Dap3', 'Pin1', 'Acat1', 'Nolc1', 'Rps27a', 'Ncl', 'Eif1', 'Bin1', 'Npm1', 'Ncbp2', 'Rps18', '…	[['ISO'], ['ISO', 'IBA', 'IEA'], ['ISS', 'ISO', 'IBA', 'IEA'], ['ISO'], ['ISO', 'IBA', 'IEA'], ['ISS', 'ISO', 'IEA'], ['IC', 'IEA'], ['IBA', 'IEA'], ['ISS', 'ISO', 'IC', 'IEA'], ['ISS', 'IC', 'IEA'], ['ISS', 'ISO', 'IEA'], ['IDA', 'ISO', 'IBA', 'IEA'], ['ISO', 'IBA', 'IEA'], ['IBA', 'IEA'], ['ISS', 'ISO', 'IEA'], ['IMP'], ['ISS', 'ISO', 'IBA', 'IEA'], ['IEA'], ['ISS', 'ISO', 'IEA'], ['ISO'], ['IS…
155	GO:CC	GO:0015629	actin cytoskeleton	1.14456e-21	TRUE	"The part of the cytoskeleton (the internal framework of a cell) composed of actin and associated proteins. Includes actin cytoskeleton-associated complexes." [GOC:jl, ISBN:0395825172, ISBN:0815316194]	499	950	71	27387	0.0747368	0.142285	query_1	['GO:0005856']	['Cryab', 'Tnnc2', 'Ilk', 'Epb41', 'Parvb', 'Ezr', 'Pdlim1', 'Pdcd6ip', 'Flot1', 'Ddx58', 'Ptges3', 'Arpc5', 'Vcam1', 'Kntc1', 'Flnc', 'Ints6', 'Fkbp15', 'Myh11', 'Myh1', 'Cnn2', 'Bin2', 'Arpc3', 'Crocc', 'Coro1c', 'Vcl', 'Crk', 'Dmtn', 'Myh9', 'Hcls1', 'Cd2ap', 'Tpm3', 'Csrp1', 'Sh3gl1', 'Zyx', 'Snx9', 'Lcp1', 'Hdac4', 'Myo18a', 'Myh2', 'Diaph1', 'Diaph2', 'H1-0', 'Dctn2', 'Flnb', 'Flna', 'Pgm5'…	[['ISO', 'IEA'], ['ISO', 'IBA', 'IEA'], ['ISO', 'IBA'], ['ISS'], ['IBA'], ['ISS', 'ISO', 'IEA'], ['ISO', 'IBA', 'IEA'], ['IDA'], ['ISO', 'IEA'], ['ISS', 'ISO', 'IEA'], ['ISO'], ['ISS', 'ISO', 'IBA', 'TAS', 'IEA'], ['ISO', 'IEA'], ['ISO', 'IEA'], ['TAS'], ['ISO', 'IEA'], ['IDA'], ['IEA'], ['ISO', 'IBA', 'IEA'], ['ISO', 'IEA'], ['IEA'], ['ISS', 'ISO', 'IBA', 'TAS', 'IEA'], ['ISO', 'IEA'], ['ISO', '…
156	GO:BP	GO:0080090	regulation of primary metabolic process	1.25415e-21	TRUE	"Any process that modulates the frequency, rate or extent of the chemical reactions and pathways within a cell or an organism involving those compounds formed as a part of the normal anabolic and catabolic processes. These processes take place in most, if not all, cells of the organism." [PMID:19211694]	6002	945	344	27334	0.364021	0.0573142	query_1	['GO:0019222', 'GO:0044238']	['Cryab', 'Apoa2', 'S100a10', 'Prkar2a', 'Acsl1', 'Slc25a12', 'Ppp1r8', 'Pf4', 'Sub1', 'Rps7', 'Fabp4', 'Sap30', 'Nucks1', 'Acadvl', 'Fxr1', 'Ilk', 'Inpp5b', 'Fh', 'Cc2d1b', 'Ctdp1', 'Srsf7', 'Rfc1', 'Cdca8', 'Sf3b4', 'Hnrnpa0', 'Ncf1', 'Pdk3', 'H1-4', 'Lrrfip1', 'Mif', 'Adnp', 'Morf4l1', 'Caprin1', 'Pak2', 'Smarcc1', 'Ccar1', 'Serpina1b', 'Tnfaip8', 'Pabpc1', 'Sh3glb1', 'Git1', 'Serpina1c', 'Vrk…	[['IGI', 'ISS', 'ISO', 'IEA'], ['ISO', 'IEA'], ['IDA', 'ISO', 'IEA'], ['IEA'], ['IMP'], ['ISO', 'IEA'], ['IBA'], ['ISS'], ['ISO', 'IBA', 'IEA'], ['ISO', 'IEA'], ['IMP'], ['IDA', 'ISO', 'IBA', 'IC', 'IEA'], ['IDA', 'ISO', 'IC', 'IEA'], ['IMP'], ['IBA', 'IEA'], ['ISO', 'IEA'], ['IMP'], ['ISO'], ['IDA', 'IBA', 'IEA'], ['IBA', 'IEA'], ['ISS', 'ISO', 'IEA'], ['IEA'], ['IC'], ['IMP', 'IBA'], ['IDA', 'I…
157	REAC	REAC:R-MMU-611105	Respiratory electron transport	1.30353e-21	TRUE	Respiratory electron transport	88	566	40	8407	0.0706714	0.454545	query_1	['REAC:R-MMU-163200']	['Ndufs7', 'Ndufa9', 'Ndufs3', 'Uqcrc1', 'Ndufb7', 'Ndufs1', 'Uqcrc2', 'Ndufa4', 'Ndufb6', 'Surf1', 'Ndufb10', 'Cox5a', 'Etfdh', 'Etfb', 'Etfa', 'Ndufb8', 'Ndufs8', 'Ndufa2', 'Ndufv1', 'mt-Co3', 'Ndufa10', 'Ndufb9', 'Ndufa12', 'Cyc1', 'Uqcrh', 'Uqcrfs1', 'Ndufa13', 'Uqcr10', 'Uqcrq', 'Ndufa5', 'Ndufb3', 'Ndufa6', 'Ndufs6', 'Ndufa8', 'Taco1', 'Ndufv3', 'Ndufb4', 'Ndufa7', 'Ndufs5', 'Cox6a1']	[['REAC'], ['REAC'], ['REAC'], ['REAC'], ['REAC'], ['REAC'], ['REAC'], ['REAC'], ['REAC'], ['REAC'], ['REAC'], ['REAC'], ['REAC'], ['REAC'], ['REAC'], ['REAC'], ['REAC'], ['REAC'], ['REAC'], ['REAC'], ['REAC'], ['REAC'], ['REAC'], ['REAC'], ['REAC'], ['REAC'], ['REAC'], ['REAC'], ['REAC'], ['REAC'], ['REAC'], ['REAC'], ['REAC'], ['REAC'], ['REAC'], ['REAC'], ['REAC'], ['REAC'], ['REAC'], ['REAC']]
158	GO:CC	GO:0098796	membrane protein complex	1.48896e-21	TRUE	"Any protein complex that is part of a membrane." [GOC:dos]	1207	950	117	27387	0.123158	0.0969345	query_1	['GO:0016020', 'GO:0032991']	['Ndufs7', 'Ndufa9', 'Slc25a31', 'Atp5mg', 'Atp5mf', 'S100a10', 'Atp5pb', 'Ndufs3', 'Atp5f1e', 'Atp5f1c', 'Atp5mj', 'Vdac1', 'Sdha', 'Slc25a4', 'Uqcrc1', 'Ndufb7', 'Ndufs1', 'Mtx2', 'Uqcrc2', 'Sdhb', 'H2-Eb1', 'Ndufa4', 'Sntb2', 'Atp6v1d', 'Cox5b', 'Snap29', 'Ncf1', 'Ndufb6', 'Ighd', 'Syne2', 'Ndufb10', 'Cox5a', 'Aup1', 'Flot1', 'Itgb1', 'Snx3', 'Atp6ap1', 'Vcam1', 'Apoo', 'Necap2', 'Grpel1', 'Nd…	[['ISS', 'ISO', 'IBA', 'IEA'], ['IDA', 'ISO', 'IEA'], ['IMP'], ['ISS', 'ISO', 'IBA', 'IEA'], ['ISS', 'ISO', 'IBA', 'IEA'], ['IPI', 'ISO', 'IC', 'IEA'], ['ISS', 'ISO', 'IBA', 'IEA'], ['IDA', 'ISS', 'ISO', 'IBA', 'IEA'], ['ISS', 'ISO', 'ISA', 'IEA'], ['ISS', 'ISO', 'IBA', 'IEA'], ['ISS', 'IBA'], ['ISS', 'ISO', 'IEA'], ['ISS', 'IBA', 'IC'], ['IMP'], ['ISO', 'IEA'], ['ISS', 'ISO', 'IBA', 'IEA'], ['IS…
159	GO:BP	GO:0009165	nucleotide biosynthetic process	1.80362e-21	TRUE	"The chemical reactions and pathways resulting in the formation of nucleotides, any nucleoside that is esterified with (ortho)phosphate or an oligophosphate at any hydroxyl group on the glycose moiety; may be mono-, di- or triphosphate; this definition includes cyclic-nucleotides (nucleoside cyclic phosphates)." [GOC:go_curators]	294	945	55	27334	0.0582011	0.187075	query_1	['GO:0009117', 'GO:1901293']	['Ndufs7', 'Ndufa9', 'Atp5mg', 'Atp5mf', 'Atp5pb', 'Ndufs3', 'Atp5f1e', 'Atp5f1c', 'Pdhb', 'Acsl1', 'Slc25a12', 'Sdha', 'Ndufb7', 'Ndufs1', 'Sdhb', 'Nadsyn1', 'Pdk3', 'Ndufb6', 'Dlat', 'Ndufb10', 'Pklr', 'Ndufb8', 'Adss1', 'Atp5f1a', 'Atp5pf', 'Idh2', 'Ndufs8', 'Pdha1', 'Agps', 'Acat1', 'Ndufa2', 'Atp5pd', 'Atp5po', 'Ndufv1', 'Dld', 'Ndufa10', 'Ndufb9', 'Ndufa12', 'Nudt2', 'Papss2', 'Ndufa13', 'N…	[['IC'], ['IC'], ['ISO', 'IBA', 'IEA'], ['ISO', 'IBA', 'IEA'], ['ISO', 'IBA', 'IEA'], ['IC'], ['ISA', 'IBA', 'IEA'], ['ISO', 'IBA', 'IEA'], ['ISS', 'ISO', 'IBA', 'IEA'], ['ISO', 'IBA', 'IEA'], ['ISO', 'IEA'], ['IC'], ['IC'], ['IC'], ['IC'], ['ISS', 'ISO', 'IBA', 'IEA'], ['ISS', 'ISO', 'IEA'], ['IC'], ['ISO', 'IBA', 'IEA'], ['IC'], ['IEA'], ['IC'], ['IDA', 'ISO', 'IBA', 'TAS', 'IEA'], ['ISO', 'IBA…
160	GO:BP	GO:0051171	regulation of nitrogen compound metabolic process	1.81651e-21	TRUE	"Any process that modulates the frequency, rate or extent of the chemical reactions and pathways involving nitrogen or nitrogenous compounds." [GOC:ai, GOC:tb]	5820	945	336	27334	0.355556	0.057732	query_1	['GO:0006807', 'GO:0019222']	['Cryab', 'S100a10', 'Prkar2a', 'Acsl1', 'Slc25a12', 'Ppp1r8', 'Pf4', 'Sub1', 'Rps7', 'Fabp4', 'Abcb7', 'Sap30', 'Nucks1', 'Fxr1', 'Ilk', 'Inpp5b', 'Clybl', 'Fh', 'Cc2d1b', 'Ctdp1', 'Srsf7', 'Rfc1', 'Cdca8', 'Sf3b4', 'Hnrnpa0', 'Ncf1', 'Pdk3', 'H1-4', 'Lrrfip1', 'Mif', 'Adnp', 'Morf4l1', 'Caprin1', 'Pak2', 'Smarcc1', 'Ccar1', 'Serpina1b', 'Tnfaip8', 'Pabpc1', 'Git1', 'Serpina1c', 'Vrk3', 'Larp4b'…	[['IGI', 'ISS', 'ISO', 'IEA'], ['IDA', 'ISO', 'IEA'], ['IEA'], ['IMP'], ['ISO', 'IEA'], ['IBA'], ['ISS'], ['ISO', 'IBA', 'IEA'], ['ISO', 'IEA'], ['IMP'], ['IMP', 'ISS', 'ISO', 'IEA'], ['IDA', 'ISO', 'IBA', 'IC', 'IEA'], ['IDA', 'ISO', 'IC', 'IEA'], ['IBA', 'IEA'], ['ISO', 'IEA'], ['IMP'], ['IDA', 'IMP', 'ISO', 'IBA', 'IEA'], ['ISO'], ['IDA', 'IBA', 'IEA'], ['IBA', 'IEA'], ['ISS', 'ISO', 'IEA'], […
161	KEGG	KEGG:05020	Prion disease	1.83316e-21	TRUE	Prion disease	266	503	63	8910	0.125249	0.236842	query_1	['KEGG:00000']	['Ndufs7', 'Ndufa9', 'Slc25a31', 'Atp5pb', 'Ndufs3', 'Kif5c', 'Atp5f1e', 'Atp5f1c', 'Vdac1', 'Sdha', 'Slc25a4', 'Uqcrc1', 'Ndufb7', 'Ndufs1', 'Uqcrc2', 'Sdhb', 'Ndufa4', 'Cox5b', 'Ncf1', 'Ndufb6', 'Ndufb10', 'Cox5a', 'Ndufb8', 'Atp5f1a', 'Atp5pf', 'Ndufs8', 'Ndufa2', 'Tuba8', 'Atp5pd', 'Atp5po', 'Pik3r1', 'Ndufv1', 'mt-Co3', 'Ndufa10', 'Ndufb9', 'Ndufa12', 'Cyc1', 'Uqcrh', 'Stip1', 'Psmd9', 'Uqcr…	[['KEGG'], ['KEGG'], ['KEGG'], ['KEGG'], ['KEGG'], ['KEGG'], ['KEGG'], ['KEGG'], ['KEGG'], ['KEGG'], ['KEGG'], ['KEGG'], ['KEGG'], ['KEGG'], ['KEGG'], ['KEGG'], ['KEGG'], ['KEGG'], ['KEGG'], ['KEGG'], ['KEGG'], ['KEGG'], ['KEGG'], ['KEGG'], ['KEGG'], ['KEGG'], ['KEGG'], ['KEGG'], ['KEGG'], ['KEGG'], ['KEGG'], ['KEGG'], ['KEGG'], ['KEGG'], ['KEGG'], ['KEGG'], ['KEGG'], ['KEGG'], ['KEGG'], ['KEGG']…
162	TF	TF:M07991	Factor: Hes1; motif: NNCACGYGNN	2.17198e-21	TRUE	Factor: Hes1; motif: NNCACGYGNN	15299	963	807	21908	0.838006	0.0527485	query_1	['TF:M00000']	['Ndufs7', 'Ppfia2', 'Slc25a31', 'Acadsb', 'Slc25a11', 'Atp5mg', 'S100a10', 'Prkar2a', 'Atp5pb', 'Cavin1', 'Ndufs3', 'Kif5c', 'Atp5f1e', 'Atp5f1c', 'Ppp4r2', 'Sucla2', 'Pdhb', 'Atp5mj', 'Selenom', 'Cs', 'Acsl1', 'Acads', 'Nid2', 'Zadh2', 'Vdac1', 'Gemin4', 'Sdha', 'Prelp', 'Sdf2l1', 'Eml4', 'Dcaf5', 'Acadl', 'Cisd1', 'Riok3', 'Idh3a', 'Ogdh', 'Slc25a4', 'Ppp1r8', 'Got2', 'Sub1', 'Prex1', 'Rps7', …	[['TF'], ['TF'], ['TF'], ['TF'], ['TF'], ['TF'], ['TF'], ['TF'], ['TF'], ['TF'], ['TF'], ['TF'], ['TF'], ['TF'], ['TF'], ['TF'], ['TF'], ['TF'], ['TF'], ['TF'], ['TF'], ['TF'], ['TF'], ['TF'], ['TF'], ['TF'], ['TF'], ['TF'], ['TF'], ['TF'], ['TF'], ['TF'], ['TF'], ['TF'], ['TF'], ['TF'], ['TF'], ['TF'], ['TF'], ['TF'], ['TF'], ['TF'], ['TF'], ['TF'], ['TF'], ['TF'], ['TF'], ['TF'], ['TF'], ['TF']…
163	KEGG	KEGG:05016	Huntington disease	2.26604e-21	TRUE	Huntington disease	300	503	67	8910	0.133201	0.223333	query_1	['KEGG:00000']	['Ndufs7', 'Ndufa9', 'Slc25a31', 'Atp5pb', 'Ndufs3', 'Kif5c', 'Atp5f1e', 'Atp5f1c', 'Vdac1', 'Sdha', 'Slc25a4', 'Uqcrc1', 'Ndufb7', 'Ndufs1', 'Uqcrc2', 'Sdhb', 'Ndufa4', 'Cox5b', 'Ndufb6', 'Ndufb10', 'Cox5a', 'Ndufb8', 'Atp5f1a', 'Atp5pf', 'Ndufs8', 'Ndufa2', 'Tuba8', 'Atp5pd', 'Atp5po', 'Ndufv1', 'Sod2', 'Polr2l', 'mt-Co3', 'Ndufa10', 'Ndufb9', 'Ndufa12', 'Nrf1', 'Cyc1', 'Uqcrh', 'Psmd9', 'Uqcrf…	[['KEGG'], ['KEGG'], ['KEGG'], ['KEGG'], ['KEGG'], ['KEGG'], ['KEGG'], ['KEGG'], ['KEGG'], ['KEGG'], ['KEGG'], ['KEGG'], ['KEGG'], ['KEGG'], ['KEGG'], ['KEGG'], ['KEGG'], ['KEGG'], ['KEGG'], ['KEGG'], ['KEGG'], ['KEGG'], ['KEGG'], ['KEGG'], ['KEGG'], ['KEGG'], ['KEGG'], ['KEGG'], ['KEGG'], ['KEGG'], ['KEGG'], ['KEGG'], ['KEGG'], ['KEGG'], ['KEGG'], ['KEGG'], ['KEGG'], ['KEGG'], ['KEGG'], ['KEGG']…
164	KEGG	KEGG:05208	Chemical carcinogenesis - reactive oxygen species	2.30435e-21	TRUE	Chemical carcinogenesis - reactive oxygen species	220	503	57	8910	0.11332	0.259091	query_1	['KEGG:00000']	['Ndufs7', 'Ndufa9', 'Slc25a31', 'Atp5pb', 'Ndufs3', 'Atp5f1e', 'Atp5f1c', 'Vdac1', 'Sdha', 'Slc25a4', 'Uqcrc1', 'Ndufb7', 'Ndufs1', 'Uqcrc2', 'Sdhb', 'Ndufa4', 'Cox5b', 'Ncf1', 'Ndufb6', 'Ndufb10', 'Cox5a', 'Ndufb8', 'Atp5f1a', 'Atp5pf', 'Akt1', 'Ndufs8', 'Ndufa2', 'Atp5pd', 'Atp5po', 'Pik3r1', 'Ndufv1', 'Sod2', 'mt-Co3', 'Cbr1', 'Ndufa10', 'Ndufb9', 'Ndufa12', 'Cyc1', 'Uqcrh', 'Uqcrfs1', 'Ndufa…	[['KEGG'], ['KEGG'], ['KEGG'], ['KEGG'], ['KEGG'], ['KEGG'], ['KEGG'], ['KEGG'], ['KEGG'], ['KEGG'], ['KEGG'], ['KEGG'], ['KEGG'], ['KEGG'], ['KEGG'], ['KEGG'], ['KEGG'], ['KEGG'], ['KEGG'], ['KEGG'], ['KEGG'], ['KEGG'], ['KEGG'], ['KEGG'], ['KEGG'], ['KEGG'], ['KEGG'], ['KEGG'], ['KEGG'], ['KEGG'], ['KEGG'], ['KEGG'], ['KEGG'], ['KEGG'], ['KEGG'], ['KEGG'], ['KEGG'], ['KEGG'], ['KEGG'], ['KEGG']…
165	GO:BP	GO:1901575	organic substance catabolic process	2.77804e-21	TRUE	"The chemical reactions and pathways resulting in the breakdown of an organic substance, any molecular entity containing carbon." [GOC:pr, GOC:TermGenie]	2143	945	169	27334	0.178836	0.0788614	query_1	['GO:0009056', 'GO:0071704']	['Acadsb', 'Apoa2', 'Pla2g7', 'Acads', 'Slc25a12', 'Sdf2l1', 'Acadl', 'Ogdh', 'Got2', 'Rps7', 'Pygb', 'Dhdh', 'Mgat1', 'Acadvl', 'Fxr1', 'Inpp5b', 'Ugt2b1', 'Aldh6a1', 'Oxct1', 'Hnrnpa0', 'Ncf1', 'Dpp7', 'Pcca', 'Glb1', 'Smarcc1', 'Xrn2', 'Pabpc1', 'Sh3glb1', 'Git1', 'Larp4b', 'Ezr', 'Aup1', 'Pdcd6ip', 'Rbm8a', 'Etfdh', 'Edc3', 'Pklr', 'Fus', 'Etfb', 'Acat2', 'Snx3', 'Etfa', 'Pdcl3', 'Scp2', 'Apo…	[['ISS', 'ISO', 'IEA'], ['ISO', 'IEA'], ['ISS', 'ISO', 'IEA'], ['ISO', 'IBA', 'IEA'], ['ISO', 'IEA'], ['ISO', 'IEA'], ['IEA'], ['IEA'], ['IDA', 'ISO', 'IBA', 'IEA'], ['ISO', 'IEA'], ['IDA', 'ISO', 'IBA'], ['IDA', 'IBA'], ['IDA'], ['IMP', 'ISS', 'ISO', 'IEA'], ['IBA'], ['IBA'], ['ISO', 'IEA'], ['ISO', 'IBA', 'IEA'], ['IMP', 'IEA'], ['IDA', 'IBA'], ['ISO'], ['IMP', 'ISO', 'IEA'], ['IEA'], ['ISO', '…
166	GO:BP	GO:0006412	translation	3.2062e-21	TRUE	"The cellular metabolic process in which a protein is formed, using the sequence of a mature mRNA or circRNA molecule to specify the sequence of amino acids in a polypeptide chain. Translation is mediated by the ribosome, and begins with the formation of a ternary complex between aminoacylated initiator methionine tRNA, GTP, and initiation factor 2, which subsequently associates with the small su…	746	945	89	27334	0.0941799	0.119303	query_1	['GO:0010467', 'GO:0019538', 'GO:0034645', 'GO:0043043']	['Rps7', 'Fxr1', 'Rps3a', 'Mrps16', 'Eif3a', 'Eif2s2', 'Caprin1', 'Pabpc1', 'Larp4b', 'Rbm8a', 'Lsm14a', 'Tufm', 'Eif4g1', 'Rps10', 'Rps28', 'Fech', 'Rbm3', 'Rps21', 'Vim', 'Gapdh', 'Akt1', 'Mrpl39', 'Rps14', 'Eif3j1', 'Dap3', 'Nolc1', 'Rps27a', 'Ncl', 'Eif1', 'Npm1', 'Ncbp2', 'Rps18', 'Eif5', 'Rpl22l1', 'Sarnp', 'Khdrbs1', 'Mrps23', 'Mrpl49', 'Pnpt1', 'Hnrnpd', 'App', 'Eif1ax', 'Tpr', 'Thrap3', …	[['IC', 'IEA'], ['IBA', 'IEA'], ['ISS', 'ISO', 'IC', 'IEA'], ['ISS', 'IC', 'IEA'], ['IDA', 'ISO', 'IBA', 'IEA'], ['IBA', 'IEA'], ['ISS', 'ISO', 'IEA'], ['IMP'], ['ISS', 'ISO', 'IBA', 'IEA'], ['IEA'], ['ISS', 'ISO', 'IEA'], ['ISS', 'ISO', 'IBA', 'IEA'], ['ISS', 'ISO', 'IC', 'IEA'], ['IC'], ['ISS', 'ISO', 'IC', 'IEA'], ['IMP', 'IGI'], ['IDA', 'ISS', 'ISO', 'IBA'], ['ISS', 'ISO', 'IC', 'IEA'], ['ISO…
167	TF	TF:M01199	Factor: RNF96; motif: BCCCGCRGCC	4.62954e-21	TRUE	Factor: RNF96; motif: BCCCGCRGCC	6374	963	425	21908	0.441329	0.0666771	query_1	['TF:M00000']	['Slc25a11', 'Atp5mg', 'Prkar2a', 'Cavin1', 'Kif5c', 'Atp5f1c', 'Ppp4r2', 'Sucla2', 'Selenom', 'Zadh2', 'Vdac1', 'Gemin4', 'Eml4', 'Acadl', 'Cisd1', 'Riok3', 'Idh3a', 'Sub1', 'Prex1', 'Ndufs1', 'Mtx2', 'Toe1', 'Sap30', 'Nucks1', 'Mapre2', 'Sdhb', 'Fxr1', 'Ilk', 'Rcc1', 'Epb41', 'Wdhd1', 'Tra2a', 'Fh', 'Sntb2', 'Oxct1', 'Cc2d1b', 'Ctdp1', 'Rps3a', 'Cox5b', 'Golim4', 'Srsf7', 'Coq9', 'Rfc1', 'Pdp1'…	[['TF'], ['TF'], ['TF'], ['TF'], ['TF'], ['TF'], ['TF'], ['TF'], ['TF'], ['TF'], ['TF'], ['TF'], ['TF'], ['TF'], ['TF'], ['TF'], ['TF'], ['TF'], ['TF'], ['TF'], ['TF'], ['TF'], ['TF'], ['TF'], ['TF'], ['TF'], ['TF'], ['TF'], ['TF'], ['TF'], ['TF'], ['TF'], ['TF'], ['TF'], ['TF'], ['TF'], ['TF'], ['TF'], ['TF'], ['TF'], ['TF'], ['TF'], ['TF'], ['TF'], ['TF'], ['TF'], ['TF'], ['TF'], ['TF'], ['TF']…
168	GO:BP	GO:0043604	amide biosynthetic process	4.68027e-21	TRUE	"The chemical reactions and pathways resulting in the formation of an amide, any derivative of an oxoacid in which an acidic hydroxy group has been replaced by an amino or substituted amino group." [GOC:curators]	888	945	98	27334	0.103704	0.11036	query_1	['GO:0043603', 'GO:0044271']	['Pdhb', 'Acsl1', 'Rps7', 'Fxr1', 'Rps3a', 'Mrps16', 'Pdk3', 'Eif3a', 'Dlat', 'Eif2s2', 'Caprin1', 'Pabpc1', 'Larp4b', 'Rbm8a', 'Lsm14a', 'Tufm', 'Eif4g1', 'Rps10', 'Rps28', 'Fech', 'Rbm3', 'Rps21', 'Vim', 'Gapdh', 'Akt1', 'Mrpl39', 'Pdha1', 'Rps14', 'Eif3j1', 'Dap3', 'Acat1', 'Nolc1', 'Rps27a', 'Ncl', 'Eif1', 'Npm1', 'Ncbp2', 'Rps18', 'Eif5', 'Rpl22l1', 'Dld', 'Sarnp', 'Khdrbs1', 'Mrps23', 'Mrpl…	[['ISS', 'ISO', 'IBA', 'IEA'], ['ISO', 'IBA', 'IEA'], ['IC', 'IEA'], ['IBA', 'IEA'], ['ISS', 'ISO', 'IC', 'IEA'], ['ISS', 'IC', 'IEA'], ['ISS', 'ISO', 'IEA'], ['IDA', 'ISO', 'IBA', 'IEA'], ['ISO', 'IBA', 'IEA'], ['IBA', 'IEA'], ['ISS', 'ISO', 'IEA'], ['IMP'], ['ISS', 'ISO', 'IBA', 'IEA'], ['IEA'], ['ISS', 'ISO', 'IEA'], ['ISS', 'ISO', 'IBA', 'IEA'], ['ISS', 'ISO', 'IC', 'IEA'], ['IC'], ['ISS', 'I…
169	GO:BP	GO:0009056	catabolic process	4.97385e-21	TRUE	"The chemical reactions and pathways resulting in the breakdown of substances, including the breakdown of carbon compounds with the liberation of energy for use by the cell or organism." [ISBN:0198547684]	2533	945	188	27334	0.198942	0.0742203	query_1	['GO:0008152']	['Acadsb', 'Apoa2', 'Pla2g7', 'Acsl1', 'Acads', 'Slc25a12', 'Vdac1', 'Sdf2l1', 'Acadl', 'Cisd1', 'Ogdh', 'Slc25a4', 'Got2', 'Rps7', 'Pygb', 'Dhdh', 'Mgat1', 'Acadvl', 'Fxr1', 'Inpp5b', 'Ugt2b1', 'Aldh6a1', 'Oxct1', 'Snap29', 'Hnrnpa0', 'Ncf1', 'Dpp7', 'Pcca', 'Glb1', 'Smarcc1', 'Xrn2', 'Pabpc1', 'Sh3glb1', 'Git1', 'Larp4b', 'Ezr', 'Aup1', 'Pdcd6ip', 'Rbm8a', 'Itgb1', 'Etfdh', 'Edc3', 'Pklr', 'Fus…	[['ISS', 'ISO', 'IEA'], ['ISO', 'IEA'], ['ISS', 'ISO', 'IEA'], ['ISO', 'IEA'], ['ISO', 'IBA', 'IEA'], ['ISO', 'IEA'], ['IMP', 'ISO', 'IEA'], ['ISO', 'IEA'], ['IEA'], ['IEA'], ['IEA'], ['IDA'], ['IDA', 'ISO', 'IBA', 'IEA'], ['ISO', 'IEA'], ['IDA', 'ISO', 'IBA'], ['IDA', 'IBA'], ['IDA'], ['IMP', 'ISS', 'ISO', 'IEA'], ['IBA'], ['IBA'], ['ISO', 'IEA'], ['ISO', 'IBA', 'IEA'], ['IMP', 'IEA'], ['ISS', '…
170	TF	TF:M10220	Factor: SAP-1a; motif: NRRCCGGAAGYRN	5.28068e-21	TRUE	Factor: SAP-1a; motif: NRRCCGGAAGYRN	9130	963	554	21908	0.575286	0.0606791	query_1	['TF:M00000']	['Ndufa9', 'Ppfia2', 'Slc25a31', 'Slc25a11', 'Slc25a20', 'Atp5mf', 'S100a10', 'Prkar2a', 'Ndufs3', 'Pla2g7', 'Atp5f1e', 'Atp5f1c', 'Sucla2', 'Pdhb', 'Atp5mj', 'Cs', 'Acsl1', 'Slc25a12', 'Vdac1', 'Gemin4', 'Sdf2l1', 'Eml4', 'Dcaf5', 'Acadl', 'Riok3', 'Idh3a', 'Ogdh', 'Slc25a4', 'Pf4', 'Prex1', 'Rps7', 'Ints3', 'Ppig', 'Pygb', 'Ndufs1', 'Mtx2', 'Toe1', 'Fabp4', 'Uqcrc2', 'Mapre2', 'Sdhb', 'Mgat1', …	[['TF'], ['TF'], ['TF'], ['TF'], ['TF'], ['TF'], ['TF'], ['TF'], ['TF'], ['TF'], ['TF'], ['TF'], ['TF'], ['TF'], ['TF'], ['TF'], ['TF'], ['TF'], ['TF'], ['TF'], ['TF'], ['TF'], ['TF'], ['TF'], ['TF'], ['TF'], ['TF'], ['TF'], ['TF'], ['TF'], ['TF'], ['TF'], ['TF'], ['TF'], ['TF'], ['TF'], ['TF'], ['TF'], ['TF'], ['TF'], ['TF'], ['TF'], ['TF'], ['TF'], ['TF'], ['TF'], ['TF'], ['TF'], ['TF'], ['TF']…
171	GO:BP	GO:0043043	peptide biosynthetic process	7.41859e-21	TRUE	"The chemical reactions and pathways resulting in the formation of peptides, compounds of 2 or more (but usually less than 100) amino acids where the alpha carboxyl group of one is bound to the alpha amino group of another. This may include the translation of a precursor protein and its subsequent processing into a functional peptide." [GOC:dph, GOC:jl]	770	945	90	27334	0.0952381	0.116883	query_1	['GO:0006518', 'GO:0043604', 'GO:1901566']	['Rps7', 'Fxr1', 'Rps3a', 'Mrps16', 'Eif3a', 'Eif2s2', 'Caprin1', 'Pabpc1', 'Larp4b', 'Rbm8a', 'Lsm14a', 'Tufm', 'Eif4g1', 'Rps10', 'Rps28', 'Fech', 'Rbm3', 'Rps21', 'Vim', 'Gapdh', 'Akt1', 'Mrpl39', 'Rps14', 'Eif3j1', 'Dap3', 'Nolc1', 'Rps27a', 'Ncl', 'Eif1', 'Npm1', 'Ncbp2', 'Rps18', 'Eif5', 'Rpl22l1', 'Sarnp', 'Khdrbs1', 'Mrps23', 'Mrpl49', 'Pnpt1', 'Hnrnpd', 'App', 'Eif1ax', 'Tpr', 'Thrap3', …	[['IC', 'IEA'], ['IBA', 'IEA'], ['ISS', 'ISO', 'IC', 'IEA'], ['ISS', 'IC', 'IEA'], ['IDA', 'ISO', 'IBA', 'IEA'], ['IBA', 'IEA'], ['ISS', 'ISO', 'IEA'], ['IMP'], ['ISS', 'ISO', 'IBA', 'IEA'], ['IEA'], ['ISS', 'ISO', 'IEA'], ['ISS', 'ISO', 'IBA', 'IEA'], ['ISS', 'ISO', 'IC', 'IEA'], ['IC'], ['ISS', 'ISO', 'IC', 'IEA'], ['IMP', 'IGI'], ['IDA', 'ISS', 'ISO', 'IBA'], ['ISS', 'ISO', 'IC', 'IEA'], ['ISO…
172	TF	TF:M01822_1	Factor: CPBP; motif: SNCCCNN; match class: 1	8.62149e-21	TRUE	Factor: CPBP; motif: SNCCCNN; match class: 1	19985	963	950	21908	0.986501	0.0475357	query_1	['TF:M01822']	['Ndufa9', 'Ppfia2', 'Slc25a31', 'Acadsb', 'Cryab', 'Slc25a11', 'Slc25a20', 'Apoa2', 'Atp5mg', 'Atp5mf', 'S100a10', 'Prkar2a', 'Atp5pb', 'Cavin1', 'Ndufs3', 'Pla2g7', 'Kif5c', 'Atp5f1e', 'Atp5f1c', 'Ppp4r2', 'Sucla2', 'Pdhb', 'Atp5mj', 'Selenom', 'Cs', 'Acsl1', 'Acads', 'Nid2', 'Slc25a12', 'Zadh2', 'Vdac1', 'Gemin4', 'Sdha', 'Prelp', 'Sdf2l1', 'Eml4', 'Dcaf5', 'Angptl1', 'Acadl', 'Cisd1', 'Riok3'…	[['TF'], ['TF'], ['TF'], ['TF'], ['TF'], ['TF'], ['TF'], ['TF'], ['TF'], ['TF'], ['TF'], ['TF'], ['TF'], ['TF'], ['TF'], ['TF'], ['TF'], ['TF'], ['TF'], ['TF'], ['TF'], ['TF'], ['TF'], ['TF'], ['TF'], ['TF'], ['TF'], ['TF'], ['TF'], ['TF'], ['TF'], ['TF'], ['TF'], ['TF'], ['TF'], ['TF'], ['TF'], ['TF'], ['TF'], ['TF'], ['TF'], ['TF'], ['TF'], ['TF'], ['TF'], ['TF'], ['TF'], ['TF'], ['TF'], ['TF']…
173	GO:BP	GO:0006518	peptide metabolic process	1.02177e-20	TRUE	"The chemical reactions and pathways involving peptides, compounds of two or more amino acids where the alpha carboxyl group of one is bound to the alpha amino group of another." [GOC:go_curators]	929	945	100	27334	0.10582	0.107643	query_1	['GO:0043603', 'GO:1901564']	['Rps7', 'Fxr1', 'Rps3a', 'Mrps16', 'Eif3a', 'Eif2s2', 'Caprin1', 'Pabpc1', 'Larp4b', 'Rbm8a', 'Lsm14a', 'Tufm', 'Eif4g1', 'Rps10', 'Rps28', 'Fech', 'Rbm3', 'Rps21', 'Vim', 'Gapdh', 'Akt1', 'Mrpl39', 'Rps14', 'Eif3j1', 'Dap3', 'Pin1', 'Nolc1', 'Rps27a', 'Ncl', 'Eif1', 'Bin1', 'Npm1', 'Ncbp2', 'Rps18', 'Eif5', 'Sod2', 'Rpl22l1', 'Sarnp', 'Khdrbs1', 'Mrps23', 'Mrpl49', 'Pnpt1', 'Hnrnpd', 'App', 'Ei…	[['IC', 'IEA'], ['IBA', 'IEA'], ['ISS', 'ISO', 'IC', 'IEA'], ['ISS', 'IC', 'IEA'], ['IDA', 'ISO', 'IBA', 'IEA'], ['IBA', 'IEA'], ['ISS', 'ISO', 'IEA'], ['IMP'], ['ISS', 'ISO', 'IBA', 'IEA'], ['IEA'], ['ISS', 'ISO', 'IEA'], ['ISS', 'ISO', 'IBA', 'IEA'], ['ISS', 'ISO', 'IC', 'IEA'], ['IC'], ['ISS', 'ISO', 'IC', 'IEA'], ['IMP', 'IGI'], ['IDA', 'ISS', 'ISO', 'IBA'], ['ISS', 'ISO', 'IC', 'IEA'], ['ISO…
174	TF	TF:M01598	Factor: ZBED6; motif: NRRGCTCGCCNN	1.09613e-20	TRUE	Factor: ZBED6; motif: NRRGCTCGCCNN	5574	963	384	21908	0.398754	0.0688913	query_1	['TF:M00000']	['Ppfia2', 'Acadsb', 'Atp5mg', 'S100a10', 'Prkar2a', 'Pla2g7', 'Sucla2', 'Pdhb', 'Cs', 'Nid2', 'Vdac1', 'Gemin4', 'Sdha', 'Sdf2l1', 'Eml4', 'Dcaf5', 'Cisd1', 'Riok3', 'Slc25a4', 'Sub1', 'Ndufb7', 'Ndufs1', 'Abcb7', 'Sap30', 'Uqcrc2', 'Nucks1', 'Dhdh', 'Fxr1', 'Ilk', 'Epb41', 'Rtl5', 'Clybl', 'Sntb2', 'Aldh6a1', 'Atp6v1d', 'Ctdp1', 'Rps3a', 'Snap29', 'Nadsyn1', 'Cdca8', 'Hnrnpa0', 'Arhgap17', 'Cst…	[['TF'], ['TF'], ['TF'], ['TF'], ['TF'], ['TF'], ['TF'], ['TF'], ['TF'], ['TF'], ['TF'], ['TF'], ['TF'], ['TF'], ['TF'], ['TF'], ['TF'], ['TF'], ['TF'], ['TF'], ['TF'], ['TF'], ['TF'], ['TF'], ['TF'], ['TF'], ['TF'], ['TF'], ['TF'], ['TF'], ['TF'], ['TF'], ['TF'], ['TF'], ['TF'], ['TF'], ['TF'], ['TF'], ['TF'], ['TF'], ['TF'], ['TF'], ['TF'], ['TF'], ['TF'], ['TF'], ['TF'], ['TF'], ['TF'], ['TF']…
175	TF	TF:M01078	Factor: c-Ets-1; motif: NNNRCCGGAWRYNNNN	1.18912e-20	TRUE	Factor: c-Ets-1; motif: NNNRCCGGAWRYNNNN	7315	963	469	21908	0.48702	0.0641148	query_1	['TF:M00000']	['Ndufa9', 'Slc25a31', 'Slc25a11', 'Slc25a20', 'Atp5mg', 'Atp5mf', 'Ndufs3', 'Pla2g7', 'Atp5f1e', 'Atp5f1c', 'Sucla2', 'Pdhb', 'Cs', 'Acsl1', 'Vdac1', 'Acadl', 'Cisd1', 'Riok3', 'Idh3a', 'Ogdh', 'Slc25a4', 'Uqcrc1', 'Pf4', 'Sub1', 'Rps7', 'Ints3', 'Ppig', 'Ndufs1', 'Mtx2', 'Toe1', 'Fabp4', 'Abcb7', 'Mapre2', 'Sdhb', 'Mgat1', 'Ilk', 'Ndufa4', 'Wdhd1', 'Rtl5', 'Sntb2', 'Zc3h13', 'Golga3', 'Pola1', …	[['TF'], ['TF'], ['TF'], ['TF'], ['TF'], ['TF'], ['TF'], ['TF'], ['TF'], ['TF'], ['TF'], ['TF'], ['TF'], ['TF'], ['TF'], ['TF'], ['TF'], ['TF'], ['TF'], ['TF'], ['TF'], ['TF'], ['TF'], ['TF'], ['TF'], ['TF'], ['TF'], ['TF'], ['TF'], ['TF'], ['TF'], ['TF'], ['TF'], ['TF'], ['TF'], ['TF'], ['TF'], ['TF'], ['TF'], ['TF'], ['TF'], ['TF'], ['TF'], ['TF'], ['TF'], ['TF'], ['TF'], ['TF'], ['TF'], ['TF']…
176	GO:CC	GO:0043209	myelin sheath	1.33041e-20	TRUE	"An electrically insulating fatty layer that surrounds the axons of many neurons. It is an outgrowth of glial cells: Schwann cells supply the myelin for peripheral neurons while oligodendrocytes supply it to those of the central nervous system." [GOC:cjm, GOC:jl, NIF_Subcellular:sao593830697, Wikipedia:Myelin]	209	950	45	27387	0.0473684	0.215311	query_1	['GO:0110165']	['Cryab', 'Atp5pb', 'Ndufs3', 'Atp5f1c', 'Sucla2', 'Slc25a12', 'Vdac1', 'Sdha', 'Idh3a', 'Slc25a4', 'Uqcrc1', 'Got2', 'Ndufs1', 'Uqcrc2', 'Mdh2', 'Dlat', 'Mif', 'Cox5a', 'Ezr', 'Pdcd6ip', 'Itgb1', 'Tufm', 'Gapdh', 'Atp5f1a', 'Immt', 'Pdha1', 'Atp5pd', 'Rps27a', 'Atp5po', 'Hspd1', 'Dpysl2', 'Sod2', 'Plec', 'Dld', 'Gfap', 'Pdia3', 'Ndufa10', 'Dlst', 'Stip1', 'Uqcrfs1', 'Rala', 'Aco2', 'Rtn4', 'Ckb'…	[['HDA'], ['HDA'], ['HDA'], ['HDA'], ['HDA'], ['HDA'], ['HDA'], ['HDA'], ['HDA'], ['HDA'], ['HDA'], ['HDA'], ['HDA'], ['HDA'], ['HDA'], ['HDA'], ['HDA'], ['HDA'], ['HDA'], ['HDA'], ['IDA'], ['HDA'], ['HDA'], ['HDA'], ['HDA'], ['HDA'], ['HDA'], ['HDA'], ['HDA'], ['HDA'], ['HDA', 'ISO'], ['HDA'], ['IDA'], ['HDA'], ['HDA'], ['HDA'], ['HDA'], ['HDA'], ['HDA'], ['HDA'], ['HDA'], ['HDA'], ['ISO'], ['HD…
177	GO:BP	GO:0007010	cytoskeleton organization	2.08236e-20	TRUE	"A process that is carried out at the cellular level which results in the assembly, arrangement of constituent parts, or disassembly of cytoskeletal structures." [GOC:dph, GOC:jl, GOC:mah]	1484	945	132	27334	0.139683	0.0889488	query_1	['GO:0006996']	['Cryab', 'S100a10', 'Prex1', 'Mapre2', 'Ilk', 'Rcc1', 'Epb41', 'Evl', 'Cdca8', 'Arhgap17', 'Parvb', 'Syne2', 'Pak2', 'Tln1', 'Des', 'Git1', 'Camsap2', 'Ranbp1', 'Ezr', 'Pdlim1', 'Pdcd6ip', 'Lsm14a', 'Krt2', 'Itgb1', 'Smc1a', 'Pacsin2', 'Arpc5', 'Lmnb1', 'Pdcl3', 'Vim', 'Kif15', 'Gapdh', 'Flnc', 'Plek', 'Akt1', 'Lmnb2', 'Cnn2', 'Ank3', 'Arpc3', 'Numa1', 'Crocc', 'Tuba8', 'Map1s', 'Atrx', 'Coro1c'…	[['ISO', 'IEA'], ['ISO', 'IEA'], ['ISO'], ['IBA'], ['ISO'], ['ISS', 'ISO', 'IEA'], ['ISS', 'IBA', 'IEA'], ['IDA', 'ISO', 'IBA', 'NAS', 'IEA'], ['IC'], ['ISO', 'IBA', 'IEA'], ['ISS', 'ISO', 'IBA', 'IEA'], ['IMP'], ['ISO', 'IEA'], ['IMP', 'IEA'], ['ISS', 'ISO', 'IBA', 'IEA'], ['ISS', 'ISO', 'IEA'], ['ISS', 'ISO', 'IBA', 'IEA'], ['IDA', 'IBA'], ['IGI', 'ISS', 'ISO', 'IEA'], ['ISO', 'IBA', 'IEA'], ['…
178	GO:BP	GO:0048519	negative regulation of biological process	2.08742e-20	TRUE	"Any process that stops, prevents, or reduces the frequency, rate or extent of a biological process. Biological processes are regulated by many means; examples include the control of gene expression, protein modification or interaction with a protein or substrate molecule." [GOC:jid]	6022	945	341	27334	0.360847	0.0566257	query_1	['GO:0008150', 'GO:0050789']	['Slc25a31', 'Cryab', 'Apoa2', 'Prkar2a', 'Ndufs3', 'Slc25a12', 'Zadh2', 'Vdac1', 'Riok3', 'Slc25a4', 'Ppp1r8', 'Pf4', 'Sub1', 'Rps7', 'Ints3', 'Fabp4', 'Abcb7', 'Sap30', 'Acadvl', 'Fxr1', 'Ilk', 'Wdhd1', 'Fh', 'Evl', 'Atp2a1', 'Cc2d1b', 'Ctdp1', 'Rps3a', 'Srsf7', 'Rfc1', 'Cdca8', 'Hnrnpa0', 'H1-4', 'Eif3a', 'Lrrfip1', 'Mif', 'Adnp', 'Caprin1', 'Pak2', 'Smarcc1', 'Ccar1', 'Serpina1b', 'Tnfaip8', …	[['IBA'], ['IMP', 'IGI', 'ISS', 'ISO', 'IBA', 'IEA'], ['ISO', 'IEA'], ['IEA'], ['ISS', 'ISO', 'IEA'], ['ISO', 'IEA'], ['IMP'], ['IMP', 'ISO', 'IEA'], ['ISO', 'IEA'], ['ISO', 'IBA', 'IEA'], ['IBA'], ['ISS'], ['ISO', 'IEA'], ['ISO', 'IEA'], ['ISS', 'ISO', 'IEA'], ['IMP'], ['ISS', 'ISO'], ['IDA', 'ISO', 'IC', 'IEA'], ['IMP'], ['ISS', 'ISO', 'IBA', 'IEA'], ['IMP', 'IGI', 'ISO'], ['IMP'], ['ISO'], ['I…
179	GO:BP	GO:0031323	regulation of cellular metabolic process	3.30791e-20	TRUE	"Any process that modulates the frequency, rate or extent of the chemical reactions and pathways by which individual cells transform chemical substances." [GOC:mah]	5673	945	326	27334	0.344974	0.0574652	query_1	['GO:0019222', 'GO:0044237', 'GO:0050794']	['Cryab', 'S100a10', 'Prkar2a', 'Acsl1', 'Slc25a12', 'Vdac1', 'Cisd1', 'Slc25a4', 'Ppp1r8', 'Pf4', 'Sub1', 'Rps7', 'Fabp4', 'Abcb7', 'Sap30', 'Nucks1', 'Acadvl', 'Fxr1', 'Ilk', 'Ndufa4', 'Clybl', 'Fh', 'Cc2d1b', 'Ctdp1', 'Srsf7', 'Rfc1', 'Cdca8', 'Sf3b4', 'Hnrnpa0', 'Ncf1', 'Pdk3', 'H1-4', 'Lrrfip1', 'Rab27a', 'Mif', 'Adnp', 'Morf4l1', 'Caprin1', 'Pak2', 'Smarcc1', 'Ccar1', 'Pabpc1', 'Sh3glb1', '…	[['ISS', 'ISO', 'IEA'], ['IDA'], ['IEA'], ['IMP'], ['ISO', 'IEA'], ['IMP', 'ISO', 'IEA'], ['IMP', 'IEA'], ['IDA'], ['IBA'], ['ISS'], ['ISO', 'IBA', 'IEA'], ['ISO', 'IEA'], ['IMP'], ['IMP', 'ISS', 'ISO', 'IEA'], ['IDA', 'ISO', 'IBA', 'IC', 'IEA'], ['IDA', 'ISO', 'IC', 'IEA'], ['IMP'], ['IBA', 'IEA'], ['ISO', 'IEA'], ['ISS', 'ISO', 'IEA'], ['IDA', 'IMP', 'ISO', 'IBA', 'IEA'], ['ISO'], ['IDA', 'IBA'…
180	TF	TF:M01991_1	Factor: PEA3; motif: RCCGGAAGYN; match class: 1	3.59025e-20	TRUE	Factor: PEA3; motif: RCCGGAAGYN; match class: 1	4179	963	310	21908	0.321911	0.0741804	query_1	['TF:M01991']	['Ndufa9', 'Slc25a11', 'Slc25a20', 'Atp5mg', 'Atp5mf', 'Ndufs3', 'Kif5c', 'Acsl1', 'Vdac1', 'Riok3', 'Pf4', 'Rps7', 'Pygb', 'Mtx2', 'Toe1', 'Mgat1', 'Wdhd1', 'Sntb2', 'Zc3h13', 'Golga3', 'Pola1', 'Atp6v1d', 'Ctdp1', 'Rps3a', 'Cox5b', 'Nadsyn1', 'Sf3b4', 'Mrps16', 'Cstf2', 'Tprkb', 'Pdk3', 'Mdh2', 'H1-4', 'Limd2', 'Golga5', 'Sf3a2', 'Eif3a', 'Exoc1', 'Dpp7', 'Glb1', 'Surf1', 'Tor1b', 'Smarcc1', 'T…	[['TF'], ['TF'], ['TF'], ['TF'], ['TF'], ['TF'], ['TF'], ['TF'], ['TF'], ['TF'], ['TF'], ['TF'], ['TF'], ['TF'], ['TF'], ['TF'], ['TF'], ['TF'], ['TF'], ['TF'], ['TF'], ['TF'], ['TF'], ['TF'], ['TF'], ['TF'], ['TF'], ['TF'], ['TF'], ['TF'], ['TF'], ['TF'], ['TF'], ['TF'], ['TF'], ['TF'], ['TF'], ['TF'], ['TF'], ['TF'], ['TF'], ['TF'], ['TF'], ['TF'], ['TF'], ['TF'], ['TF'], ['TF'], ['TF'], ['TF']…
181	GO:BP	GO:0051641	cellular localization	3.59762e-20	TRUE	"A cellular localization process whereby a substance or cellular entity, such as a protein complex or organelle, is transported to, and/or maintained in, a specific location within a cell including the localization of substances or cellular entities to the cell membrane." [GOC:tb, GOC:vw]	3443	945	229	27334	0.242328	0.0665118	query_1	['GO:0009987', 'GO:0051179']	['Ppfia2', 'Slc25a31', 'Cryab', 'Slc25a20', 'S100a10', 'Cavin1', 'Kif5c', 'Eml4', 'Slc25a4', 'Mtx2', 'Mapre2', 'Epb41', 'Oxct1', 'Atp2a1', 'Atp6v1d', 'Snap29', 'Cdca8', 'Plekhf2', 'Ncf1', 'Exoc1', 'Rab27a', 'Syne2', 'Tor1b', 'Pak2', 'Sh3glb1', 'Exoc3', 'Git1', 'Ranbp1', 'Ezr', 'Mesd', 'Aup1', 'Pdcd6ip', 'Rbm8a', 'Flot1', 'Itgb1', 'Pacsin2', 'Snx3', 'Lmnb1', 'Atp6ap1', 'Necap2', 'Eny2', 'Scp2', 'G…	[['IEA'], ['IMP', 'IBA'], ['ISO', 'IEA'], ['IBA'], ['ISO', 'IEA'], ['IMP'], ['ISS', 'ISO', 'IBA'], ['IEA'], ['IMP', 'ISO', 'IBA'], ['ISS', 'ISO', 'IEA'], ['IBA'], ['ISS', 'ISO', 'IEA'], ['ISO', 'IEA'], ['ISS', 'ISO', 'IEA'], ['ISS', 'ISO', 'IEA'], ['ISO', 'IBA', 'IEA'], ['ISO', 'IC', 'IEA'], ['IBA', 'IEA'], ['ISS', 'IEA'], ['ISO', 'IBA', 'IC', 'IEA'], ['IMP', 'ISO', 'IEA'], ['IMP', 'ISO', 'IEA'],…
182	TF	TF:M01977	Factor: ESE-1; motif: NSMGGAARYN	3.69474e-20	TRUE	Factor: ESE-1; motif: NSMGGAARYN	7690	963	485	21908	0.503634	0.0630689	query_1	['TF:M00000']	['Ndufa9', 'Slc25a11', 'Slc25a20', 'Atp5mg', 'Atp5mf', 'Atp5pb', 'Ndufs3', 'Atp5f1e', 'Atp5f1c', 'Sucla2', 'Pdhb', 'Acsl1', 'Acads', 'Zadh2', 'Vdac1', 'Prelp', 'Riok3', 'Idh3a', 'Ogdh', 'Slc25a4', 'Uqcrc1', 'Pf4', 'Sub1', 'Rps7', 'Ints3', 'Ppig', 'Pygb', 'Ndufs1', 'Mtx2', 'Toe1', 'Fabp4', 'Abcb7', 'Uqcrc2', 'Mapre2', 'Sdhb', 'Mgat1', 'Ilk', 'Rcc1', 'Epb41', 'Wdhd1', 'Clybl', 'Sntb2', 'Zc3h13', 'G…	[['TF'], ['TF'], ['TF'], ['TF'], ['TF'], ['TF'], ['TF'], ['TF'], ['TF'], ['TF'], ['TF'], ['TF'], ['TF'], ['TF'], ['TF'], ['TF'], ['TF'], ['TF'], ['TF'], ['TF'], ['TF'], ['TF'], ['TF'], ['TF'], ['TF'], ['TF'], ['TF'], ['TF'], ['TF'], ['TF'], ['TF'], ['TF'], ['TF'], ['TF'], ['TF'], ['TF'], ['TF'], ['TF'], ['TF'], ['TF'], ['TF'], ['TF'], ['TF'], ['TF'], ['TF'], ['TF'], ['TF'], ['TF'], ['TF'], ['TF']…
183	REAC	REAC:R-MMU-72203	Processing of Capped Intron-Containing Pre-mRNA	3.94609e-20	TRUE	Processing of Capped Intron-Containing Pre-mRNA	226	566	62	8407	0.109541	0.274336	query_1	['REAC:R-MMU-8953854']	['Srsf7', 'Sf3b4', 'Hnrnpa0', 'Cstf2', 'Ccar1', 'Srrm2', 'Rbm8a', 'Fus', 'Srsf11', 'Snrpd3', 'Snrpa1', 'Hnrnph1', 'Snrpb2', 'Hnrnpm', 'Syf2', 'Nup153', 'Srsf1', 'Ncbp2', 'Lsm2', 'Nup50', 'Srsf2', 'Polr2l', 'Srsf5', 'Cdc5l', 'Sarnp', 'Lsm6', 'Nup54', 'Hnrnpa3', 'Hnrnpd', 'Tpr', 'Fip1l1', 'Thoc7', 'Cd2bp2', 'Pabpn1', 'Ybx1', 'Snrnp70', 'Sf1', 'Bud31', 'Snrpa', 'Nup62', 'Prpf3', 'Pqbp1', 'Alyref', '…	[['REAC'], ['REAC'], ['REAC'], ['REAC'], ['REAC'], ['REAC'], ['REAC'], ['REAC'], ['REAC'], ['REAC'], ['REAC'], ['REAC'], ['REAC'], ['REAC'], ['REAC'], ['REAC'], ['REAC'], ['REAC'], ['REAC'], ['REAC'], ['REAC'], ['REAC'], ['REAC'], ['REAC'], ['REAC'], ['REAC'], ['REAC'], ['REAC'], ['REAC'], ['REAC'], ['REAC'], ['REAC'], ['REAC'], ['REAC'], ['REAC'], ['REAC'], ['REAC'], ['REAC'], ['REAC'], ['REAC']…
184	TF	TF:M02913	Factor: SP100; motif: NNCGTCGNNTAAWNN	5.72944e-20	TRUE	Factor: SP100; motif: NNCGTCGNNTAAWNN	8525	963	523	21908	0.543094	0.061349	query_1	['TF:M00000']	['Ndufs7', 'Ndufa9', 'Ppfia2', 'Acadsb', 'Slc25a11', 'Atp5mg', 'Prkar2a', 'Cavin1', 'Atp5f1e', 'Atp5f1c', 'Ppp4r2', 'Sucla2', 'Pdhb', 'Atp5mj', 'Acsl1', 'Nid2', 'Zadh2', 'Eml4', 'Acadl', 'Cisd1', 'Ogdh', 'Slc25a4', 'Ppp1r8', 'Got2', 'Sub1', 'Prex1', 'Ints3', 'Tnnc2', 'Ppig', 'Pygb', 'Ndufs1', 'Mtx2', 'Sap30', 'Uqcrc2', 'Sdhb', 'Acadvl', 'Fxr1', 'Ilk', 'Rcc1', 'Wdhd1', 'Rtl5', 'Tra2a', 'Sntb2', 'Z…	[['TF'], ['TF'], ['TF'], ['TF'], ['TF'], ['TF'], ['TF'], ['TF'], ['TF'], ['TF'], ['TF'], ['TF'], ['TF'], ['TF'], ['TF'], ['TF'], ['TF'], ['TF'], ['TF'], ['TF'], ['TF'], ['TF'], ['TF'], ['TF'], ['TF'], ['TF'], ['TF'], ['TF'], ['TF'], ['TF'], ['TF'], ['TF'], ['TF'], ['TF'], ['TF'], ['TF'], ['TF'], ['TF'], ['TF'], ['TF'], ['TF'], ['TF'], ['TF'], ['TF'], ['TF'], ['TF'], ['TF'], ['TF'], ['TF'], ['TF']…
185	GO:BP	GO:0044260	cellular macromolecule metabolic process	6.08795e-20	TRUE	"The chemical reactions and pathways involving macromolecules, any molecule of high relative molecular mass, the structure of which essentially comprises the multiple repetition of units derived, actually or conceptually, from molecules of low relative molecular mass, as carried out by individual cells." [GOC:mah]	3197	945	217	27334	0.22963	0.0678761	query_1	['GO:0043170', 'GO:0044237']	['Sub1', 'Rps7', 'Ints3', 'Pygb', 'Nucks1', 'Mgat1', 'Fxr1', 'Wdhd1', 'Fh', 'Zc3h13', 'Pola1', 'Rps3a', 'Rfc1', 'Tk1', 'Hnrnpa0', 'Mrps16', 'Tprkb', 'H1-4', 'Eif3a', 'Eif2s2', 'Morf4l1', 'Caprin1', 'Smarcc1', 'Serpina1b', 'Xrn2', 'Pabpc1', 'Sh3glb1', 'Git1', 'Larp4b', 'Aup1', 'Rbm8a', 'Lsm14a', 'Smc1a', 'Arid2', 'Edc3', 'Tufm', 'Fus', 'Ptges3', 'Smc2', 'Eif4g1', 'Rps10', 'Rps28', 'Snrpd3', 'Fech'…	[['ISO', 'IEA'], ['ISO', 'IC', 'IEA'], ['ISS', 'ISO', 'IEA'], ['IDA', 'ISO', 'IBA', 'IEA'], ['ISO', 'IBA', 'IEA'], ['ISS', 'ISO', 'IBA', 'IEA'], ['IBA', 'IEA'], ['IBA'], ['ISO', 'IEA'], ['IDA', 'ISO', 'IC'], ['IDA', 'IMP', 'ISS', 'ISO', 'IBA', 'IEA'], ['ISS', 'ISO', 'IC', 'IEA'], ['IEA'], ['IEA'], ['IDA', 'IBA'], ['ISS', 'IC', 'IEA'], ['IBA'], ['IGI', 'IBA'], ['IDA', 'ISO', 'IBA', 'IEA'], ['IBA',…
186	TF	TF:M01104	Factor: MOVO-B; motif: GNGGGGG	7.0169e-20	TRUE	Factor: MOVO-B; motif: GNGGGGG	7668	963	483	21908	0.501558	0.062989	query_1	['TF:M00000']	['Ppfia2', 'Slc25a31', 'Pla2g7', 'Kif5c', 'Atp5f1c', 'Ppp4r2', 'Sucla2', 'Atp5mj', 'Acsl1', 'Acads', 'Slc25a12', 'Zadh2', 'Vdac1', 'Eml4', 'Dcaf5', 'Acadl', 'Ogdh', 'Uqcrc1', 'Sub1', 'Prex1', 'Rps7', 'Ints3', 'Ppig', 'Ndufb7', 'Abcb7', 'Uqcrc2', 'Nucks1', 'Dhdh', 'Mgat1', 'Fxr1', 'Ilk', 'Epb41', 'Wdhd1', 'Rtl5', 'Clybl', 'Tra2a', 'Sntb2', 'Zc3h13', 'Cox5b', 'Snap29', 'Bdh1', 'Golim4', 'Srsf7', 'N…	[['TF'], ['TF'], ['TF'], ['TF'], ['TF'], ['TF'], ['TF'], ['TF'], ['TF'], ['TF'], ['TF'], ['TF'], ['TF'], ['TF'], ['TF'], ['TF'], ['TF'], ['TF'], ['TF'], ['TF'], ['TF'], ['TF'], ['TF'], ['TF'], ['TF'], ['TF'], ['TF'], ['TF'], ['TF'], ['TF'], ['TF'], ['TF'], ['TF'], ['TF'], ['TF'], ['TF'], ['TF'], ['TF'], ['TF'], ['TF'], ['TF'], ['TF'], ['TF'], ['TF'], ['TF'], ['TF'], ['TF'], ['TF'], ['TF'], ['TF']…
187	GO:BP	GO:1903311	regulation of mRNA metabolic process	7.53687e-20	TRUE	"Any process that modulates the frequency, rate or extent of mRNA metabolic process." [GO_REF:0000058, GOC:TermGenie, GOC:vw]	305	945	54	27334	0.0571429	0.177049	query_1	['GO:0016071', 'GO:0051252']	['Fxr1', 'Srsf7', 'Sf3b4', 'Hnrnpa0', 'Pabpc1', 'Larp4b', 'Rbm8a', 'Fus', 'Srpk1', 'Rbm3', 'Vim', 'Hnrnpm', 'Rbmxl1', 'Ddx17', 'Rbm10', 'Srsf1', 'Ncl', 'Npm1', 'Ncbp2', 'Srsf2', 'Rbm25', 'Khdrbs1', 'Mbnl1', 'Pnpt1', 'Hnrnpd', 'Thrap3', 'Gigyf2', 'Cnot3', 'Snw1', 'Acin1', 'Mtor', 'Ybx1', 'Snrnp70', 'Sf1', 'Carhsp1', 'Snrpa', 'Cdc73', 'Zc3hav1', 'Zbtb7a', 'Srsf4', 'Tia1', 'Rnps1', 'Safb', 'Hnrnpab'…	[['IBA'], ['ISS', 'ISO', 'IEA'], ['IMP', 'IBA'], ['IDA', 'IBA'], ['IMP', 'ISS'], ['ISO', 'IEA'], ['ISS', 'ISO', 'IC'], ['ISO', 'IEA'], ['IDA', 'ISO', 'IBA', 'IEA'], ['IBA'], ['ISO', 'IEA'], ['IBA'], ['ISS', 'IBA'], ['IDA', 'ISO', 'IEA'], ['IDA', 'IMP', 'ISO', 'IEA'], ['IDA', 'IMP'], ['IBA'], ['IDA', 'ISO', 'IEA'], ['IEA'], ['IDA', 'IEA'], ['ISS', 'ISO', 'IBA', 'IEA'], ['IDA', 'ISS', 'ISO', 'IBA',…
188	TF	TF:M00931	Factor: Sp1; motif: GGGGCGGGGC	7.62733e-20	TRUE	Factor: Sp1; motif: GGGGCGGGGC	8688	963	530	21908	0.550363	0.0610037	query_1	['TF:M00000']	['Ppfia2', 'Slc25a31', 'Acadsb', 'Cryab', 'Slc25a20', 'S100a10', 'Prkar2a', 'Atp5pb', 'Cavin1', 'Ndufs3', 'Pla2g7', 'Kif5c', 'Atp5f1e', 'Ppp4r2', 'Sucla2', 'Pdhb', 'Selenom', 'Cs', 'Acsl1', 'Acads', 'Zadh2', 'Eml4', 'Dcaf5', 'Acadl', 'Riok3', 'Idh3a', 'Ogdh', 'Slc25a4', 'Uqcrc1', 'Sub1', 'Prex1', 'Ints3', 'Tnnc2', 'Ppig', 'Pygb', 'Toe1', 'Sap30', 'Nucks1', 'Mapre2', 'Sdhb', 'Mgat1', 'Ilk', 'Inpp5…	[['TF'], ['TF'], ['TF'], ['TF'], ['TF'], ['TF'], ['TF'], ['TF'], ['TF'], ['TF'], ['TF'], ['TF'], ['TF'], ['TF'], ['TF'], ['TF'], ['TF'], ['TF'], ['TF'], ['TF'], ['TF'], ['TF'], ['TF'], ['TF'], ['TF'], ['TF'], ['TF'], ['TF'], ['TF'], ['TF'], ['TF'], ['TF'], ['TF'], ['TF'], ['TF'], ['TF'], ['TF'], ['TF'], ['TF'], ['TF'], ['TF'], ['TF'], ['TF'], ['TF'], ['TF'], ['TF'], ['TF'], ['TF'], ['TF'], ['TF']…
189	TF	TF:M01984	Factor: ERF; motif: ACCGGAARTN	7.78321e-20	TRUE	Factor: ERF; motif: ACCGGAARTN	6031	963	404	21908	0.419522	0.0669872	query_1	['TF:M00000']	['Ndufs7', 'Ndufa9', 'Ppfia2', 'Slc25a11', 'Slc25a20', 'Atp5mf', 'Prkar2a', 'Atp5pb', 'Ndufs3', 'Pla2g7', 'Atp5f1e', 'Atp5f1c', 'Atp5mj', 'Acsl1', 'Vdac1', 'Eml4', 'Acadl', 'Riok3', 'Slc25a4', 'Uqcrc1', 'Pf4', 'Rps7', 'Ints3', 'Ppig', 'Pygb', 'Ndufs1', 'Mtx2', 'Toe1', 'Abcb7', 'Uqcrc2', 'Sdhb', 'Mgat1', 'Ilk', 'Wdhd1', 'Sntb2', 'Zc3h13', 'Golga3', 'Pola1', 'Atp6v1d', 'Ctdp1', 'Rps3a', 'Cox5b', 'S…	[['TF'], ['TF'], ['TF'], ['TF'], ['TF'], ['TF'], ['TF'], ['TF'], ['TF'], ['TF'], ['TF'], ['TF'], ['TF'], ['TF'], ['TF'], ['TF'], ['TF'], ['TF'], ['TF'], ['TF'], ['TF'], ['TF'], ['TF'], ['TF'], ['TF'], ['TF'], ['TF'], ['TF'], ['TF'], ['TF'], ['TF'], ['TF'], ['TF'], ['TF'], ['TF'], ['TF'], ['TF'], ['TF'], ['TF'], ['TF'], ['TF'], ['TF'], ['TF'], ['TF'], ['TF'], ['TF'], ['TF'], ['TF'], ['TF'], ['TF']…
190	KEGG	KEGG:04932	Non-alcoholic fatty liver disease	8.68239e-20	TRUE	Non-alcoholic fatty liver disease	154	503	46	8910	0.0914513	0.298701	query_1	['KEGG:00000']	['Ndufs7', 'Ndufa9', 'Ndufs3', 'Sdha', 'Uqcrc1', 'Ndufb7', 'Ndufs1', 'Uqcrc2', 'Sdhb', 'Ndufa4', 'Cox5b', 'Ndufb6', 'Ndufb10', 'Cox5a', 'Pklr', 'Ndufb8', 'Akt1', 'Ndufs8', 'Ndufa2', 'Pik3r1', 'Ndufv1', 'Prkab1', 'mt-Co3', 'Ndufa10', 'Ndufb9', 'Ndufa12', 'Cyc1', 'Uqcrh', 'Uqcrfs1', 'Ndufa13', 'Uqcr10', 'Cox6c', 'Uqcrq', 'Ndufa5', 'Uqcr11', 'Ndufb3', 'Ndufa6', 'Ndufs6', 'Ndufa8', 'Ndufv3', 'Ndufb4'…	[['KEGG'], ['KEGG'], ['KEGG'], ['KEGG'], ['KEGG'], ['KEGG'], ['KEGG'], ['KEGG'], ['KEGG'], ['KEGG'], ['KEGG'], ['KEGG'], ['KEGG'], ['KEGG'], ['KEGG'], ['KEGG'], ['KEGG'], ['KEGG'], ['KEGG'], ['KEGG'], ['KEGG'], ['KEGG'], ['KEGG'], ['KEGG'], ['KEGG'], ['KEGG'], ['KEGG'], ['KEGG'], ['KEGG'], ['KEGG'], ['KEGG'], ['KEGG'], ['KEGG'], ['KEGG'], ['KEGG'], ['KEGG'], ['KEGG'], ['KEGG'], ['KEGG'], ['KEGG']…
191	TF	TF:M02874	Factor: IRF6; motif: NNNACTCYCGGKNNN	8.78024e-20	TRUE	Factor: IRF6; motif: NNNACTCYCGGKNNN	13449	963	732	21908	0.760125	0.0544278	query_1	['TF:M00000']	['Ndufa9', 'Ppfia2', 'Slc25a31', 'Acadsb', 'Cryab', 'Slc25a11', 'Slc25a20', 'Apoa2', 'Atp5mg', 'S100a10', 'Prkar2a', 'Atp5pb', 'Cavin1', 'Ndufs3', 'Pla2g7', 'Kif5c', 'Atp5f1c', 'Ppp4r2', 'Sucla2', 'Pdhb', 'Selenom', 'Acsl1', 'Nid2', 'Slc25a12', 'Zadh2', 'Vdac1', 'Gemin4', 'Sdha', 'Sdf2l1', 'Eml4', 'Dcaf5', 'Angptl1', 'Riok3', 'Idh3a', 'Ogdh', 'Slc25a4', 'Uqcrc1', 'Ppp1r8', 'Sub1', 'Rps7', 'Ppig',…	[['TF'], ['TF'], ['TF'], ['TF'], ['TF'], ['TF'], ['TF'], ['TF'], ['TF'], ['TF'], ['TF'], ['TF'], ['TF'], ['TF'], ['TF'], ['TF'], ['TF'], ['TF'], ['TF'], ['TF'], ['TF'], ['TF'], ['TF'], ['TF'], ['TF'], ['TF'], ['TF'], ['TF'], ['TF'], ['TF'], ['TF'], ['TF'], ['TF'], ['TF'], ['TF'], ['TF'], ['TF'], ['TF'], ['TF'], ['TF'], ['TF'], ['TF'], ['TF'], ['TF'], ['TF'], ['TF'], ['TF'], ['TF'], ['TF'], ['TF']…
192	GO:BP	GO:0034641	cellular nitrogen compound metabolic process	1.0099e-19	TRUE	"The chemical reactions and pathways involving various organic and inorganic nitrogenous compounds, as carried out by individual cells." [GOC:mah]	9025	945	456	27334	0.48254	0.0505263	query_1	['GO:0006807', 'GO:0044237']	['Ndufs7', 'Ndufa9', 'Acadsb', 'Cryab', 'Atp5mg', 'Atp5mf', 'S100a10', 'Atp5pb', 'Cavin1', 'Ndufs3', 'Kif5c', 'Atp5f1e', 'Atp5f1c', 'Sucla2', 'Pdhb', 'Cs', 'Acsl1', 'Slc25a12', 'Gemin4', 'Sdha', 'Riok3', 'Idh3a', 'Ogdh', 'Ppp1r8', 'Pf4', 'Sub1', 'Rps7', 'Ints3', 'Ndufb7', 'Ndufs1', 'Toe1', 'Fabp4', 'Abcb7', 'Sap30', 'Nucks1', 'Sdhb', 'Mgat1', 'Fxr1', 'Ilk', 'Wdhd1', 'Tra2a', 'Fh', 'Zc3h13', 'Aldh…	[['IC'], ['IC'], ['ISO'], ['ISS', 'ISO', 'IEA'], ['ISO', 'IBA', 'IEA'], ['ISO', 'IBA', 'IEA'], ['IDA'], ['ISO', 'IBA', 'IEA'], ['IDA', 'IMP', 'ISO', 'IBA', 'IEA'], ['IC'], ['ISO'], ['ISA', 'IBA', 'IEA'], ['ISO', 'IBA', 'IEA'], ['ISO', 'IBA', 'IEA'], ['ISS', 'ISO', 'IBA', 'IEA'], ['ISO'], ['ISO', 'IBA', 'IEA'], ['ISO', 'IEA'], ['ISO', 'IBA', 'IEA'], ['IC'], ['ISO', 'IBA', 'IEA'], ['ISO'], ['ISS', …
193	TF	TF:M10212	Factor: E2F-7; motif: GRGGCGGGAANNN	1.08425e-19	TRUE	Factor: E2F-7; motif: GRGGCGGGAANNN	8133	963	504	21908	0.523364	0.0619698	query_1	['TF:M00000']	['Slc25a31', 'Acadsb', 'Slc25a11', 'Atp5mf', 'Prkar2a', 'Atp5pb', 'Cavin1', 'Ndufs3', 'Pla2g7', 'Atp5f1e', 'Atp5f1c', 'Cs', 'Acsl1', 'Zadh2', 'Vdac1', 'Sdf2l1', 'Eml4', 'Dcaf5', 'Acadl', 'Riok3', 'Idh3a', 'Prex1', 'Rps7', 'Ints3', 'Ndufb7', 'Pygb', 'Ndufs1', 'Toe1', 'Uqcrc2', 'Sdhb', 'Mgat1', 'Fxr1', 'Rcc1', 'Wdhd1', 'Rtl5', 'Clybl', 'Fh', 'Sntb2', 'Golga3', 'Aldh6a1', 'Oxct1', 'Cc2d1b', 'Ctdp1',…	[['TF'], ['TF'], ['TF'], ['TF'], ['TF'], ['TF'], ['TF'], ['TF'], ['TF'], ['TF'], ['TF'], ['TF'], ['TF'], ['TF'], ['TF'], ['TF'], ['TF'], ['TF'], ['TF'], ['TF'], ['TF'], ['TF'], ['TF'], ['TF'], ['TF'], ['TF'], ['TF'], ['TF'], ['TF'], ['TF'], ['TF'], ['TF'], ['TF'], ['TF'], ['TF'], ['TF'], ['TF'], ['TF'], ['TF'], ['TF'], ['TF'], ['TF'], ['TF'], ['TF'], ['TF'], ['TF'], ['TF'], ['TF'], ['TF'], ['TF']…
194	TF	TF:M10388	Factor: TAFII250; motif: NAARAWGGCGGMGG	1.23448e-19	TRUE	Factor: TAFII250; motif: NAARAWGGCGGMGG	6146	963	409	21908	0.424714	0.0665473	query_1	['TF:M00000']	['Ndufs7', 'Ndufa9', 'Acadsb', 'Slc25a11', 'Atp5mf', 'Prkar2a', 'Atp5pb', 'Ndufs3', 'Kif5c', 'Atp5f1e', 'Ppp4r2', 'Sucla2', 'Pdhb', 'Cs', 'Zadh2', 'Dcaf5', 'Cisd1', 'Riok3', 'Idh3a', 'Ogdh', 'Slc25a4', 'Uqcrc1', 'Ppp1r8', 'Got2', 'Tnnc2', 'Ppig', 'Ndufs1', 'Abcb7', 'Uqcrc2', 'Nucks1', 'Sdhb', 'Dhdh', 'Fxr1', 'Tra2a', 'Aldh6a1', 'Oxct1', 'Atp2a1', 'Pola1', 'Rps3a', 'Bdh1', 'Srsf7', 'Coq9', 'Cdca8'…	[['TF'], ['TF'], ['TF'], ['TF'], ['TF'], ['TF'], ['TF'], ['TF'], ['TF'], ['TF'], ['TF'], ['TF'], ['TF'], ['TF'], ['TF'], ['TF'], ['TF'], ['TF'], ['TF'], ['TF'], ['TF'], ['TF'], ['TF'], ['TF'], ['TF'], ['TF'], ['TF'], ['TF'], ['TF'], ['TF'], ['TF'], ['TF'], ['TF'], ['TF'], ['TF'], ['TF'], ['TF'], ['TF'], ['TF'], ['TF'], ['TF'], ['TF'], ['TF'], ['TF'], ['TF'], ['TF'], ['TF'], ['TF'], ['TF'], ['TF']…
195	GO:BP	GO:0019538	protein metabolic process	1.24064e-19	TRUE	"The chemical reactions and pathways involving a protein. Includes protein modification." [GOC:ma]	5596	945	321	27334	0.339683	0.0573624	query_1	['GO:0043170', 'GO:0044238', 'GO:1901564']	['Cryab', 'Apoa2', 'S100a10', 'Prkar2a', 'Acsl1', 'Sdf2l1', 'Dcaf5', 'Riok3', 'Ogdh', 'Ppp1r8', 'Rps7', 'Ppig', 'Fabp4', 'Uqcrc2', 'Mgat1', 'Fxr1', 'Ilk', 'Inpp5b', 'Fh', 'Ctdp1', 'Rps3a', 'Cdca8', 'Pdp1', 'Mrps16', 'Ncf1', 'Pdk3', 'H1-4', 'Eif3a', 'Dpp7', 'Eif2s2', 'Mif', 'Adnp', 'Morf4l1', 'Caprin1', 'Pak2', 'Smarcc1', 'Serpina1b', 'Tnfaip8', 'Pabpc1', 'Serpina1c', 'Vrk3', 'Larp4b', 'Ezr', 'Aup…	[['IGI', 'ISO', 'IEA'], ['IDA', 'ISO', 'IBA', 'IEA'], ['ISO', 'IEA'], ['IEA'], ['IMP'], ['ISO', 'IEA'], ['IEA'], ['IEA'], ['ISS', 'ISO', 'IEA'], ['IBA'], ['ISO', 'IC', 'IEA'], ['ISS', 'ISO', 'IBA', 'IEA'], ['IMP'], ['IEA'], ['ISS', 'ISO', 'IBA', 'IEA'], ['IBA', 'IEA'], ['IMP', 'ISO', 'IEA'], ['IMP'], ['ISO'], ['ISS', 'ISO', 'IBA', 'IEA'], ['ISS', 'ISO', 'IC', 'IEA'], ['IC'], ['ISO', 'IBA', 'IEA']…
196	KEGG	KEGG:05012	Parkinson disease	1.44406e-19	TRUE	Parkinson disease	262	503	60	8910	0.119284	0.229008	query_1	['KEGG:00000']	['Ndufs7', 'Ndufa9', 'Slc25a31', 'Atp5pb', 'Ndufs3', 'Kif5c', 'Atp5f1e', 'Atp5f1c', 'Vdac1', 'Sdha', 'Slc25a4', 'Uqcrc1', 'Ndufb7', 'Ndufs1', 'Uqcrc2', 'Sdhb', 'Ndufa4', 'Cox5b', 'Ndufb6', 'Ndufb10', 'Cox5a', 'Ndufb8', 'Atp5f1a', 'Atp5pf', 'Ndufs8', 'Ndufa2', 'Tuba8', 'Atp5pd', 'Rps27a', 'Atp5po', 'Ndufv1', 'mt-Co3', 'Ndufa10', 'Ndufb9', 'Ndufa12', 'Cyc1', 'Uqcrh', 'Psmd9', 'Uqcrfs1', 'Kif5a', 'C…	[['KEGG'], ['KEGG'], ['KEGG'], ['KEGG'], ['KEGG'], ['KEGG'], ['KEGG'], ['KEGG'], ['KEGG'], ['KEGG'], ['KEGG'], ['KEGG'], ['KEGG'], ['KEGG'], ['KEGG'], ['KEGG'], ['KEGG'], ['KEGG'], ['KEGG'], ['KEGG'], ['KEGG'], ['KEGG'], ['KEGG'], ['KEGG'], ['KEGG'], ['KEGG'], ['KEGG'], ['KEGG'], ['KEGG'], ['KEGG'], ['KEGG'], ['KEGG'], ['KEGG'], ['KEGG'], ['KEGG'], ['KEGG'], ['KEGG'], ['KEGG'], ['KEGG'], ['KEGG']…
197	TF	TF:M01752	Factor: ERG; motif: ACCGGAART	1.65532e-19	TRUE	Factor: ERG; motif: ACCGGAART	9560	963	568	21908	0.589823	0.0594142	query_1	['TF:M00000']	['Ndufs7', 'Ndufa9', 'Slc25a31', 'Slc25a11', 'Slc25a20', 'Apoa2', 'Atp5mg', 'Atp5mf', 'Ndufs3', 'Kif5c', 'Atp5f1e', 'Atp5f1c', 'Sucla2', 'Pdhb', 'Selenom', 'Cs', 'Acsl1', 'Acads', 'Slc25a12', 'Vdac1', 'Acadl', 'Riok3', 'Idh3a', 'Ogdh', 'Slc25a4', 'Uqcrc1', 'Pf4', 'Sub1', 'Prex1', 'Rps7', 'Ints3', 'Ppig', 'Ndufb7', 'Ndufs1', 'Mtx2', 'Toe1', 'Fabp4', 'Abcb7', 'Mapre2', 'Sdhb', 'Mgat1', 'Ilk', 'Epb4…	[['TF'], ['TF'], ['TF'], ['TF'], ['TF'], ['TF'], ['TF'], ['TF'], ['TF'], ['TF'], ['TF'], ['TF'], ['TF'], ['TF'], ['TF'], ['TF'], ['TF'], ['TF'], ['TF'], ['TF'], ['TF'], ['TF'], ['TF'], ['TF'], ['TF'], ['TF'], ['TF'], ['TF'], ['TF'], ['TF'], ['TF'], ['TF'], ['TF'], ['TF'], ['TF'], ['TF'], ['TF'], ['TF'], ['TF'], ['TF'], ['TF'], ['TF'], ['TF'], ['TF'], ['TF'], ['TF'], ['TF'], ['TF'], ['TF'], ['TF']…
198	GO:BP	GO:0044085	cellular component biogenesis	1.67013e-19	TRUE	"A process that results in the biosynthesis of constituent macromolecules, assembly, and arrangement of constituent parts of a cellular component. Includes biosynthesis of constituent macromolecules, and those macromolecular modifications that are involved in synthesis or assembly of the cellular component." [GOC:jl, GOC:mah]	4312	945	266	27334	0.281481	0.0616883	query_1	['GO:0071840']	['Ndufs7', 'Ndufa9', 'Cryab', 'Apoa2', 'S100a10', 'Ndufs3', 'Gemin4', 'Riok3', 'Uqcrc1', 'Pf4', 'Sub1', 'Prex1', 'Rps7', 'Ndufb7', 'Ndufs1', 'Abcb7', 'Mapre2', 'Fxr1', 'Ilk', 'Rcc1', 'Epb41', 'Clybl', 'Evl', 'Atp6v1d', 'Snap29', 'Cdca8', 'Tk1', 'Ndufb6', 'H1-4', 'Bop1', 'Parvb', 'Sf3a2', 'Eif3a', 'Rab27a', 'Eif2s2', 'Syne2', 'Surf1', 'Pin4', 'Mif', 'Adnp', 'Ndufb10', 'Pak2', 'Tln1', 'Sh3glb1', 'G…	[['ISS', 'ISO', 'IBA', 'IEA'], ['ISS', 'ISO', 'IEA'], ['IMP', 'ISO', 'IEA'], ['ISO', 'IBA', 'IEA'], ['ISO', 'IEA'], ['IMP', 'ISO', 'IEA'], ['ISO', 'IBA', 'IEA'], ['ISO', 'IBA', 'IEA'], ['ISS'], ['ISO', 'IEA'], ['IEA'], ['ISO'], ['ISO', 'IBA', 'IEA'], ['ISS', 'ISO', 'IEA'], ['IMP', 'ISO', 'IEA'], ['IMP', 'ISS', 'ISO', 'IEA'], ['IBA'], ['IBA'], ['ISO'], ['ISS', 'ISO', 'IEA'], ['ISO'], ['ISS', 'ISO'…
199	HP	HP:0001941	Acidosis	2.28814e-19	TRUE	Abnormal acid accumulation or depletion of base.	376	321	78	5025	0.242991	0.207447	query_1	['HP:0004360']	['Ndufs7', 'Ndufa9', 'Ndufs3', 'Atp5f1e', 'Sucla2', 'Pdhb', 'Acads', 'Slc25a12', 'Sdha', 'Ogdh', 'Slc25a4', 'Got2', 'Ndufb7', 'Ndufs1', 'Uqcrc2', 'Sdhb', 'Acadvl', 'Ndufa4', 'Fh', 'Aldh6a1', 'Oxct1', 'Coq9', 'Pdp1', 'Mrps16', 'Mdh2', 'Pcca', 'Dlat', 'Surf1', 'Ndufb10', 'Cox5a', 'Suclg1', 'Etfdh', 'Tufm', 'Etfb', 'Acat2', 'Etfa', 'Ppa2', 'Hadhb', 'Ndufb8', 'Hadha', 'Hadh', 'Acadm', 'Trnt1', 'Ndufs…	[['HP'], ['HP'], ['HP'], ['HP'], ['HP'], ['HP'], ['HP'], ['HP'], ['HP'], ['HP'], ['HP'], ['HP'], ['HP'], ['HP'], ['HP'], ['HP'], ['HP'], ['HP'], ['HP'], ['HP'], ['HP'], ['HP'], ['HP'], ['HP'], ['HP'], ['HP'], ['HP'], ['HP'], ['HP'], ['HP'], ['HP'], ['HP'], ['HP'], ['HP'], ['HP'], ['HP'], ['HP'], ['HP'], ['HP'], ['HP'], ['HP'], ['HP'], ['HP'], ['HP'], ['HP'], ['HP'], ['HP'], ['HP'], ['HP'], ['HP']…
200	GO:BP	GO:0048523	negative regulation of cellular process	3.91017e-19	TRUE	"Any process that stops, prevents, or reduces the frequency, rate or extent of a cellular process, any of those that are carried out at the cellular level, but are not necessarily restricted to a single cell. For example, cell communication occurs among more than one cell, but occurs at the cellular level." [GOC:jid]	4989	945	294	27334	0.311111	0.0589296	query_1	['GO:0009987', 'GO:0048519', 'GO:0050794']	['Slc25a31', 'Cryab', 'Apoa2', 'Prkar2a', 'Ndufs3', 'Slc25a12', 'Zadh2', 'Vdac1', 'Riok3', 'Slc25a4', 'Ppp1r8', 'Pf4', 'Sub1', 'Rps7', 'Ints3', 'Fabp4', 'Abcb7', 'Sap30', 'Acadvl', 'Fxr1', 'Ilk', 'Fh', 'Evl', 'Cc2d1b', 'Ctdp1', 'Rps3a', 'Srsf7', 'Rfc1', 'Cdca8', 'Hnrnpa0', 'H1-4', 'Eif3a', 'Lrrfip1', 'Mif', 'Adnp', 'Caprin1', 'Pak2', 'Smarcc1', 'Ccar1', 'Tnfaip8', 'Pabpc1', 'Sh3glb1', 'Git1', 'Vr…	[['IBA'], ['IMP', 'IGI', 'ISS', 'ISO', 'IBA', 'IEA'], ['ISO', 'IEA'], ['IEA'], ['ISS', 'ISO', 'IEA'], ['ISO', 'IEA'], ['IMP'], ['IMP', 'ISO', 'IEA'], ['ISO', 'IEA'], ['ISO', 'IBA', 'IEA'], ['IBA'], ['ISS'], ['ISO', 'IEA'], ['ISO', 'IEA'], ['ISS', 'ISO', 'IEA'], ['IMP'], ['ISS', 'ISO'], ['IDA', 'ISO', 'IC', 'IEA'], ['IMP'], ['IBA'], ['IMP', 'IGI', 'ISO'], ['ISO'], ['ISO', 'NAS', 'IEA'], ['IDA', 'I…
201	GO:BP	GO:0019222	regulation of metabolic process	4.19017e-19	TRUE	"Any process that modulates the frequency, rate or extent of the chemical reactions and pathways within a cell or an organism." [GOC:go_curators]	7329	945	389	27334	0.41164	0.0530768	query_1	['GO:0008152', 'GO:0050789']	['Cryab', 'Apoa2', 'S100a10', 'Prkar2a', 'Acsl1', 'Slc25a12', 'Vdac1', 'Cisd1', 'Riok3', 'Slc25a4', 'Ppp1r8', 'Pf4', 'Sub1', 'Rps7', 'Fabp4', 'Abcb7', 'Sap30', 'Nucks1', 'Acadvl', 'Fxr1', 'Ilk', 'Inpp5b', 'Ndufa4', 'Wdhd1', 'Clybl', 'Fh', 'Pola1', 'Cc2d1b', 'Ctdp1', 'Srsf7', 'Rfc1', 'Cdca8', 'Sf3b4', 'Hnrnpa0', 'Ncf1', 'Pdk3', 'H1-4', 'Ighd', 'Lrrfip1', 'Rab27a', 'Mif', 'Adnp', 'Morf4l1', 'Caprin…	[['IMP', 'IGI', 'ISS', 'ISO', 'IEA'], ['ISS', 'ISO', 'IEA'], ['IDA', 'ISO', 'IEA'], ['IEA'], ['IMP'], ['ISO', 'IEA'], ['IMP', 'ISO', 'IEA'], ['IMP', 'IEA'], ['ISO', 'IEA'], ['IDA'], ['IBA'], ['ISS'], ['ISO', 'IBA', 'IEA'], ['ISO', 'IEA'], ['IMP', 'IGI'], ['IMP', 'ISS', 'ISO', 'IEA'], ['IDA', 'ISO', 'IBA', 'IC', 'IEA'], ['IDA', 'ISO', 'IC', 'IEA'], ['IMP'], ['ISS', 'ISO', 'IBA', 'IEA'], ['ISO', 'I…
202	REAC	REAC:R-MMU-72163	mRNA Splicing - Major Pathway	6.01026e-19	TRUE	mRNA Splicing - Major Pathway	170	566	52	8407	0.0918728	0.305882	query_1	['REAC:R-MMU-72172']	['Srsf7', 'Sf3b4', 'Hnrnpa0', 'Cstf2', 'Ccar1', 'Srrm2', 'Rbm8a', 'Fus', 'Srsf11', 'Snrpd3', 'Snrpa1', 'Hnrnph1', 'Snrpb2', 'Hnrnpm', 'Syf2', 'Srsf1', 'Ncbp2', 'Lsm2', 'Srsf2', 'Polr2l', 'Srsf5', 'Cdc5l', 'Lsm6', 'Hnrnpa3', 'Hnrnpd', 'Fip1l1', 'Cd2bp2', 'Pabpn1', 'Ybx1', 'Snrnp70', 'Sf1', 'Bud31', 'Snrpa', 'Prpf3', 'Pqbp1', 'Alyref', 'Sf3b2', 'Gtf2f2', 'Hnrnpa1', 'Rnps1', 'Rbm17', 'Cwc27', 'Srsf1…	[['REAC'], ['REAC'], ['REAC'], ['REAC'], ['REAC'], ['REAC'], ['REAC'], ['REAC'], ['REAC'], ['REAC'], ['REAC'], ['REAC'], ['REAC'], ['REAC'], ['REAC'], ['REAC'], ['REAC'], ['REAC'], ['REAC'], ['REAC'], ['REAC'], ['REAC'], ['REAC'], ['REAC'], ['REAC'], ['REAC'], ['REAC'], ['REAC'], ['REAC'], ['REAC'], ['REAC'], ['REAC'], ['REAC'], ['REAC'], ['REAC'], ['REAC'], ['REAC'], ['REAC'], ['REAC'], ['REAC']…
203	TF	TF:M00933	Factor: Sp1; motif: CCCCGCCCCN	8.52249e-19	TRUE	Factor: Sp1; motif: CCCCGCCCCN	8792	963	531	21908	0.551402	0.0603958	query_1	['TF:M00000']	['Ppfia2', 'Slc25a31', 'Acadsb', 'Cryab', 'Slc25a20', 'S100a10', 'Atp5pb', 'Cavin1', 'Ndufs3', 'Pla2g7', 'Atp5f1e', 'Ppp4r2', 'Sucla2', 'Pdhb', 'Cs', 'Acsl1', 'Acads', 'Slc25a12', 'Zadh2', 'Vdac1', 'Eml4', 'Dcaf5', 'Acadl', 'Idh3a', 'Ogdh', 'Slc25a4', 'Uqcrc1', 'Sub1', 'Prex1', 'Ppig', 'Pygb', 'Toe1', 'Abcb7', 'Sap30', 'Nucks1', 'Mapre2', 'Sdhb', 'Mgat1', 'Fxr1', 'Ilk', 'Epb41', 'Wdhd1', 'Clybl',…	[['TF'], ['TF'], ['TF'], ['TF'], ['TF'], ['TF'], ['TF'], ['TF'], ['TF'], ['TF'], ['TF'], ['TF'], ['TF'], ['TF'], ['TF'], ['TF'], ['TF'], ['TF'], ['TF'], ['TF'], ['TF'], ['TF'], ['TF'], ['TF'], ['TF'], ['TF'], ['TF'], ['TF'], ['TF'], ['TF'], ['TF'], ['TF'], ['TF'], ['TF'], ['TF'], ['TF'], ['TF'], ['TF'], ['TF'], ['TF'], ['TF'], ['TF'], ['TF'], ['TF'], ['TF'], ['TF'], ['TF'], ['TF'], ['TF'], ['TF']…
204	TF	TF:M02844_1	Factor: BCL6B; motif: NNNNCCGCCCCWNNNN; match class: 1	1.23204e-18	TRUE	Factor: BCL6B; motif: NNNNCCGCCCCWNNNN; match class: 1	8563	963	520	21908	0.539979	0.0607264	query_1	['TF:M02844']	['Ppfia2', 'Slc25a31', 'Acadsb', 'Slc25a11', 'Slc25a20', 'S100a10', 'Atp5pb', 'Cavin1', 'Ndufs3', 'Pla2g7', 'Kif5c', 'Atp5f1e', 'Ppp4r2', 'Atp5mj', 'Acsl1', 'Nid2', 'Zadh2', 'Gemin4', 'Sdha', 'Prelp', 'Sdf2l1', 'Eml4', 'Dcaf5', 'Acadl', 'Riok3', 'Idh3a', 'Slc25a4', 'Sub1', 'Prex1', 'Rps7', 'Tnnc2', 'Ppig', 'Pygb', 'Mtx2', 'Sap30', 'Nucks1', 'Sdhb', 'Fxr1', 'Ilk', 'Rcc1', 'Epb41', 'Tra2a', 'Fh', '…	[['TF'], ['TF'], ['TF'], ['TF'], ['TF'], ['TF'], ['TF'], ['TF'], ['TF'], ['TF'], ['TF'], ['TF'], ['TF'], ['TF'], ['TF'], ['TF'], ['TF'], ['TF'], ['TF'], ['TF'], ['TF'], ['TF'], ['TF'], ['TF'], ['TF'], ['TF'], ['TF'], ['TF'], ['TF'], ['TF'], ['TF'], ['TF'], ['TF'], ['TF'], ['TF'], ['TF'], ['TF'], ['TF'], ['TF'], ['TF'], ['TF'], ['TF'], ['TF'], ['TF'], ['TF'], ['TF'], ['TF'], ['TF'], ['TF'], ['TF']…
205	TF	TF:M00430	Factor: E2F-1; motif: NTTSGCGG	1.24838e-18	TRUE	Factor: E2F-1; motif: NTTSGCGG	7001	963	447	21908	0.464174	0.063848	query_1	['TF:M00000']	['Ndufa9', 'Slc25a11', 'Atp5mg', 'Atp5mf', 'Prkar2a', 'Pla2g7', 'Kif5c', 'Atp5f1e', 'Atp5f1c', 'Pdhb', 'Cs', 'Acsl1', 'Gemin4', 'Sdha', 'Prelp', 'Sdf2l1', 'Dcaf5', 'Acadl', 'Cisd1', 'Riok3', 'Idh3a', 'Ogdh', 'Ppp1r8', 'Rps7', 'Ints3', 'Ndufs1', 'Sap30', 'Uqcrc2', 'Nucks1', 'Mapre2', 'Fxr1', 'Ilk', 'Rcc1', 'Ndufa4', 'Tra2a', 'Aldh6a1', 'Pola1', 'Atp6v1d', 'Cox5b', 'Golim4', 'Coq9', 'Rfc1', 'Tk1', …	[['TF'], ['TF'], ['TF'], ['TF'], ['TF'], ['TF'], ['TF'], ['TF'], ['TF'], ['TF'], ['TF'], ['TF'], ['TF'], ['TF'], ['TF'], ['TF'], ['TF'], ['TF'], ['TF'], ['TF'], ['TF'], ['TF'], ['TF'], ['TF'], ['TF'], ['TF'], ['TF'], ['TF'], ['TF'], ['TF'], ['TF'], ['TF'], ['TF'], ['TF'], ['TF'], ['TF'], ['TF'], ['TF'], ['TF'], ['TF'], ['TF'], ['TF'], ['TF'], ['TF'], ['TF'], ['TF'], ['TF'], ['TF'], ['TF'], ['TF']…
206	KEGG	KEGG:03040	Spliceosome	2.09832e-18	TRUE	Spliceosome	151	503	44	8910	0.0874751	0.291391	query_1	['KEGG:00000']	['Tra2a', 'Srsf7', 'Sf3b4', 'Sf3a2', 'Rbm8a', 'Fus', 'Snrpd3', 'Snrpa1', 'Snrpb2', 'Hnrnpm', 'Syf2', 'Srsf1', 'Ncbp2', 'Lsm2', 'Srsf2', 'Rbm25', 'Srsf5', 'Cdc5l', 'Lsm6', 'Hnrnpa3', 'Tcerg1', 'Snw1', 'Acin1', 'Snrnp70', 'Bud31', 'Snrpa', 'Prpf18', 'Prpf3', 'Srsf4', 'Pqbp1', 'Alyref', 'Sf3b2', 'Hnrnpa1', 'Rbm17', 'Srsf10', 'Cwc15', 'Isy1', 'U2af1', 'Lsm4', 'Zmat2', 'Srsf3', 'Snrpc', 'Rbm22', 'Wbp1…	[['KEGG'], ['KEGG'], ['KEGG'], ['KEGG'], ['KEGG'], ['KEGG'], ['KEGG'], ['KEGG'], ['KEGG'], ['KEGG'], ['KEGG'], ['KEGG'], ['KEGG'], ['KEGG'], ['KEGG'], ['KEGG'], ['KEGG'], ['KEGG'], ['KEGG'], ['KEGG'], ['KEGG'], ['KEGG'], ['KEGG'], ['KEGG'], ['KEGG'], ['KEGG'], ['KEGG'], ['KEGG'], ['KEGG'], ['KEGG'], ['KEGG'], ['KEGG'], ['KEGG'], ['KEGG'], ['KEGG'], ['KEGG'], ['KEGG'], ['KEGG'], ['KEGG'], ['KEGG']…
207	TF	TF:M10220_1	Factor: SAP-1a; motif: NRRCCGGAAGYRN; match class: 1	2.14472e-18	TRUE	Factor: SAP-1a; motif: NRRCCGGAAGYRN; match class: 1	3306	963	257	21908	0.266874	0.0777374	query_1	['TF:M10220']	['Ndufa9', 'Slc25a11', 'Slc25a20', 'Atp5mf', 'Ndufs3', 'Atp5f1e', 'Atp5f1c', 'Vdac1', 'Sdf2l1', 'Eml4', 'Dcaf5', 'Riok3', 'Pf4', 'Rps7', 'Ints3', 'Ppig', 'Ndufs1', 'Mtx2', 'Toe1', 'Sdhb', 'Mgat1', 'Ilk', 'Zc3h13', 'Golga3', 'Pola1', 'Rps3a', 'Cox5b', 'Srsf7', 'Cdca8', 'Sf3b4', 'Hnrnpa0', 'Mrps16', 'Cstf2', 'Tprkb', 'H1-4', 'Limd2', 'Bop1', 'Golga5', 'Sf3a2', 'Eif3a', 'Exoc1', 'Surf1', 'Tor1b', 'C…	[['TF'], ['TF'], ['TF'], ['TF'], ['TF'], ['TF'], ['TF'], ['TF'], ['TF'], ['TF'], ['TF'], ['TF'], ['TF'], ['TF'], ['TF'], ['TF'], ['TF'], ['TF'], ['TF'], ['TF'], ['TF'], ['TF'], ['TF'], ['TF'], ['TF'], ['TF'], ['TF'], ['TF'], ['TF'], ['TF'], ['TF'], ['TF'], ['TF'], ['TF'], ['TF'], ['TF'], ['TF'], ['TF'], ['TF'], ['TF'], ['TF'], ['TF'], ['TF'], ['TF'], ['TF'], ['TF'], ['TF'], ['TF'], ['TF'], ['TF']…
208	HP	HP:0003287	Abnormality of mitochondrial metabolism	2.86007e-18	TRUE	A functional anomaly of mitochondria.	176	321	51	5025	0.158879	0.289773	query_1	['HP:0012103']	['Ndufs7', 'Ndufa9', 'Slc25a20', 'Ndufs3', 'Atp5f1e', 'Sucla2', 'Pdhb', 'Sdha', 'Slc25a4', 'Ndufb7', 'Ndufs1', 'Sdhb', 'Acadvl', 'Ndufa4', 'Pdp1', 'Mrps16', 'Dlat', 'Surf1', 'Ndufb10', 'Cox5a', 'Suclg1', 'Etfdh', 'Etfb', 'Etfa', 'Hadha', 'Hadh', 'Acadm', 'Ndufs8', 'Pdha1', 'Ndufa2', 'Ndufv1', 'Dld', 'mt-Co3', 'Mrps23', 'Ndufa10', 'Afg3l2', 'Ndufb9', 'Ndufa12', 'Pnpt1', 'Cyc1', 'Ndufa13', 'Ndufb3'…	[['HP'], ['HP'], ['HP'], ['HP'], ['HP'], ['HP'], ['HP'], ['HP'], ['HP'], ['HP'], ['HP'], ['HP'], ['HP'], ['HP'], ['HP'], ['HP'], ['HP'], ['HP'], ['HP'], ['HP'], ['HP'], ['HP'], ['HP'], ['HP'], ['HP'], ['HP'], ['HP'], ['HP'], ['HP'], ['HP'], ['HP'], ['HP'], ['HP'], ['HP'], ['HP'], ['HP'], ['HP'], ['HP'], ['HP'], ['HP'], ['HP'], ['HP'], ['HP'], ['HP'], ['HP'], ['HP'], ['HP'], ['HP'], ['HP'], ['HP']…
209	TF	TF:M01986_1	Factor: c-ets-1; motif: ACCGGAWRYN; match class: 1	2.93078e-18	TRUE	Factor: c-ets-1; motif: ACCGGAWRYN; match class: 1	2887	963	233	21908	0.241952	0.0807066	query_1	['TF:M01986']	['Slc25a31', 'Slc25a11', 'Atp5mg', 'Ndufs3', 'Vdac1', 'Riok3', 'Pf4', 'Rps7', 'Ndufs1', 'Mtx2', 'Wdhd1', 'Clybl', 'Sntb2', 'Golga3', 'Atp6v1d', 'Bdh1', 'Sf3b4', 'Mrps16', 'Cstf2', 'Tprkb', 'Pdk3', 'Mdh2', 'H1-4', 'Golga5', 'Exoc1', 'Glb1', 'Surf1', 'Tor1b', 'Caprin1', 'Smarcc1', 'Serpina1b', 'Pabpc1', 'Exoc3', 'Git1', 'Vrk3', 'Ezr', 'Atox1', 'Flot1', 'Suclg1', 'Smc1a', 'Tut7', 'Edc3', 'Fus', 'Sma…	[['TF'], ['TF'], ['TF'], ['TF'], ['TF'], ['TF'], ['TF'], ['TF'], ['TF'], ['TF'], ['TF'], ['TF'], ['TF'], ['TF'], ['TF'], ['TF'], ['TF'], ['TF'], ['TF'], ['TF'], ['TF'], ['TF'], ['TF'], ['TF'], ['TF'], ['TF'], ['TF'], ['TF'], ['TF'], ['TF'], ['TF'], ['TF'], ['TF'], ['TF'], ['TF'], ['TF'], ['TF'], ['TF'], ['TF'], ['TF'], ['TF'], ['TF'], ['TF'], ['TF'], ['TF'], ['TF'], ['TF'], ['TF'], ['TF'], ['TF']…
210	GO:BP	GO:0051246	regulation of protein metabolic process	2.96578e-18	TRUE	"Any process that modulates the frequency, rate or extent of the chemical reactions and pathways involving a protein." [GOC:ai]	2657	945	187	27334	0.197884	0.0703801	query_1	['GO:0019538', 'GO:0051171', 'GO:0060255', 'GO:0080090']	['Cryab', 'S100a10', 'Prkar2a', 'Acsl1', 'Ppp1r8', 'Rps7', 'Fabp4', 'Fxr1', 'Ilk', 'Inpp5b', 'Fh', 'Cdca8', 'Ncf1', 'Mif', 'Adnp', 'Caprin1', 'Pak2', 'Smarcc1', 'Serpina1b', 'Tnfaip8', 'Pabpc1', 'Serpina1c', 'Vrk3', 'Larp4b', 'Ezr', 'Hexim1', 'Rbm8a', 'Lsm14a', 'Flot1', 'Ddx58', 'Itgb1', 'Eif4g1', 'Snx3', 'Fech', 'Pdcl3', 'Rbm3', 'Serpinb9', 'Fry', 'Mndal', 'Vim', 'Serpina3k', 'Gapdh', 'Ppp1r7', …	[['IGI', 'ISO', 'IEA'], ['ISO', 'IEA'], ['IEA'], ['IMP'], ['IBA'], ['ISO', 'IEA'], ['IMP'], ['IBA', 'IEA'], ['ISO', 'IEA'], ['IMP'], ['ISO'], ['IC'], ['IEA'], ['IDA', 'ISO', 'IEA'], ['ISO', 'IEA'], ['ISS', 'ISO', 'IEA'], ['ISO', 'IEA'], ['IDA', 'IMP'], ['ISO', 'IBA', 'IEA'], ['IEA'], ['IMP'], ['IEA'], ['IPI'], ['ISS', 'ISO', 'IBA', 'IEA'], ['ISO', 'IEA'], ['ISS', 'ISO', 'IBA', 'IEA'], ['IEA'], ['…
211	GO:BP	GO:0051179	localization	3.40262e-18	TRUE	"Any process in which a cell, a substance, or a cellular entity, such as a protein complex or organelle, is transported, tethered to or otherwise maintained in a specific location. In the case of substances, localization may also be achieved via selective degradation." [GOC:ai, GOC:dos]	5466	945	311	27334	0.329101	0.0568972	query_1	['GO:0008150']	['Ndufs7', 'Ppfia2', 'Slc25a31', 'Cryab', 'Slc25a11', 'Slc25a20', 'Apoa2', 'Atp5mg', 'Atp5mf', 'S100a10', 'Atp5pb', 'Cavin1', 'Kif5c', 'Atp5f1e', 'Atp5f1c', 'Selenom', 'Acsl1', 'Slc25a12', 'Vdac1', 'Eml4', 'Slc25a4', 'Got2', 'Mtx2', 'Fabp4', 'Abcb7', 'Mapre2', 'Ndufa4', 'Epb41', 'Oxct1', 'Atp2a1', 'Atp6v1d', 'Snap29', 'Srsf7', 'Cdca8', 'Arhgap17', 'Plekhf2', 'Ncf1', 'Golga5', 'Ighd', 'Exoc1', 'Ra…	[['IBA'], ['IEA'], ['IMP', 'IBA', 'IEA'], ['ISO', 'IEA'], ['IBA', 'IEA'], ['ISS', 'ISO', 'IBA', 'IEA'], ['IMP', 'ISS', 'ISO', 'IBA', 'IEA'], ['IEA'], ['IEA'], ['ISO', 'IC', 'IEA'], ['IEA'], ['IMP'], ['IMP', 'ISS', 'ISO', 'IBA'], ['IEA'], ['IEA'], ['IMP'], ['ISO', 'IEA'], ['IMP', 'ISS', 'ISO', 'IBA', 'IEA'], ['ISO', 'IEA'], ['IEA'], ['IDA', 'IMP', 'ISS', 'ISO', 'IBA', 'IEA'], ['IEA'], ['ISS', 'ISO…
212	REAC	REAC:R-MMU-72172	mRNA Splicing	3.49375e-18	TRUE	mRNA Splicing	176	566	52	8407	0.0918728	0.295455	query_1	['REAC:R-MMU-72203']	['Srsf7', 'Sf3b4', 'Hnrnpa0', 'Cstf2', 'Ccar1', 'Srrm2', 'Rbm8a', 'Fus', 'Srsf11', 'Snrpd3', 'Snrpa1', 'Hnrnph1', 'Snrpb2', 'Hnrnpm', 'Syf2', 'Srsf1', 'Ncbp2', 'Lsm2', 'Srsf2', 'Polr2l', 'Srsf5', 'Cdc5l', 'Lsm6', 'Hnrnpa3', 'Hnrnpd', 'Fip1l1', 'Cd2bp2', 'Pabpn1', 'Ybx1', 'Snrnp70', 'Sf1', 'Bud31', 'Snrpa', 'Prpf3', 'Pqbp1', 'Alyref', 'Sf3b2', 'Gtf2f2', 'Hnrnpa1', 'Rnps1', 'Rbm17', 'Cwc27', 'Srsf1…	[['REAC'], ['REAC'], ['REAC'], ['REAC'], ['REAC'], ['REAC'], ['REAC'], ['REAC'], ['REAC'], ['REAC'], ['REAC'], ['REAC'], ['REAC'], ['REAC'], ['REAC'], ['REAC'], ['REAC'], ['REAC'], ['REAC'], ['REAC'], ['REAC'], ['REAC'], ['REAC'], ['REAC'], ['REAC'], ['REAC'], ['REAC'], ['REAC'], ['REAC'], ['REAC'], ['REAC'], ['REAC'], ['REAC'], ['REAC'], ['REAC'], ['REAC'], ['REAC'], ['REAC'], ['REAC'], ['REAC']…
213	HP	HP:0012103	Abnormality of the mitochondrion	3.84225e-18	TRUE	An anomaly of the mitochondrion, the membranous cytoplasmic organelle the interior of which is subdivided by cristae. The mitochondrion is a self replicating organelle that is the site of tissue respiration.	198	321	54	5025	0.168224	0.272727	query_1	['HP:0011017']	['Ndufs7', 'Ndufa9', 'Slc25a20', 'Ndufs3', 'Atp5f1e', 'Sucla2', 'Pdhb', 'Sdha', 'Slc25a4', 'Ndufb7', 'Ndufs1', 'Sdhb', 'Acadvl', 'Ndufa4', 'Pdp1', 'Mrps16', 'Dlat', 'Surf1', 'Ndufb10', 'Cox5a', 'Suclg1', 'Etfdh', 'Fus', 'Etfb', 'Etfa', 'Hadha', 'Hadh', 'Acadm', 'Ndufs8', 'Pdha1', 'Ndufa2', 'Ndufv1', 'Dld', 'mt-Co3', 'Mrps23', 'Ndufa10', 'Afg3l2', 'Ndufb9', 'Ndufa12', 'Pnpt1', 'Cyc1', 'Tbk1', 'Ndu…	[['HP'], ['HP'], ['HP'], ['HP'], ['HP'], ['HP'], ['HP'], ['HP'], ['HP'], ['HP'], ['HP'], ['HP'], ['HP'], ['HP'], ['HP'], ['HP'], ['HP'], ['HP'], ['HP'], ['HP'], ['HP'], ['HP'], ['HP'], ['HP'], ['HP'], ['HP'], ['HP'], ['HP'], ['HP'], ['HP'], ['HP'], ['HP'], ['HP'], ['HP'], ['HP'], ['HP'], ['HP'], ['HP'], ['HP'], ['HP'], ['HP'], ['HP'], ['HP'], ['HP'], ['HP'], ['HP'], ['HP'], ['HP'], ['HP'], ['HP']…
214	GO:BP	GO:0048518	positive regulation of biological process	3.9989e-18	TRUE	"Any process that activates or increases the frequency, rate or extent of a biological process. Biological processes are regulated by many means; examples include the control of gene expression, protein modification or interaction with a protein or substrate molecule." [GOC:jid]	6729	945	362	27334	0.383069	0.053797	query_1	['GO:0008150', 'GO:0050789']	['Apoa2', 'S100a10', 'Cavin1', 'Pla2g7', 'Acsl1', 'Slc25a12', 'Vdac1', 'Riok3', 'Slc25a4', 'Pf4', 'Sub1', 'Prex1', 'Rps7', 'Fabp4', 'Abcb7', 'Sap30', 'Nucks1', 'Mapre2', 'Fxr1', 'Ilk', 'Ndufa4', 'Epb41', 'Clybl', 'Fh', 'Oxct1', 'Evl', 'Atp2a1', 'Rfc1', 'Cdca8', 'Sf3b4', 'Hnrnpa0', 'Ncf1', 'Sf3a2', 'Ighd', 'Exoc1', 'Rab27a', 'Syne2', 'Mif', 'Adnp', 'Morf4l1', 'Caprin1', 'Pak2', 'Smarcc1', 'Ccar1',…	[['ISS', 'ISO', 'IEA'], ['IDA', 'ISO', 'IC', 'IEA'], ['IMP'], ['ISO', 'IEA'], ['IMP', 'ISO', 'IEA'], ['ISO', 'IEA'], ['ISO', 'IEA'], ['ISO', 'IEA'], ['IDA', 'ISO'], ['ISS'], ['IBA', 'IEA'], ['IGI', 'ISO'], ['ISO', 'IEA'], ['IMP', 'IGI', 'ISO'], ['IMP', 'ISS', 'ISO', 'IEA'], ['IC'], ['IDA', 'IMP'], ['IMP'], ['ISS', 'ISO', 'IBA', 'IEA'], ['IMP', 'ISO', 'IEA'], ['ISS', 'ISO', 'IEA'], ['ISS', 'ISO', …
215	TF	TF:M00189	Factor: AP-2; motif: MKCCCSCNGGCG	6.80416e-18	TRUE	Factor: AP-2; motif: MKCCCSCNGGCG	8078	963	495	21908	0.514019	0.0612775	query_1	['TF:M00000']	['Ppfia2', 'Slc25a31', 'Acadsb', 'Slc25a20', 'Atp5mf', 'Prkar2a', 'Atp5pb', 'Kif5c', 'Ppp4r2', 'Pdhb', 'Selenom', 'Cs', 'Acsl1', 'Acads', 'Nid2', 'Slc25a12', 'Zadh2', 'Vdac1', 'Sdf2l1', 'Eml4', 'Dcaf5', 'Cisd1', 'Idh3a', 'Slc25a4', 'Pf4', 'Got2', 'Sub1', 'Ppig', 'Ndufb7', 'Pygb', 'Fabp4', 'Nucks1', 'Sdhb', 'Dhdh', 'Mgat1', 'Fxr1', 'Inpp5b', 'Wdhd1', 'Rtl5', 'Clybl', 'Tra2a', 'Sntb2', 'Golga3', 'O…	[['TF'], ['TF'], ['TF'], ['TF'], ['TF'], ['TF'], ['TF'], ['TF'], ['TF'], ['TF'], ['TF'], ['TF'], ['TF'], ['TF'], ['TF'], ['TF'], ['TF'], ['TF'], ['TF'], ['TF'], ['TF'], ['TF'], ['TF'], ['TF'], ['TF'], ['TF'], ['TF'], ['TF'], ['TF'], ['TF'], ['TF'], ['TF'], ['TF'], ['TF'], ['TF'], ['TF'], ['TF'], ['TF'], ['TF'], ['TF'], ['TF'], ['TF'], ['TF'], ['TF'], ['TF'], ['TF'], ['TF'], ['TF'], ['TF'], ['TF']…
216	TF	TF:M08867	Factor: AP2; motif: GCCYGSGGSN	8.71497e-18	TRUE	Factor: AP2; motif: GCCYGSGGSN	7296	963	458	21908	0.475597	0.0627741	query_1	['TF:M00000']	['Slc25a31', 'Acadsb', 'Atp5mg', 'Prkar2a', 'Atp5pb', 'Ndufs3', 'Pla2g7', 'Kif5c', 'Ppp4r2', 'Sucla2', 'Pdhb', 'Atp5mj', 'Cs', 'Acads', 'Nid2', 'Slc25a12', 'Zadh2', 'Vdac1', 'Eml4', 'Dcaf5', 'Cisd1', 'Riok3', 'Ogdh', 'Slc25a4', 'Pf4', 'Sub1', 'Prex1', 'Ppig', 'Mtx2', 'Fabp4', 'Nucks1', 'Mapre2', 'Fxr1', 'Ilk', 'Rcc1', 'Epb41', 'Sntb2', 'Oxct1', 'Atp2a1', 'Pola1', 'Cc2d1b', 'Atp6v1d', 'Ctdp1', 'Rp…	[['TF'], ['TF'], ['TF'], ['TF'], ['TF'], ['TF'], ['TF'], ['TF'], ['TF'], ['TF'], ['TF'], ['TF'], ['TF'], ['TF'], ['TF'], ['TF'], ['TF'], ['TF'], ['TF'], ['TF'], ['TF'], ['TF'], ['TF'], ['TF'], ['TF'], ['TF'], ['TF'], ['TF'], ['TF'], ['TF'], ['TF'], ['TF'], ['TF'], ['TF'], ['TF'], ['TF'], ['TF'], ['TF'], ['TF'], ['TF'], ['TF'], ['TF'], ['TF'], ['TF'], ['TF'], ['TF'], ['TF'], ['TF'], ['TF'], ['TF']…
217	GO:BP	GO:0007005	mitochondrion organization	1.0904e-17	TRUE	"A process that is carried out at the cellular level which results in the assembly, arrangement of constituent parts, or disassembly of a mitochondrion; includes mitochondrial morphogenesis and distribution, and replication of the mitochondrial genome as well as synthesis of new mitochondrial components." [GOC:dph, GOC:jl, GOC:mah, GOC:sgd_curators, PMID:9786946]	551	945	70	27334	0.0740741	0.127042	query_1	['GO:0006996']	['Ndufs7', 'Ndufa9', 'Slc25a31', 'Ndufs3', 'Vdac1', 'Slc25a4', 'Uqcrc1', 'Ndufb7', 'Ndufs1', 'Mtx2', 'Atp2a1', 'Ndufb6', 'Surf1', 'Ndufb10', 'Sh3glb1', 'Atpaf1', 'Apoo', 'Grpel1', 'Ndufb8', 'Akt1', 'Mrpl39', 'Immt', 'Ndufs8', 'Dap3', 'Ndufa2', 'Lonp1', 'Hspd1', 'Nipsnap2', 'Sod2', 'Plec', 'Ndufa10', 'Afg3l2', 'Ndufb9', 'Ndufa12', 'Pnpt1', 'Nrf1', 'Acaa2', 'Bnip3l', 'Pdcd5', 'Tmem126a', 'Ndufa13',…	[['ISS', 'ISO', 'IBA', 'IEA'], ['ISS', 'ISO', 'IEA'], ['IMP', 'IBA'], ['IMP', 'ISO', 'IEA'], ['IMP', 'ISO', 'IEA'], ['IDA', 'IMP', 'IGI', 'ISO', 'IBA'], ['ISS'], ['ISS', 'ISO', 'IEA'], ['IMP', 'ISS', 'ISO', 'IEA'], ['IBA'], ['ISO', 'IEA'], ['ISS', 'ISO', 'IEA'], ['ISS', 'ISO', 'IBA', 'IEA'], ['ISS', 'ISO', 'IEA'], ['IMP'], ['IBA'], ['ISS', 'ISO', 'IBA', 'IEA'], ['IBA'], ['ISS', 'ISO', 'IEA'], ['I…
218	TF	TF:M01974	Factor: EHF; motif: CSCGGAARTN	1.21252e-17	TRUE	Factor: EHF; motif: CSCGGAARTN	6908	963	439	21908	0.455867	0.0635495	query_1	['TF:M00000']	['Ndufa9', 'Slc25a11', 'Slc25a20', 'Atp5mg', 'Atp5mf', 'Atp5pb', 'Ndufs3', 'Atp5f1c', 'Pdhb', 'Acads', 'Zadh2', 'Gemin4', 'Prelp', 'Dcaf5', 'Riok3', 'Idh3a', 'Slc25a4', 'Got2', 'Sub1', 'Prex1', 'Rps7', 'Ints3', 'Ppig', 'Ndufb7', 'Pygb', 'Ndufs1', 'Mtx2', 'Toe1', 'Abcb7', 'Uqcrc2', 'Mgat1', 'Rcc1', 'Wdhd1', 'Fh', 'Sntb2', 'Golga3', 'Evl', 'Pola1', 'Cc2d1b', 'Atp6v1d', 'Ctdp1', 'Rps3a', 'Cox5b', 'S…	[['TF'], ['TF'], ['TF'], ['TF'], ['TF'], ['TF'], ['TF'], ['TF'], ['TF'], ['TF'], ['TF'], ['TF'], ['TF'], ['TF'], ['TF'], ['TF'], ['TF'], ['TF'], ['TF'], ['TF'], ['TF'], ['TF'], ['TF'], ['TF'], ['TF'], ['TF'], ['TF'], ['TF'], ['TF'], ['TF'], ['TF'], ['TF'], ['TF'], ['TF'], ['TF'], ['TF'], ['TF'], ['TF'], ['TF'], ['TF'], ['TF'], ['TF'], ['TF'], ['TF'], ['TF'], ['TF'], ['TF'], ['TF'], ['TF'], ['TF']…
219	GO:CC	GO:0071013	catalytic step 2 spliceosome	1.29565e-17	TRUE	"A spliceosomal complex that contains three snRNPs, including U5, bound to a splicing intermediate in which the first catalytic cleavage of the 5' splice site has occurred. The precise subunit composition differs significantly from that of the catalytic step 1, or activated, spliceosome, and includes many proteins in addition to those found in the associated snRNPs." [GOC:ab, GOC:krc, GOC:mah, IS…	101	950	30	27387	0.0315789	0.29703	query_1	['GO:0005681', 'GO:1902494']	['Sf3a2', 'Srrm2', 'Pabpc1', 'Rbm8a', 'Snrpd3', 'Snrpa1', 'Hnrnph1', 'Snrpb2', 'Hnrnpm', 'Rbmxl1', 'Syf2', 'Srrm1', 'Srsf1', 'Lsm2', 'Cdc5l', 'Hnrnpa3', 'Raly', 'Frg1', 'Snw1', 'Bud31', 'Prpf4b', 'Alyref', 'Sf3b2', 'Hnrnpa1', 'Cwc27', 'Cwc15', 'Isy1', 'U2af1', 'Pnn', 'Rbm22']	[['IEA'], ['ISS', 'ISO', 'IEA'], ['ISO'], ['ISO'], ['ISS', 'ISO', 'IBA', 'IEA'], ['ISS', 'ISO', 'IEA'], ['ISO', 'IEA'], ['ISS', 'ISO', 'IEA'], ['ISO', 'IEA'], ['ISS'], ['ISS', 'ISO', 'IBA', 'IEA'], ['IEA'], ['ISO', 'IEA'], ['ISO', 'IBA', 'IEA'], ['ISS', 'ISO'], ['ISO', 'IBA', 'IEA'], ['ISO', 'IEA'], ['ISO', 'IBA'], ['IEA'], ['ISO', 'IEA'], ['ISO', 'IEA'], ['ISO'], ['ISO', 'IBA', 'IEA'], ['ISO', '…
220	GO:BP	GO:0033043	regulation of organelle organization	1.37127e-17	TRUE	"Any process that modulates the frequency, rate or extent of a process involved in the formation, arrangement of constituent parts, or disassembly of an organelle." [GOC:mah]	1196	945	110	27334	0.116402	0.0919732	query_1	['GO:0006996', 'GO:0051128']	['Slc25a31', 'S100a10', 'Vdac1', 'Slc25a4', 'Sub1', 'Prex1', 'Mapre2', 'Ilk', 'Rcc1', 'Wdhd1', 'Evl', 'Cdca8', 'Arhgap17', 'Syne2', 'Pak2', 'Smarcc1', 'Sh3glb1', 'Git1', 'Camsap2', 'Ezr', 'Pdcd6ip', 'Arid2', 'Arpc5', 'Smc2', 'Smarce1', 'Pip4k2c', 'Kif15', 'Kntc1', 'Pbrm1', 'Plek', 'Akt1', 'Vamp1', 'Arpc3', 'Numa1', 'Crocc', 'Baz1b', 'Map1s', 'G3bp1', 'Numb', 'Atrx', 'Pik3r1', 'Bin1', 'Npm1', 'Vps…	[['IBA'], ['ISO', 'IEA'], ['IMP', 'ISO', 'IEA'], ['IDA', 'IBA'], ['IEA'], ['ISO'], ['IBA'], ['ISO'], ['ISO', 'IEA'], ['IMP'], ['IDA', 'ISO', 'IBA', 'NAS', 'IEA'], ['IC'], ['IBA'], ['IMP'], ['ISO', 'IEA'], ['IC', 'IEA'], ['IMP', 'ISO', 'IEA'], ['ISS', 'ISO', 'IEA'], ['IGI', 'ISS', 'ISO', 'IBA', 'IEA'], ['ISO', 'IBA', 'IEA'], ['ISO'], ['IC'], ['IEA'], ['ISO', 'IC', 'IEA'], ['IC'], ['ISO', 'IEA'], […
221	TF	TF:M01992	Factor: Erm; motif: NCCGGAWGTN	1.53894e-17	TRUE	Factor: Erm; motif: NCCGGAWGTN	5269	963	358	21908	0.371755	0.0679446	query_1	['TF:M00000']	['Slc25a11', 'Slc25a20', 'Atp5mg', 'Atp5mf', 'Ndufs3', 'Kif5c', 'Atp5f1e', 'Sucla2', 'Pdhb', 'Acsl1', 'Vdac1', 'Acadl', 'Riok3', 'Idh3a', 'Ogdh', 'Slc25a4', 'Pf4', 'Prex1', 'Rps7', 'Ints3', 'Ppig', 'Ndufb7', 'Ndufs1', 'Mtx2', 'Fabp4', 'Abcb7', 'Mapre2', 'Sdhb', 'Mgat1', 'Ilk', 'Wdhd1', 'Sntb2', 'Zc3h13', 'Golga3', 'Pola1', 'Atp6v1d', 'Ctdp1', 'Cox5b', 'Nadsyn1', 'Cdca8', 'Sf3b4', 'Mrps16', 'Cstf2…	[['TF'], ['TF'], ['TF'], ['TF'], ['TF'], ['TF'], ['TF'], ['TF'], ['TF'], ['TF'], ['TF'], ['TF'], ['TF'], ['TF'], ['TF'], ['TF'], ['TF'], ['TF'], ['TF'], ['TF'], ['TF'], ['TF'], ['TF'], ['TF'], ['TF'], ['TF'], ['TF'], ['TF'], ['TF'], ['TF'], ['TF'], ['TF'], ['TF'], ['TF'], ['TF'], ['TF'], ['TF'], ['TF'], ['TF'], ['TF'], ['TF'], ['TF'], ['TF'], ['TF'], ['TF'], ['TF'], ['TF'], ['TF'], ['TF'], ['TF']…
222	TF	TF:M05547	Factor: ZAC; motif: KGGGCCR	1.70289e-17	TRUE	Factor: ZAC; motif: KGGGCCR	6711	963	429	21908	0.445483	0.0639249	query_1	['TF:M00000']	['Slc25a31', 'Cryab', 'Slc25a20', 'Atp5mg', 'Atp5pb', 'Cavin1', 'Ndufs3', 'Kif5c', 'Ppp4r2', 'Pdhb', 'Selenom', 'Cs', 'Acsl1', 'Acads', 'Slc25a12', 'Zadh2', 'Gemin4', 'Sdf2l1', 'Eml4', 'Idh3a', 'Ogdh', 'Slc25a4', 'Uqcrc1', 'Ppp1r8', 'Got2', 'Sub1', 'Prex1', 'Ints3', 'Ndufs1', 'Sap30', 'Nucks1', 'Mapre2', 'Dhdh', 'Fxr1', 'Ilk', 'Rcc1', 'Wdhd1', 'Clybl', 'Sntb2', 'Zc3h13', 'Oxct1', 'Atp2a1', 'Pola1…	[['TF'], ['TF'], ['TF'], ['TF'], ['TF'], ['TF'], ['TF'], ['TF'], ['TF'], ['TF'], ['TF'], ['TF'], ['TF'], ['TF'], ['TF'], ['TF'], ['TF'], ['TF'], ['TF'], ['TF'], ['TF'], ['TF'], ['TF'], ['TF'], ['TF'], ['TF'], ['TF'], ['TF'], ['TF'], ['TF'], ['TF'], ['TF'], ['TF'], ['TF'], ['TF'], ['TF'], ['TF'], ['TF'], ['TF'], ['TF'], ['TF'], ['TF'], ['TF'], ['TF'], ['TF'], ['TF'], ['TF'], ['TF'], ['TF'], ['TF']…
223	GO:BP	GO:0051649	establishment of localization in cell	1.75625e-17	TRUE	"Any process, occuring in a cell, that localizes a substance or cellular component. This may occur via movement, tethering or selective degradation." [GOC:ai, GOC:dos, GOC:dph, GOC:tb]	2165	945	161	27334	0.17037	0.0743649	query_1	['GO:0051234', 'GO:0051641']	['Ppfia2', 'Slc25a31', 'Cryab', 'Slc25a20', 'Kif5c', 'Eml4', 'Slc25a4', 'Mtx2', 'Oxct1', 'Atp2a1', 'Snap29', 'Cdca8', 'Plekhf2', 'Ncf1', 'Exoc1', 'Rab27a', 'Syne2', 'Sh3glb1', 'Exoc3', 'Git1', 'Ranbp1', 'Ezr', 'Aup1', 'Pdcd6ip', 'Rbm8a', 'Itgb1', 'Snx3', 'Lmnb1', 'Atp6ap1', 'Eny2', 'Scp2', 'Grpel1', 'Ssb', 'Vamp8', 'Plek', 'Git2', 'Akt1', 'Vamp1', 'Lmnb2', 'Naca', 'Sp100', 'Heatr3', 'Cbl', 'Cnn2'…	[['IEA'], ['IMP', 'IBA'], ['ISO', 'IEA'], ['IBA'], ['ISS', 'ISO', 'IBA'], ['IEA'], ['IMP', 'ISO', 'IBA'], ['ISS', 'ISO', 'IEA'], ['ISO', 'IEA'], ['ISS'], ['ISO', 'IBA'], ['ISO', 'IC', 'IEA'], ['IBA'], ['ISS', 'IEA'], ['IC'], ['IMP', 'ISO', 'IEA'], ['IMP', 'ISO', 'IEA'], ['IMP', 'ISO'], ['IC'], ['IMP', 'IBA'], ['IEA'], ['ISO', 'IBA', 'IEA'], ['ISO', 'IEA'], ['ISO'], ['IC'], ['IMP', 'ISO', 'IEA'], …
224	TF	TF:M00516	Factor: E2F-1; motif: TTTSGCGCGMNR	1.98513e-17	TRUE	Factor: E2F-1; motif: TTTSGCGCGMNR	6018	963	395	21908	0.410177	0.0656364	query_1	['TF:M00000']	['Ndufs7', 'Ndufa9', 'Ppfia2', 'Slc25a31', 'Atp5mf', 'Atp5f1c', 'Pdhb', 'Cs', 'Acsl1', 'Nid2', 'Zadh2', 'Sdha', 'Sdf2l1', 'Dcaf5', 'Acadl', 'Cisd1', 'Riok3', 'Ppp1r8', 'Rps7', 'Ints3', 'Ppig', 'Pygb', 'Uqcrc2', 'Nucks1', 'Mapre2', 'Sdhb', 'Fxr1', 'Wdhd1', 'Clybl', 'Fh', 'Sntb2', 'Pola1', 'Cc2d1b', 'Atp6v1d', 'Rps3a', 'Cox5b', 'Golim4', 'Srsf7', 'Rfc1', 'Tk1', 'Pdp1', 'Hnrnpa0', 'Cstf2', 'Plekhf2'…	[['TF'], ['TF'], ['TF'], ['TF'], ['TF'], ['TF'], ['TF'], ['TF'], ['TF'], ['TF'], ['TF'], ['TF'], ['TF'], ['TF'], ['TF'], ['TF'], ['TF'], ['TF'], ['TF'], ['TF'], ['TF'], ['TF'], ['TF'], ['TF'], ['TF'], ['TF'], ['TF'], ['TF'], ['TF'], ['TF'], ['TF'], ['TF'], ['TF'], ['TF'], ['TF'], ['TF'], ['TF'], ['TF'], ['TF'], ['TF'], ['TF'], ['TF'], ['TF'], ['TF'], ['TF'], ['TF'], ['TF'], ['TF'], ['TF'], ['TF']…
225	HP	HP:0004360	Abnormality of acid-base homeostasis	2.07182e-17	TRUE	An abnormality of the balance or maintenance of the balance of acids and bases in bodily fluids, resulting in an abnormal pH.	430	321	81	5025	0.252336	0.188372	query_1	['HP:0012337']	['Ndufs7', 'Ndufa9', 'Ndufs3', 'Atp5f1e', 'Sucla2', 'Pdhb', 'Acads', 'Slc25a12', 'Sdha', 'Ogdh', 'Slc25a4', 'Got2', 'Ndufb7', 'Ndufs1', 'Uqcrc2', 'Sdhb', 'Acadvl', 'Ndufa4', 'Fh', 'Aldh6a1', 'Oxct1', 'Coq9', 'Pdp1', 'Mrps16', 'Mdh2', 'Pcca', 'Dlat', 'Surf1', 'Ndufb10', 'Cox5a', 'Suclg1', 'Etfdh', 'Tufm', 'Etfb', 'Acat2', 'Etfa', 'Ppa2', 'Hadhb', 'Ndufb8', 'Hadha', 'Hadh', 'Acadm', 'Trnt1', 'Idh2'…	[['HP'], ['HP'], ['HP'], ['HP'], ['HP'], ['HP'], ['HP'], ['HP'], ['HP'], ['HP'], ['HP'], ['HP'], ['HP'], ['HP'], ['HP'], ['HP'], ['HP'], ['HP'], ['HP'], ['HP'], ['HP'], ['HP'], ['HP'], ['HP'], ['HP'], ['HP'], ['HP'], ['HP'], ['HP'], ['HP'], ['HP'], ['HP'], ['HP'], ['HP'], ['HP'], ['HP'], ['HP'], ['HP'], ['HP'], ['HP'], ['HP'], ['HP'], ['HP'], ['HP'], ['HP'], ['HP'], ['HP'], ['HP'], ['HP'], ['HP']…
226	TF	TF:M02090	Factor: E2F-4; motif: GCGGGAAANA	2.48974e-17	TRUE	Factor: E2F-4; motif: GCGGGAAANA	10377	963	596	21908	0.618899	0.0574347	query_1	['TF:M00000']	['Ndufs7', 'Slc25a31', 'Acadsb', 'Slc25a11', 'Atp5mf', 'Prkar2a', 'Atp5pb', 'Cavin1', 'Ndufs3', 'Kif5c', 'Sucla2', 'Atp5mj', 'Selenom', 'Cs', 'Acsl1', 'Acads', 'Nid2', 'Slc25a12', 'Zadh2', 'Vdac1', 'Gemin4', 'Sdha', 'Sdf2l1', 'Eml4', 'Dcaf5', 'Acadl', 'Cisd1', 'Riok3', 'Idh3a', 'Ogdh', 'Ppp1r8', 'Got2', 'Sub1', 'Prex1', 'Rps7', 'Ppig', 'Ndufs1', 'Fabp4', 'Sap30', 'Uqcrc2', 'Nucks1', 'Mapre2', 'Sd…	[['TF'], ['TF'], ['TF'], ['TF'], ['TF'], ['TF'], ['TF'], ['TF'], ['TF'], ['TF'], ['TF'], ['TF'], ['TF'], ['TF'], ['TF'], ['TF'], ['TF'], ['TF'], ['TF'], ['TF'], ['TF'], ['TF'], ['TF'], ['TF'], ['TF'], ['TF'], ['TF'], ['TF'], ['TF'], ['TF'], ['TF'], ['TF'], ['TF'], ['TF'], ['TF'], ['TF'], ['TF'], ['TF'], ['TF'], ['TF'], ['TF'], ['TF'], ['TF'], ['TF'], ['TF'], ['TF'], ['TF'], ['TF'], ['TF'], ['TF']…
227	GO:MF	GO:0003779	actin binding	2.77903e-17	TRUE	"Binding to monomeric or multimeric forms of actin, including actin filaments." [GOC:clt]	450	924	63	25287	0.0681818	0.14	query_1	['GO:0008092']	['Tnnc2', 'Epb41', 'Sntb2', 'Evl', 'Parvb', 'Syne2', 'Tln1', 'Ezr', 'Pdlim1', 'Itgb1', 'Arpc5', 'Shroom3', 'Flnc', 'Adss1', 'Fkbp15', 'Myh11', 'Myh1', 'Ppp1r18', 'Cnn2', 'Arpc3', 'Crocc', 'Map1s', 'Coro1c', 'Vcl', 'Bin1', 'Plec', 'Lsp1', 'Dmtn', 'Myh9', 'Hcls1', 'Tpm3', 'Frg1', 'Lcp1', 'Hdgf', 'Washc1', 'Rcsd1', 'Vasp', 'Myo18a', 'Myh2', 'Diaph1', 'Diaph2', 'Fmnl1', 'Capg', 'Tns1', 'Flnb', 'Flna'…	[['ISO', 'IBA', 'IEA'], ['ISS', 'ISO', 'IEA'], ['IEA'], ['IEA'], ['IBA', 'IEA'], ['IDA', 'IEA'], ['IEA'], ['ISS', 'ISO', 'IBA', 'IEA'], ['ISO', 'IBA', 'IEA'], ['ISO', 'IEA'], ['ISO', 'IBA', 'IEA'], ['IEA'], ['TAS', 'IEA'], ['ISO'], ['IEA'], ['IEA'], ['IBA', 'IEA'], ['IEA'], ['IEA'], ['ISO', 'IBA', 'IEA'], ['IDA'], ['IDA', 'IBA', 'IEA'], ['ISO', 'IBA', 'IEA'], ['IEA'], ['ISO', 'IEA'], ['IDA', 'IEA…
228	TF	TF:M02089_1	Factor: E2F-3; motif: GGCGGGN; match class: 1	3.17304e-17	TRUE	Factor: E2F-3; motif: GGCGGGN; match class: 1	6919	963	438	21908	0.454829	0.0633039	query_1	['TF:M02089']	['Ppfia2', 'Slc25a31', 'Slc25a20', 'Cavin1', 'Pla2g7', 'Kif5c', 'Ppp4r2', 'Pdhb', 'Cs', 'Acsl1', 'Acads', 'Slc25a12', 'Zadh2', 'Eml4', 'Dcaf5', 'Acadl', 'Idh3a', 'Ogdh', 'Slc25a4', 'Sub1', 'Prex1', 'Ppig', 'Toe1', 'Sap30', 'Nucks1', 'Sdhb', 'Mgat1', 'Fxr1', 'Ilk', 'Rcc1', 'Epb41', 'Clybl', 'Tra2a', 'Sntb2', 'Zc3h13', 'Golga3', 'Bdh1', 'Srsf7', 'Nadsyn1', 'Rfc1', 'Pdp1', 'Hnrnpa0', 'Arhgap17', 'Cs…	[['TF'], ['TF'], ['TF'], ['TF'], ['TF'], ['TF'], ['TF'], ['TF'], ['TF'], ['TF'], ['TF'], ['TF'], ['TF'], ['TF'], ['TF'], ['TF'], ['TF'], ['TF'], ['TF'], ['TF'], ['TF'], ['TF'], ['TF'], ['TF'], ['TF'], ['TF'], ['TF'], ['TF'], ['TF'], ['TF'], ['TF'], ['TF'], ['TF'], ['TF'], ['TF'], ['TF'], ['TF'], ['TF'], ['TF'], ['TF'], ['TF'], ['TF'], ['TF'], ['TF'], ['TF'], ['TF'], ['TF'], ['TF'], ['TF'], ['TF']…
229	GO:BP	GO:0050684	regulation of mRNA processing	3.40649e-17	TRUE	"Any process that modulates the frequency, rate or extent of mRNA processing, those processes involved in the conversion of a primary mRNA transcript into a mature mRNA prior to its translation into polypeptide." [GOC:ai]	149	945	36	27334	0.0380952	0.241611	query_1	['GO:0006397', 'GO:1903311']	['Fxr1', 'Srsf7', 'Sf3b4', 'Rbm8a', 'Srpk1', 'Rbm3', 'Rbmxl1', 'Ddx17', 'Rbm10', 'Ncl', 'Npm1', 'Ncbp2', 'Srsf2', 'Rbm25', 'Khdrbs1', 'Mbnl1', 'Thrap3', 'Snw1', 'Acin1', 'Snrnp70', 'Sf1', 'Snrpa', 'Cdc73', 'Zbtb7a', 'Srsf4', 'Tia1', 'Rnps1', 'Safb', 'Cirbp', 'Sfswap', 'Srsf10', 'Iws1', 'Mbnl3', 'Sltm', 'Srsf3', 'Rbm24']	[['IBA'], ['ISS', 'ISO', 'IEA'], ['IMP', 'IBA'], ['ISS', 'ISO', 'IC'], ['IDA', 'ISO', 'IBA', 'IEA'], ['IBA'], ['ISS', 'IBA'], ['IDA', 'ISO', 'IEA'], ['IMP', 'IEA'], ['IBA'], ['IDA'], ['IEA'], ['IDA', 'IEA'], ['ISS', 'ISO', 'IBA', 'IEA'], ['IDA', 'ISS', 'ISO', 'IBA', 'IEA'], ['IBA'], ['ISS', 'ISO', 'IEA'], ['IEA'], ['ISS', 'ISO'], ['IMP'], ['IBA'], ['ISO', 'IEA'], ['ISS', 'ISO', 'IEA'], ['ISS', 'I…
230	GO:BP	GO:0048522	positive regulation of cellular process	3.65212e-17	TRUE	"Any process that activates or increases the frequency, rate or extent of a cellular process, any of those that are carried out at the cellular level, but are not necessarily restricted to a single cell. For example, cell communication occurs among more than one cell, but occurs at the cellular level." [GOC:jid]	6038	945	331	27334	0.350265	0.0548195	query_1	['GO:0009987', 'GO:0048518', 'GO:0050794']	['S100a10', 'Cavin1', 'Pla2g7', 'Acsl1', 'Slc25a12', 'Vdac1', 'Slc25a4', 'Pf4', 'Sub1', 'Prex1', 'Rps7', 'Fabp4', 'Abcb7', 'Nucks1', 'Mapre2', 'Fxr1', 'Ilk', 'Ndufa4', 'Epb41', 'Clybl', 'Fh', 'Oxct1', 'Evl', 'Atp2a1', 'Rfc1', 'Cdca8', 'Sf3b4', 'Ncf1', 'Sf3a2', 'Ighd', 'Exoc1', 'Rab27a', 'Syne2', 'Mif', 'Adnp', 'Morf4l1', 'Caprin1', 'Pak2', 'Smarcc1', 'Ccar1', 'Tnfaip8', 'Rsu1', 'Pabpc1', 'Sh3glb1…	[['IDA', 'ISO', 'IC', 'IEA'], ['IMP'], ['ISO', 'IEA'], ['IMP', 'ISO', 'IEA'], ['ISO', 'IEA'], ['ISO', 'IEA'], ['IDA', 'ISO'], ['ISS'], ['IBA', 'IEA'], ['IGI', 'ISO'], ['ISO', 'IEA'], ['ISO'], ['IMP', 'ISS', 'ISO', 'IEA'], ['IDA', 'IMP'], ['IMP'], ['IBA'], ['IMP', 'ISO', 'IEA'], ['ISS', 'ISO', 'IEA'], ['ISS', 'ISO', 'IEA'], ['IMP'], ['ISO'], ['ISO', 'IEA'], ['IDA', 'ISO', 'IBA', 'IEA'], ['ISS'], […
231	GO:BP	GO:0043484	regulation of RNA splicing	4.56316e-17	TRUE	"Any process that modulates the frequency, rate or extent of RNA splicing, the process of removing sections of the primary RNA transcript to remove sequences not present in the mature form of the RNA and joining the remaining sections to form the mature form of the RNA." [GOC:jl]	189	945	40	27334	0.042328	0.21164	query_1	['GO:0008380', 'GO:0010468', 'GO:0051252']	['Fxr1', 'Srsf7', 'Sf3b4', 'Rbm8a', 'Fus', 'Rbm3', 'Eny2', 'Hnrnph1', 'Rbmxl1', 'Ddx17', 'Rbm10', 'Pik3r1', 'Srsf1', 'Ncl', 'Npm1', 'Srsf2', 'Rbm25', 'Srsf5', 'Khdrbs1', 'Mbnl1', 'Taf6l', 'Thrap3', 'Snw1', 'Acin1', 'Snrnp70', 'Sf1', 'Fam50a', 'Zbtb7a', 'Srsf4', 'Pqbp1', 'Tia1', 'Rnps1', 'Cirbp', 'Sfswap', 'Srsf10', 'Ahnak', 'Mbnl3', 'Srsf3', 'Rbm24', 'Rbm22']	[['IBA'], ['ISS', 'ISO', 'IEA'], ['IMP', 'IBA'], ['ISS', 'ISO'], ['ISO', 'IEA'], ['IBA'], ['IC'], ['ISS', 'ISO', 'IBA', 'IEA'], ['ISS', 'IBA'], ['IDA', 'ISO', 'IEA'], ['IMP', 'IEA'], ['ISS', 'ISO', 'IEA'], ['IMP', 'ISO'], ['IBA'], ['IDA'], ['IDA', 'IEA'], ['ISS', 'ISO', 'IBA', 'IEA'], ['ISO', 'IEA'], ['IDA', 'ISS', 'ISO', 'IBA', 'IEA'], ['ISS', 'ISO', 'IBA', 'IEA'], ['IC'], ['ISS', 'ISO', 'IEA'],…
232	GO:BP	GO:0022607	cellular component assembly	4.95529e-17	TRUE	"The aggregation, arrangement and bonding together of a cellular component." [GOC:isa_complete]	4048	945	247	27334	0.261376	0.0610178	query_1	['GO:0016043', 'GO:0044085']	['Ndufs7', 'Ndufa9', 'Cryab', 'Apoa2', 'S100a10', 'Ndufs3', 'Gemin4', 'Riok3', 'Uqcrc1', 'Pf4', 'Sub1', 'Prex1', 'Ndufb7', 'Ndufs1', 'Abcb7', 'Mapre2', 'Fxr1', 'Ilk', 'Rcc1', 'Epb41', 'Clybl', 'Evl', 'Atp6v1d', 'Snap29', 'Cdca8', 'Tk1', 'Ndufb6', 'H1-4', 'Bop1', 'Parvb', 'Sf3a2', 'Eif3a', 'Eif2s2', 'Syne2', 'Surf1', 'Mif', 'Adnp', 'Ndufb10', 'Pak2', 'Tln1', 'Sh3glb1', 'Git1', 'Camsap2', 'Ezr', 'P…	[['ISS', 'ISO', 'IBA', 'IEA'], ['ISS', 'ISO', 'IEA'], ['IMP', 'ISO', 'IEA'], ['ISO', 'IBA', 'IEA'], ['ISO', 'IEA'], ['IMP', 'ISO', 'IEA'], ['ISO', 'IBA', 'IEA'], ['ISO', 'IEA'], ['ISS'], ['ISO', 'IEA'], ['IEA'], ['ISO'], ['ISS', 'ISO', 'IEA'], ['IMP', 'ISO', 'IEA'], ['IMP', 'ISS', 'ISO', 'IEA'], ['IBA'], ['IBA'], ['ISO'], ['ISS', 'ISO', 'IEA'], ['ISO'], ['ISS', 'ISO', 'IEA'], ['IDA', 'ISO', 'IBA'…
233	REAC	REAC:R-MMU-8953854	Metabolism of RNA	5.30874e-17	TRUE	Metabolism of RNA	532	566	95	8407	0.167845	0.178571	query_1	['REAC:0000000']	['Gemin4', 'Riok3', 'Rps7', 'Rps3a', 'Srsf7', 'Sf3b4', 'Hnrnpa0', 'Cstf2', 'Bop1', 'Ccar1', 'Srrm2', 'Xrn2', 'Pabpc1', 'Rbm8a', 'Edc3', 'Fus', 'Srsf11', 'Eif4g1', 'Rps10', 'Rps28', 'Snrpd3', 'Snrpa1', 'Rps21', 'Hnrnph1', 'Snrpb2', 'Akt1', 'Hnrnpm', 'Rps14', 'Syf2', 'Nup153', 'Rps27a', 'Srsf1', 'Ncl', 'Ncbp2', 'Rps18', 'Lsm2', 'Pes1', 'Nup50', 'Srsf2', 'Rpl22l1', 'Polr2l', 'Srsf5', 'Cdc5l', 'Sarnp…	[['REAC'], ['REAC'], ['REAC'], ['REAC'], ['REAC'], ['REAC'], ['REAC'], ['REAC'], ['REAC'], ['REAC'], ['REAC'], ['REAC'], ['REAC'], ['REAC'], ['REAC'], ['REAC'], ['REAC'], ['REAC'], ['REAC'], ['REAC'], ['REAC'], ['REAC'], ['REAC'], ['REAC'], ['REAC'], ['REAC'], ['REAC'], ['REAC'], ['REAC'], ['REAC'], ['REAC'], ['REAC'], ['REAC'], ['REAC'], ['REAC'], ['REAC'], ['REAC'], ['REAC'], ['REAC'], ['REAC']…
234	GO:BP	GO:0033036	macromolecule localization	5.92365e-17	TRUE	"Any process in which a macromolecule is transported to, or maintained in, a specific location." [GOC:mah]	3051	945	202	27334	0.213757	0.0662078	query_1	['GO:0051179']	['Slc25a11', 'Slc25a20', 'Apoa2', 'S100a10', 'Cavin1', 'Kif5c', 'Selenom', 'Acsl1', 'Got2', 'Mtx2', 'Fabp4', 'Mapre2', 'Epb41', 'Oxct1', 'Atp6v1d', 'Snap29', 'Srsf7', 'Plekhf2', 'Ncf1', 'Exoc1', 'Mif', 'Tor1b', 'Pak2', 'Sh3glb1', 'Exoc3', 'Git1', 'Ezr', 'Mesd', 'Aup1', 'Pdcd6ip', 'Rbm8a', 'Flot1', 'Itgb1', 'Pacsin2', 'Acat2', 'Snx3', 'Lmnb1', 'Atp6ap1', 'Necap2', 'Eny2', 'Scp2', 'Grpel1', 'Apoc1'…	[['IEA'], ['IEA'], ['IMP', 'ISO', 'IBA', 'IEA'], ['ISO', 'IEA'], ['IMP'], ['IMP', 'ISS', 'ISO'], ['IMP'], ['ISO', 'IEA'], ['IEA'], ['IEA'], ['IDA', 'IBA'], ['IBA'], ['ISS', 'ISO', 'IEA'], ['ISO', 'IEA'], ['ISS', 'ISO', 'IEA'], ['IEA'], ['IEA'], ['IEA'], ['ISS', 'IEA'], ['ISO', 'IEA'], ['IDA', 'IMP'], ['IBA'], ['ISO', 'IEA'], ['IMP', 'ISO', 'IEA'], ['IEA'], ['ISO'], ['IGI', 'ISO', 'IBA', 'IEA'], […
235	GO:CC	GO:0099512	supramolecular fiber	7.29269e-17	TRUE	"A polymer consisting of an indefinite number of protein or protein complex subunits that have polymerised to form a fiber-shaped structure." [GOC:dos]	1040	950	98	27387	0.103158	0.0942308	query_1	['GO:0099081']	['Cryab', 'Kif5c', 'Eml4', 'Tnnc2', 'Mapre2', 'Fxr1', 'Ilk', 'Sntb2', 'Atp2a1', 'Parvb', 'Eif3a', 'Syne2', 'Des', 'Camsap2', 'Ezr', 'Pdlim1', 'Krt2', 'Ptges3', 'Lmnb1', 'Vim', 'Shroom3', 'Kif15', 'Kntc1', 'Flnc', 'Lmnb2', 'Myh1', 'Ank3', 'Clasp1', 'Arpc3', 'Numa1', 'Tbca', 'Pgm1', 'Dbi', 'Tuba8', 'Map1s', 'Stub1', 'Vcl', 'Bin1', 'Dpysl2', 'Incenp', 'Plec', 'Dmtn', 'Myh9', 'Gfap', 'Hcls1', 'Cd2ap'…	[['IDA', 'ISO', 'IEA'], ['IBA', 'IEA'], ['IEA'], ['ISO', 'IBA', 'IEA'], ['IBA', 'IEA'], ['IDA'], ['ISO', 'IEA'], ['IEA'], ['ISS', 'ISO'], ['IEA'], ['ISO', 'IEA'], ['IDA', 'ISO', 'IEA'], ['IDA', 'ISO', 'IBA', 'IEA'], ['IDA', 'ISO', 'IBA', 'IEA'], ['ISS', 'ISO', 'IEA'], ['ISO', 'IBA', 'IEA'], ['IDA', 'IBA', 'IEA'], ['ISO'], ['IDA', 'IEA'], ['IDA', 'ISO', 'IBA', 'TAS', 'IEA'], ['IEA'], ['IBA', 'IEA'…
236	GO:BP	GO:0006950	response to stress	7.87656e-17	TRUE	"Any process that results in a change in state or activity of a cell or an organism (in terms of movement, secretion, enzyme production, gene expression, etc.) as a result of a disturbance in organismal or cellular homeostasis, usually, but not necessarily, exogenous (e.g. temperature, humidity, ionizing radiation)." [GOC:mah]	4131	945	250	27334	0.26455	0.060518	query_1	['GO:0050896']	['Cryab', 'S100a10', 'Pla2g7', 'Vdac1', 'Prelp', 'Sdf2l1', 'Riok3', 'Pf4', 'Ints3', 'Fabp4', 'Nucks1', 'Acadvl', 'Fxr1', 'Ilk', 'Wdhd1', 'Fh', 'Oxct1', 'Evl', 'Atp2a1', 'Pola1', 'Rfc1', 'Hnrnpa0', 'Ncf1', 'Pdk3', 'Ighd', 'Rab27a', 'Mif', 'Morf4l1', 'Smarcc1', 'Serpina1b', 'Tnfaip8', 'Xrn2', 'Sh3glb1', 'Git1', 'Ezr', 'Pdlim1', 'Atox1', 'Aup1', 'Hexim1', 'Lsm14a', 'Padi4', 'Flot1', 'Ddx58', 'Itgb1'…	[['IMP', 'ISO', 'IBA', 'IEA'], ['IC'], ['TAS'], ['IMP', 'ISO', 'IEA'], ['IDA'], ['ISO', 'IEA'], ['ISO', 'IEA'], ['IMP', 'ISS', 'IBA', 'IEA'], ['ISS', 'ISO', 'IEA'], ['IMP', 'IEA'], ['ISO', 'IBA', 'IEA'], ['IMP'], ['IBA'], ['ISO'], ['IBA'], ['ISO', 'IEA'], ['IEA'], ['IDA', 'NAS'], ['ISO', 'IEA'], ['ISS', 'ISO'], ['IEA'], ['IDA'], ['IMP', 'ISO', 'IEA'], ['ISS', 'ISO', 'IEA'], ['IBA'], ['IMP'], ['ID…
237	GO:CC	GO:0030054	cell junction	9.98638e-17	TRUE	"A cellular component that forms a specialized region of connection between two or more cells, or between a cell and the extracellular matrix, or between two membrane-bound components of a cell, such as flagella." [GOC:aruk, GOC:bc, GOC:mah, http://www.vivo.colostate.edu/hbooks/cmb/cells/pmemb/junctions_a.html, ISBN:0198506732, PMID:26820516, PMID:28096264]	2140	950	156	27387	0.164211	0.0728972	query_1	['GO:0110165']	['Ndufs7', 'Ppfia2', 'Cryab', 'Vdac1', 'Rps7', 'Mapre2', 'Fxr1', 'Ilk', 'Epb41', 'Sntb2', 'Evl', 'Rps3a', 'Snap29', 'Arhgap17', 'Parvb', 'Eif3a', 'Syne2', 'Caprin1', 'Pak2', 'Tln1', 'Rsu1', 'Des', 'Pabpc1', 'Sh3glb1', 'Exoc3', 'Git1', 'Mpp1', 'Ezr', 'Pdlim1', 'Pdcd6ip', 'Flot1', 'Ddx58', 'Itgb1', 'Pacsin2', 'Tufm', 'Fus', 'Eif4g1', 'Atp6ap1', 'Rps21', 'Hnrnph1', 'Gapdh', 'Git2', 'Akt1', 'Vamp1', …	[['ISO'], ['IEA'], ['ISO', 'IEA'], ['ISO'], ['EXP', 'IDA'], ['IDA', 'ISO', 'IEA'], ['IDA', 'IBA'], ['IDA', 'ISO', 'IBA', 'IEA'], ['ISO', 'IEA'], ['IDA', 'IBA', 'IEA'], ['IDA'], ['EXP', 'IDA'], ['IEA'], ['IEA'], ['ISS', 'ISO', 'IBA', 'IEA'], ['EXP', 'IDA'], ['ISO', 'IEA'], ['EXP', 'IDA', 'ISO', 'IEA'], ['IDA', 'IEP', 'ISO', 'IEA'], ['IDA', 'ISS', 'ISO', 'IBA', 'IEA'], ['IEA'], ['IDA', 'ISO', 'IBA'…
238	KEGG	KEGG:05010	Alzheimer disease	1.01946e-16	TRUE	Alzheimer disease	380	503	69	8910	0.137177	0.181579	query_1	['KEGG:00000']	['Ndufs7', 'Ndufa9', 'Slc25a31', 'Atp5pb', 'Ndufs3', 'Kif5c', 'Atp5f1e', 'Atp5f1c', 'Vdac1', 'Sdha', 'Slc25a4', 'Uqcrc1', 'Ndufb7', 'Ndufs1', 'Uqcrc2', 'Sdhb', 'Ndufa4', 'Atp2a1', 'Cox5b', 'Ndufb6', 'Ndufb10', 'Cox5a', 'Ndufb8', 'Gapdh', 'Atp5f1a', 'Atp5pf', 'Akt1', 'Ndufs8', 'Ppid', 'Ndufa2', 'Tuba8', 'Atp5pd', 'Atp5po', 'Pik3r1', 'Ndufv1', 'mt-Co3', 'Ndufa10', 'Ndufb9', 'Ndufa12', 'Cyc1', 'Uqcr…	[['KEGG'], ['KEGG'], ['KEGG'], ['KEGG'], ['KEGG'], ['KEGG'], ['KEGG'], ['KEGG'], ['KEGG'], ['KEGG'], ['KEGG'], ['KEGG'], ['KEGG'], ['KEGG'], ['KEGG'], ['KEGG'], ['KEGG'], ['KEGG'], ['KEGG'], ['KEGG'], ['KEGG'], ['KEGG'], ['KEGG'], ['KEGG'], ['KEGG'], ['KEGG'], ['KEGG'], ['KEGG'], ['KEGG'], ['KEGG'], ['KEGG'], ['KEGG'], ['KEGG'], ['KEGG'], ['KEGG'], ['KEGG'], ['KEGG'], ['KEGG'], ['KEGG'], ['KEGG']…
239	GO:BP	GO:0044248	cellular catabolic process	1.06981e-16	TRUE	"The chemical reactions and pathways resulting in the breakdown of substances, carried out by individual cells." [GOC:jl]	2024	945	152	27334	0.160847	0.0750988	query_1	['GO:0009056', 'GO:0044237']	['Acadsb', 'Apoa2', 'Pla2g7', 'Acsl1', 'Acads', 'Vdac1', 'Acadl', 'Cisd1', 'Slc25a4', 'Got2', 'Rps7', 'Pygb', 'Mgat1', 'Acadvl', 'Fxr1', 'Ugt2b1', 'Aldh6a1', 'Oxct1', 'Snap29', 'Hnrnpa0', 'Ncf1', 'Smarcc1', 'Xrn2', 'Pabpc1', 'Sh3glb1', 'Git1', 'Larp4b', 'Aup1', 'Rbm8a', 'Etfdh', 'Edc3', 'Fus', 'Etfb', 'Acat2', 'Eif4g1', 'Etfa', 'Pdcl3', 'Pip4k2c', 'Scp2', 'Apoc1', 'Ssb', 'Hadhb', 'Vim', 'Hadha', …	[['ISS', 'ISO', 'IEA'], ['ISO', 'IEA'], ['ISS', 'ISO', 'IEA'], ['ISO', 'IEA'], ['ISO', 'IBA', 'IEA'], ['IMP', 'ISO', 'IEA'], ['IEA'], ['IEA'], ['IDA'], ['IDA', 'ISO', 'IBA', 'IEA'], ['ISO', 'IEA'], ['IDA', 'ISO', 'IBA'], ['IDA'], ['IMP', 'ISS', 'ISO', 'IEA'], ['IBA'], ['ISO', 'IEA'], ['ISO', 'IBA', 'IEA'], ['IMP', 'IEA'], ['ISS', 'ISO', 'IEA'], ['IDA', 'IBA'], ['ISO'], ['IDA', 'IMP'], ['ISS', 'IS…
240	GO:BP	GO:0051234	establishment of localization	1.17531e-16	TRUE	"Any process that localizes a substance or cellular component. This may occur via movement, tethering or selective degradation." [GOC:ai, GOC:dos]	4797	945	278	27334	0.29418	0.0579529	query_1	['GO:0051179']	['Ndufs7', 'Ppfia2', 'Slc25a31', 'Cryab', 'Slc25a11', 'Slc25a20', 'Apoa2', 'Atp5mg', 'Atp5mf', 'S100a10', 'Atp5pb', 'Cavin1', 'Kif5c', 'Atp5f1e', 'Atp5f1c', 'Selenom', 'Acsl1', 'Slc25a12', 'Vdac1', 'Eml4', 'Slc25a4', 'Got2', 'Mtx2', 'Fabp4', 'Abcb7', 'Ndufa4', 'Epb41', 'Oxct1', 'Atp2a1', 'Atp6v1d', 'Snap29', 'Srsf7', 'Cdca8', 'Arhgap17', 'Plekhf2', 'Ncf1', 'Golga5', 'Ighd', 'Exoc1', 'Rab27a', 'Sy…	[['IBA'], ['IEA'], ['IMP', 'IBA', 'IEA'], ['ISO', 'IEA'], ['IBA', 'IEA'], ['ISS', 'ISO', 'IBA', 'IEA'], ['IMP', 'ISS', 'ISO', 'IBA', 'IEA'], ['IEA'], ['IEA'], ['ISO', 'IC', 'IEA'], ['IEA'], ['IMP'], ['IMP', 'ISS', 'ISO', 'IBA'], ['IEA'], ['IEA'], ['IMP'], ['ISO', 'IEA'], ['IMP', 'ISS', 'ISO', 'IBA', 'IEA'], ['ISO', 'IEA'], ['IEA'], ['IDA', 'IMP', 'ISS', 'ISO', 'IBA', 'IEA'], ['IEA'], ['ISS', 'ISO…
241	GO:CC	GO:0099081	supramolecular polymer	1.23802e-16	TRUE	"A polymeric supramolecular structure." [GOC:dos]	1048	950	98	27387	0.103158	0.0935115	query_1	['GO:0099080']	['Cryab', 'Kif5c', 'Eml4', 'Tnnc2', 'Mapre2', 'Fxr1', 'Ilk', 'Sntb2', 'Atp2a1', 'Parvb', 'Eif3a', 'Syne2', 'Des', 'Camsap2', 'Ezr', 'Pdlim1', 'Krt2', 'Ptges3', 'Lmnb1', 'Vim', 'Shroom3', 'Kif15', 'Kntc1', 'Flnc', 'Lmnb2', 'Myh1', 'Ank3', 'Clasp1', 'Arpc3', 'Numa1', 'Tbca', 'Pgm1', 'Dbi', 'Tuba8', 'Map1s', 'Stub1', 'Vcl', 'Bin1', 'Dpysl2', 'Incenp', 'Plec', 'Dmtn', 'Myh9', 'Gfap', 'Hcls1', 'Cd2ap'…	[['IDA', 'ISO', 'IEA'], ['IBA', 'IEA'], ['IEA'], ['ISO', 'IBA', 'IEA'], ['IBA', 'IEA'], ['IDA'], ['ISO', 'IEA'], ['IEA'], ['ISS', 'ISO'], ['IEA'], ['ISO', 'IEA'], ['IDA', 'ISO', 'IEA'], ['IDA', 'ISO', 'IBA', 'IEA'], ['IDA', 'ISO', 'IBA', 'IEA'], ['ISS', 'ISO', 'IEA'], ['ISO', 'IBA', 'IEA'], ['IDA', 'IBA', 'IEA'], ['ISO'], ['IDA', 'IEA'], ['IDA', 'ISO', 'IBA', 'TAS', 'IEA'], ['IEA'], ['IBA', 'IEA'…
242	TF	TF:M10234	Factor: Fli-1; motif: GNNRCCGGAAGYGS	1.48736e-16	TRUE	Factor: Fli-1; motif: GNNRCCGGAAGYGS	6472	963	414	21908	0.429907	0.0639679	query_1	['TF:M00000']	['Ndufa9', 'Slc25a31', 'Slc25a11', 'Slc25a20', 'Atp5mf', 'S100a10', 'Ndufs3', 'Atp5f1e', 'Atp5f1c', 'Sucla2', 'Cs', 'Acsl1', 'Sdf2l1', 'Dcaf5', 'Acadl', 'Cisd1', 'Riok3', 'Slc25a4', 'Sub1', 'Prex1', 'Rps7', 'Ints3', 'Ppig', 'Ndufs1', 'Mtx2', 'Abcb7', 'Uqcrc2', 'Sdhb', 'Mgat1', 'Acadvl', 'Ilk', 'Wdhd1', 'Sntb2', 'Zc3h13', 'Golga3', 'Oxct1', 'Cc2d1b', 'Atp6v1d', 'Ctdp1', 'Rps3a', 'Cox5b', 'Bdh1', '…	[['TF'], ['TF'], ['TF'], ['TF'], ['TF'], ['TF'], ['TF'], ['TF'], ['TF'], ['TF'], ['TF'], ['TF'], ['TF'], ['TF'], ['TF'], ['TF'], ['TF'], ['TF'], ['TF'], ['TF'], ['TF'], ['TF'], ['TF'], ['TF'], ['TF'], ['TF'], ['TF'], ['TF'], ['TF'], ['TF'], ['TF'], ['TF'], ['TF'], ['TF'], ['TF'], ['TF'], ['TF'], ['TF'], ['TF'], ['TF'], ['TF'], ['TF'], ['TF'], ['TF'], ['TF'], ['TF'], ['TF'], ['TF'], ['TF'], ['TF']…
243	TF	TF:M07991_1	Factor: Hes1; motif: NNCACGYGNN; match class: 1	1.5163e-16	TRUE	Factor: Hes1; motif: NNCACGYGNN; match class: 1	11189	963	628	21908	0.652129	0.0561266	query_1	['TF:M07991']	['Ppfia2', 'Slc25a31', 'Acadsb', 'Atp5mg', 'S100a10', 'Prkar2a', 'Atp5pb', 'Cavin1', 'Kif5c', 'Atp5f1e', 'Atp5f1c', 'Ppp4r2', 'Sucla2', 'Pdhb', 'Acsl1', 'Acads', 'Nid2', 'Zadh2', 'Vdac1', 'Gemin4', 'Prelp', 'Sdf2l1', 'Eml4', 'Riok3', 'Ogdh', 'Slc25a4', 'Ppp1r8', 'Got2', 'Sub1', 'Prex1', 'Tnnc2', 'Pygb', 'Ndufs1', 'Mtx2', 'Toe1', 'Abcb7', 'Sap30', 'Nucks1', 'Mapre2', 'Dhdh', 'Fxr1', 'Ilk', 'Rcc1',…	[['TF'], ['TF'], ['TF'], ['TF'], ['TF'], ['TF'], ['TF'], ['TF'], ['TF'], ['TF'], ['TF'], ['TF'], ['TF'], ['TF'], ['TF'], ['TF'], ['TF'], ['TF'], ['TF'], ['TF'], ['TF'], ['TF'], ['TF'], ['TF'], ['TF'], ['TF'], ['TF'], ['TF'], ['TF'], ['TF'], ['TF'], ['TF'], ['TF'], ['TF'], ['TF'], ['TF'], ['TF'], ['TF'], ['TF'], ['TF'], ['TF'], ['TF'], ['TF'], ['TF'], ['TF'], ['TF'], ['TF'], ['TF'], ['TF'], ['TF']…
244	TF	TF:M07380_1	Factor: E2F-4; motif: NTTTCSCGCC; match class: 1	1.52136e-16	TRUE	Factor: E2F-4; motif: NTTTCSCGCC; match class: 1	5398	963	361	21908	0.37487	0.0668766	query_1	['TF:M07380']	['Slc25a31', 'Slc25a11', 'Atp5mf', 'Prkar2a', 'Atp5f1c', 'Ppp4r2', 'Acsl1', 'Zadh2', 'Vdac1', 'Eml4', 'Dcaf5', 'Riok3', 'Ppp1r8', 'Prex1', 'Rps7', 'Ppig', 'Ndufb7', 'Pygb', 'Mtx2', 'Mgat1', 'Fxr1', 'Wdhd1', 'Sntb2', 'Golga3', 'Aldh6a1', 'Oxct1', 'Cc2d1b', 'Ctdp1', 'Cox5b', 'Golim4', 'Srsf7', 'Coq9', 'Rfc1', 'Tk1', 'Pdp1', 'Hnrnpa0', 'Cstf2', 'Plekhf2', 'Pdk3', 'Mdh2', 'Limd2', 'Parvb', 'Golga5', …	[['TF'], ['TF'], ['TF'], ['TF'], ['TF'], ['TF'], ['TF'], ['TF'], ['TF'], ['TF'], ['TF'], ['TF'], ['TF'], ['TF'], ['TF'], ['TF'], ['TF'], ['TF'], ['TF'], ['TF'], ['TF'], ['TF'], ['TF'], ['TF'], ['TF'], ['TF'], ['TF'], ['TF'], ['TF'], ['TF'], ['TF'], ['TF'], ['TF'], ['TF'], ['TF'], ['TF'], ['TF'], ['TF'], ['TF'], ['TF'], ['TF'], ['TF'], ['TF'], ['TF'], ['TF'], ['TF'], ['TF'], ['TF'], ['TF'], ['TF']…
245	TF	TF:M01752_1	Factor: ERG; motif: ACCGGAART; match class: 1	1.52769e-16	TRUE	Factor: ERG; motif: ACCGGAART; match class: 1	3667	963	271	21908	0.281412	0.0739024	query_1	['TF:M01752']	['Ndufa9', 'Slc25a11', 'Slc25a20', 'Atp5mg', 'Ndufs3', 'Atp5f1e', 'Acsl1', 'Vdac1', 'Riok3', 'Pf4', 'Rps7', 'Mtx2', 'Toe1', 'Sdhb', 'Mgat1', 'Wdhd1', 'Zc3h13', 'Golga3', 'Pola1', 'Atp6v1d', 'Rps3a', 'Cox5b', 'Sf3b4', 'Mrps16', 'Cstf2', 'Tprkb', 'Pdk3', 'H1-4', 'Limd2', 'Golga5', 'Sf3a2', 'Exoc1', 'Dpp7', 'Dlat', 'Glb1', 'Surf1', 'Tor1b', 'Smarcc1', 'Tln1', 'Serpina1b', 'Xrn2', 'Pabpc1', 'Exoc3', …	[['TF'], ['TF'], ['TF'], ['TF'], ['TF'], ['TF'], ['TF'], ['TF'], ['TF'], ['TF'], ['TF'], ['TF'], ['TF'], ['TF'], ['TF'], ['TF'], ['TF'], ['TF'], ['TF'], ['TF'], ['TF'], ['TF'], ['TF'], ['TF'], ['TF'], ['TF'], ['TF'], ['TF'], ['TF'], ['TF'], ['TF'], ['TF'], ['TF'], ['TF'], ['TF'], ['TF'], ['TF'], ['TF'], ['TF'], ['TF'], ['TF'], ['TF'], ['TF'], ['TF'], ['TF'], ['TF'], ['TF'], ['TF'], ['TF'], ['TF']…
246	TF	TF:M00800	Factor: AP-2; motif: GSCCSCRGGCNRNRNN	1.56916e-16	TRUE	Factor: AP-2; motif: GSCCSCRGGCNRNRNN	6764	963	428	21908	0.444444	0.0632762	query_1	['TF:M00000']	['Acadsb', 'Atp5pb', 'Kif5c', 'Sucla2', 'Pdhb', 'Selenom', 'Cs', 'Acsl1', 'Acads', 'Slc25a12', 'Vdac1', 'Eml4', 'Dcaf5', 'Idh3a', 'Slc25a4', 'Sub1', 'Prex1', 'Ppig', 'Fabp4', 'Mapre2', 'Dhdh', 'Mgat1', 'Fxr1', 'Ilk', 'Inpp5b', 'Ndufa4', 'Epb41', 'Wdhd1', 'Fh', 'Sntb2', 'Oxct1', 'Cc2d1b', 'Atp6v1d', 'Ctdp1', 'Golim4', 'Srsf7', 'Coq9', 'Pdp1', 'Hnrnpa0', 'Arhgap17', 'Plekhf2', 'Mdh2', 'Gp5', 'Limd2…	[['TF'], ['TF'], ['TF'], ['TF'], ['TF'], ['TF'], ['TF'], ['TF'], ['TF'], ['TF'], ['TF'], ['TF'], ['TF'], ['TF'], ['TF'], ['TF'], ['TF'], ['TF'], ['TF'], ['TF'], ['TF'], ['TF'], ['TF'], ['TF'], ['TF'], ['TF'], ['TF'], ['TF'], ['TF'], ['TF'], ['TF'], ['TF'], ['TF'], ['TF'], ['TF'], ['TF'], ['TF'], ['TF'], ['TF'], ['TF'], ['TF'], ['TF'], ['TF'], ['TF'], ['TF'], ['TF'], ['TF'], ['TF'], ['TF'], ['TF']…
247	GO:BP	GO:0010257	NADH dehydrogenase complex assembly	1.67993e-16	TRUE	"The aggregation, arrangement and bonding together of a set of components to form an NADH dehydrogenase complex." [GOC:sm]	60	945	24	27334	0.0253968	0.4	query_1	['GO:0065003']	['Ndufs7', 'Ndufa9', 'Ndufs3', 'Ndufb7', 'Ndufs1', 'Ndufb6', 'Ndufb10', 'Ndufb8', 'Ndufs8', 'Ndufa2', 'Ndufa10', 'Ndufb9', 'Ndufa12', 'Tmem126a', 'Ndufa13', 'Ndufa5', 'Ndufb3', 'Ndufa6', 'Ndufs6', 'Ndufa8', 'Ndufb1', 'Ndufb4', 'Ndufs5', 'Ndufs4']	[['ISS', 'ISO', 'IBA', 'IEA'], ['ISS', 'ISO', 'IEA'], ['IMP', 'ISO', 'IEA'], ['ISS', 'ISO', 'IEA'], ['IMP', 'ISO', 'IEA'], ['ISS', 'ISO', 'IEA'], ['ISS', 'ISO', 'IEA'], ['ISS', 'ISO', 'IEA'], ['ISS', 'ISO', 'IBA', 'IEA'], ['ISS', 'ISO', 'IEA'], ['ISS', 'ISO', 'IEA'], ['ISS', 'ISO', 'IEA'], ['IEA'], ['IBA'], ['ISS', 'ISO', 'IEA'], ['ISS', 'ISO', 'IEA'], ['ISS', 'ISO', 'IBA', 'IEA'], ['ISS', 'ISO',…
248	GO:BP	GO:0032981	mitochondrial respiratory chain complex I assembly	1.67993e-16	TRUE	"The aggregation, arrangement and bonding together of a set of components to form mitochondrial respiratory chain complex I." [GOC:rph]	60	945	24	27334	0.0253968	0.4	query_1	['GO:0010257', 'GO:0033108']	['Ndufs7', 'Ndufa9', 'Ndufs3', 'Ndufb7', 'Ndufs1', 'Ndufb6', 'Ndufb10', 'Ndufb8', 'Ndufs8', 'Ndufa2', 'Ndufa10', 'Ndufb9', 'Ndufa12', 'Tmem126a', 'Ndufa13', 'Ndufa5', 'Ndufb3', 'Ndufa6', 'Ndufs6', 'Ndufa8', 'Ndufb1', 'Ndufb4', 'Ndufs5', 'Ndufs4']	[['ISS', 'ISO', 'IBA', 'IEA'], ['ISS', 'ISO', 'IEA'], ['IMP', 'ISO', 'IEA'], ['ISS', 'ISO', 'IEA'], ['IMP', 'ISO', 'IEA'], ['ISS', 'ISO', 'IEA'], ['ISS', 'ISO', 'IEA'], ['ISS', 'ISO', 'IEA'], ['ISS', 'ISO', 'IBA', 'IEA'], ['ISS', 'ISO', 'IEA'], ['ISS', 'ISO', 'IEA'], ['ISS', 'ISO', 'IEA'], ['IEA'], ['IBA'], ['ISS', 'ISO', 'IEA'], ['ISS', 'ISO', 'IEA'], ['ISS', 'ISO', 'IBA', 'IEA'], ['ISS', 'ISO',…
249	TF	TF:M00939	Factor: E2F; motif: TTTSGCGSG	1.68821e-16	TRUE	Factor: E2F; motif: TTTSGCGSG	5481	963	365	21908	0.379024	0.0665937	query_1	['TF:M00000']	['Ndufs7', 'Ppfia2', 'Slc25a31', 'Atp5mf', 'Atp5f1e', 'Atp5f1c', 'Cs', 'Zadh2', 'Sdha', 'Sdf2l1', 'Dcaf5', 'Acadl', 'Cisd1', 'Riok3', 'Ppp1r8', 'Rps7', 'Ints3', 'Ppig', 'Pygb', 'Sap30', 'Nucks1', 'Mapre2', 'Sdhb', 'Fxr1', 'Tra2a', 'Fh', 'Sntb2', 'Pola1', 'Cc2d1b', 'Ctdp1', 'Rps3a', 'Cox5b', 'Srsf7', 'Rfc1', 'Tk1', 'Pdp1', 'Hnrnpa0', 'Cstf2', 'Plekhf2', 'Tprkb', 'Pdk3', 'Ndufb6', 'Nudcd2', 'H1-4',…	[['TF'], ['TF'], ['TF'], ['TF'], ['TF'], ['TF'], ['TF'], ['TF'], ['TF'], ['TF'], ['TF'], ['TF'], ['TF'], ['TF'], ['TF'], ['TF'], ['TF'], ['TF'], ['TF'], ['TF'], ['TF'], ['TF'], ['TF'], ['TF'], ['TF'], ['TF'], ['TF'], ['TF'], ['TF'], ['TF'], ['TF'], ['TF'], ['TF'], ['TF'], ['TF'], ['TF'], ['TF'], ['TF'], ['TF'], ['TF'], ['TF'], ['TF'], ['TF'], ['TF'], ['TF'], ['TF'], ['TF'], ['TF'], ['TF'], ['TF']…
250	TF	TF:M07415	Factor: Elf-1; motif: AWCCCGGAAGTN	2.17591e-16	TRUE	Factor: Elf-1; motif: AWCCCGGAAGTN	8374	963	503	21908	0.522326	0.0600669	query_1	['TF:M00000']	['Ndufs7', 'Ndufa9', 'Slc25a11', 'Slc25a20', 'Atp5mg', 'Atp5mf', 'Ndufs3', 'Kif5c', 'Atp5f1e', 'Sucla2', 'Pdhb', 'Cs', 'Acsl1', 'Acads', 'Zadh2', 'Vdac1', 'Prelp', 'Acadl', 'Riok3', 'Idh3a', 'Ogdh', 'Slc25a4', 'Pf4', 'Sub1', 'Prex1', 'Rps7', 'Ints3', 'Ppig', 'Ndufb7', 'Pygb', 'Ndufs1', 'Mtx2', 'Fabp4', 'Abcb7', 'Mapre2', 'Sdhb', 'Mgat1', 'Ilk', 'Rcc1', 'Epb41', 'Wdhd1', 'Sntb2', 'Zc3h13', 'Golga3…	[['TF'], ['TF'], ['TF'], ['TF'], ['TF'], ['TF'], ['TF'], ['TF'], ['TF'], ['TF'], ['TF'], ['TF'], ['TF'], ['TF'], ['TF'], ['TF'], ['TF'], ['TF'], ['TF'], ['TF'], ['TF'], ['TF'], ['TF'], ['TF'], ['TF'], ['TF'], ['TF'], ['TF'], ['TF'], ['TF'], ['TF'], ['TF'], ['TF'], ['TF'], ['TF'], ['TF'], ['TF'], ['TF'], ['TF'], ['TF'], ['TF'], ['TF'], ['TF'], ['TF'], ['TF'], ['TF'], ['TF'], ['TF'], ['TF'], ['TF']…
251	GO:CC	GO:0005684	U2-type spliceosomal complex	2.90089e-16	TRUE	"Any spliceosomal complex that forms during the splicing of a messenger RNA primary transcript to excise an intron that has canonical consensus sequences near the 5' and 3' ends." [GOC:krc, GOC:mah, PMID:11343900]	95	950	28	27387	0.0294737	0.294737	query_1	['GO:0005681']	['Sf3b4', 'Sf3a2', 'Srrm2', 'Rbm8a', 'Luc7l2', 'Snrpd3', 'Snrpa1', 'Snrpb2', 'Syf2', 'Lsm2', 'Cdc5l', 'Lsm6', 'Snw1', 'Snrnp70', 'Bud31', 'Prpf18', 'Prpf3', 'Sf3b2', 'Cwc27', 'Cwc15', 'Isy1', 'Luc7l3', 'Lsm4', 'Luc7l', 'Ik', 'Zmat2', 'Snrpc', 'Rbm22']	[['ISO', 'IEA'], ['IEA'], ['ISS', 'ISO', 'IEA'], ['ISS', 'ISO'], ['IBA'], ['ISS', 'ISO', 'IBA', 'IEA'], ['ISS', 'ISO', 'IEA'], ['ISS', 'ISO', 'IEA'], ['ISS', 'ISO', 'IEA'], ['ISS', 'ISO', 'IEA'], ['ISS', 'ISO'], ['ISS', 'ISO', 'IEA'], ['IEA'], ['IBA'], ['ISO', 'IEA'], ['IBA'], ['ISO', 'IEA'], ['ISO', 'IBA', 'IEA'], ['ISS', 'ISO', 'IEA'], ['ISS', 'ISO', 'IEA'], ['ISS', 'ISO', 'IEA'], ['IBA'], ['IE…
252	GO:BP	GO:0019438	aromatic compound biosynthetic process	2.93106e-16	TRUE	"The chemical reactions and pathways resulting in the formation of aromatic compounds, any substance containing an aromatic carbon ring." [GOC:ai]	4103	945	247	27334	0.261376	0.0601999	query_1	['GO:0006725', 'GO:0044249']	['Ndufs7', 'Ndufa9', 'Cryab', 'Atp5mg', 'Atp5mf', 'S100a10', 'Atp5pb', 'Cavin1', 'Ndufs3', 'Atp5f1e', 'Atp5f1c', 'Pdhb', 'Acsl1', 'Slc25a12', 'Sdha', 'Pf4', 'Sub1', 'Ndufb7', 'Ndufs1', 'Fabp4', 'Abcb7', 'Sap30', 'Nucks1', 'Sdhb', 'Ilk', 'Pola1', 'Cc2d1b', 'Ctdp1', 'Nadsyn1', 'Rfc1', 'Tk1', 'Ncf1', 'Pdk3', 'Ndufb6', 'H1-4', 'Lrrfip1', 'Dlat', 'Adnp', 'Morf4l1', 'Ndufb10', 'Smarcc1', 'Ccar1', 'Xrn2…	[['IC'], ['IC'], ['ISS', 'ISO', 'IEA'], ['ISO', 'IBA', 'IEA'], ['ISO', 'IBA', 'IEA'], ['IDA'], ['ISO', 'IBA', 'IEA'], ['IDA', 'IMP', 'ISO', 'IBA', 'IEA'], ['IC'], ['ISA', 'IBA', 'IEA'], ['ISO', 'IBA', 'IEA'], ['ISS', 'ISO', 'IBA', 'IEA'], ['ISO', 'IBA', 'IEA'], ['ISO', 'IEA'], ['IC'], ['ISS'], ['ISO', 'IBA', 'IEA'], ['IC'], ['IC'], ['IMP'], ['IMP', 'ISS', 'ISO', 'IEA'], ['IDA', 'ISO', 'IBA', 'IC'…
253	GO:BP	GO:0009893	positive regulation of metabolic process	3.19118e-16	TRUE	"Any process that activates or increases the frequency, rate or extent of the chemical reactions and pathways within a cell or an organism." [GOC:go_curators]	3968	945	241	27334	0.255026	0.0607359	query_1	['GO:0008152', 'GO:0019222', 'GO:0048518']	['Apoa2', 'S100a10', 'Acsl1', 'Slc25a12', 'Vdac1', 'Riok3', 'Slc25a4', 'Pf4', 'Sub1', 'Rps7', 'Fabp4', 'Abcb7', 'Nucks1', 'Fxr1', 'Ilk', 'Clybl', 'Fh', 'Rfc1', 'Cdca8', 'Sf3b4', 'Hnrnpa0', 'Ncf1', 'Ighd', 'Rab27a', 'Mif', 'Adnp', 'Morf4l1', 'Pak2', 'Smarcc1', 'Ccar1', 'Pabpc1', 'Sh3glb1', 'Git1', 'Vrk3', 'Larp4b', 'Ezr', 'Pdlim1', 'Flot1', 'Ddx58', 'Itgb1', 'Arid2', 'Fus', 'Ptges3', 'Eif4g1', 'Sm…	[['ISS', 'ISO', 'IEA'], ['IDA', 'ISO', 'IEA'], ['IMP'], ['ISO', 'IEA'], ['ISO', 'IEA'], ['ISO', 'IEA'], ['IDA'], ['ISS'], ['IBA', 'IEA'], ['ISO', 'IEA'], ['IGI'], ['IMP', 'ISS', 'ISO', 'IEA'], ['IDA'], ['IBA'], ['ISO', 'IEA'], ['IMP'], ['IMP', 'ISO'], ['IEA'], ['IC'], ['IMP', 'IBA'], ['IDA', 'IBA'], ['IEA'], ['ISO'], ['ISO', 'IEA'], ['IDA', 'IMP', 'ISO', 'IEA'], ['ISO', 'IEA'], ['ISO', 'IC', 'IEA…
254	TF	TF:M08875	Factor: E2F; motif: NNTTTCGCGCN	3.67329e-16	TRUE	Factor: E2F; motif: NNTTTCGCGCN	5187	963	349	21908	0.362409	0.0672836	query_1	['TF:M00000']	['Ndufs7', 'Slc25a31', 'Slc25a11', 'Atp5mf', 'Pla2g7', 'Atp5f1c', 'Pdhb', 'Atp5mj', 'Acads', 'Nid2', 'Vdac1', 'Ppp1r8', 'Ppig', 'Toe1', 'Sap30', 'Uqcrc2', 'Nucks1', 'Mapre2', 'Sdhb', 'Mgat1', 'Fxr1', 'Wdhd1', 'Rtl5', 'Fh', 'Aldh6a1', 'Pola1', 'Cc2d1b', 'Rps3a', 'Cox5b', 'Srsf7', 'Tk1', 'Pdp1', 'Hnrnpa0', 'Plekhf2', 'Nudcd2', 'H1-4', 'Limd2', 'Parvb', 'Sf3a2', 'Eif3a', 'Eif2s2', 'Syne2', 'Tor1b', …	[['TF'], ['TF'], ['TF'], ['TF'], ['TF'], ['TF'], ['TF'], ['TF'], ['TF'], ['TF'], ['TF'], ['TF'], ['TF'], ['TF'], ['TF'], ['TF'], ['TF'], ['TF'], ['TF'], ['TF'], ['TF'], ['TF'], ['TF'], ['TF'], ['TF'], ['TF'], ['TF'], ['TF'], ['TF'], ['TF'], ['TF'], ['TF'], ['TF'], ['TF'], ['TF'], ['TF'], ['TF'], ['TF'], ['TF'], ['TF'], ['TF'], ['TF'], ['TF'], ['TF'], ['TF'], ['TF'], ['TF'], ['TF'], ['TF'], ['TF']…
255	TF	TF:M01989_1	Factor: Ets2; motif: ACCGGAWRYN; match class: 1	3.71097e-16	TRUE	Factor: Ets2; motif: ACCGGAWRYN; match class: 1	2715	963	217	21908	0.225337	0.0799263	query_1	['TF:M01989']	['Ndufa9', 'Slc25a31', 'Slc25a11', 'Atp5mg', 'Ndufs3', 'Acsl1', 'Vdac1', 'Riok3', 'Rps7', 'Mtx2', 'Toe1', 'Mgat1', 'Sntb2', 'Zc3h13', 'Golga3', 'Pola1', 'Atp6v1d', 'Rps3a', 'Cox5b', 'Sf3b4', 'Mrps16', 'Cstf2', 'Tprkb', 'Pdk3', 'H1-4', 'Limd2', 'Golga5', 'Sf3a2', 'Eif3a', 'Exoc1', 'Glb1', 'Surf1', 'Tor1b', 'Smarcc1', 'Tln1', 'Serpina1b', 'Exoc3', 'Git1', 'Vrk3', 'Larp4b', 'Ranbp1', 'Pdlim1', 'Atox…	[['TF'], ['TF'], ['TF'], ['TF'], ['TF'], ['TF'], ['TF'], ['TF'], ['TF'], ['TF'], ['TF'], ['TF'], ['TF'], ['TF'], ['TF'], ['TF'], ['TF'], ['TF'], ['TF'], ['TF'], ['TF'], ['TF'], ['TF'], ['TF'], ['TF'], ['TF'], ['TF'], ['TF'], ['TF'], ['TF'], ['TF'], ['TF'], ['TF'], ['TF'], ['TF'], ['TF'], ['TF'], ['TF'], ['TF'], ['TF'], ['TF'], ['TF'], ['TF'], ['TF'], ['TF'], ['TF'], ['TF'], ['TF'], ['TF'], ['TF']…
256	GO:BP	GO:0018130	heterocycle biosynthetic process	4.16059e-16	TRUE	"The chemical reactions and pathways resulting in the formation of heterocyclic compounds, those with a cyclic molecular structure and at least two different atoms in the ring (or rings)." [ISBN:0198547684]	4091	945	246	27334	0.260317	0.060132	query_1	['GO:0044249', 'GO:0046483']	['Ndufs7', 'Ndufa9', 'Cryab', 'Atp5mg', 'Atp5mf', 'S100a10', 'Atp5pb', 'Cavin1', 'Ndufs3', 'Atp5f1e', 'Atp5f1c', 'Pdhb', 'Acsl1', 'Slc25a12', 'Sdha', 'Pf4', 'Sub1', 'Ndufb7', 'Ndufs1', 'Fabp4', 'Abcb7', 'Sap30', 'Nucks1', 'Sdhb', 'Ilk', 'Pola1', 'Cc2d1b', 'Ctdp1', 'Nadsyn1', 'Rfc1', 'Tk1', 'Ncf1', 'Pdk3', 'Ndufb6', 'H1-4', 'Lrrfip1', 'Dlat', 'Adnp', 'Morf4l1', 'Ndufb10', 'Smarcc1', 'Ccar1', 'Xrn2…	[['IC'], ['IC'], ['ISS', 'ISO', 'IEA'], ['ISO', 'IBA', 'IEA'], ['ISO', 'IBA', 'IEA'], ['IDA'], ['ISO', 'IBA', 'IEA'], ['IDA', 'IMP', 'ISO', 'IBA', 'IEA'], ['IC'], ['ISA', 'IBA', 'IEA'], ['ISO', 'IBA', 'IEA'], ['ISS', 'ISO', 'IBA', 'IEA'], ['ISO', 'IBA', 'IEA'], ['ISO', 'IEA'], ['IC'], ['ISS'], ['ISO', 'IBA', 'IEA'], ['IC'], ['IC'], ['IMP'], ['IMP', 'ISS', 'ISO', 'IEA'], ['IDA', 'ISO', 'IBA', 'IC'…
257	TF	TF:M01783	Factor: SP2; motif: GGGCGGGAC	4.81846e-16	TRUE	Factor: SP2; motif: GGGCGGGAC	8142	963	491	21908	0.509865	0.0603046	query_1	['TF:M00000']	['Slc25a31', 'Slc25a20', 'Prkar2a', 'Atp5pb', 'Pla2g7', 'Atp5f1e', 'Atp5f1c', 'Sucla2', 'Pdhb', 'Selenom', 'Cs', 'Acsl1', 'Acads', 'Nid2', 'Prelp', 'Eml4', 'Acadl', 'Riok3', 'Idh3a', 'Ogdh', 'Slc25a4', 'Pf4', 'Prex1', 'Ints3', 'Tnnc2', 'Pygb', 'Sap30', 'Uqcrc2', 'Nucks1', 'Mapre2', 'Sdhb', 'Mgat1', 'Fxr1', 'Ilk', 'Epb41', 'Wdhd1', 'Clybl', 'Zc3h13', 'Golga3', 'Aldh6a1', 'Pola1', 'Cc2d1b', 'Cox5b'…	[['TF'], ['TF'], ['TF'], ['TF'], ['TF'], ['TF'], ['TF'], ['TF'], ['TF'], ['TF'], ['TF'], ['TF'], ['TF'], ['TF'], ['TF'], ['TF'], ['TF'], ['TF'], ['TF'], ['TF'], ['TF'], ['TF'], ['TF'], ['TF'], ['TF'], ['TF'], ['TF'], ['TF'], ['TF'], ['TF'], ['TF'], ['TF'], ['TF'], ['TF'], ['TF'], ['TF'], ['TF'], ['TF'], ['TF'], ['TF'], ['TF'], ['TF'], ['TF'], ['TF'], ['TF'], ['TF'], ['TF'], ['TF'], ['TF'], ['TF']…
258	TF	TF:M05301	Factor: CPBP; motif: NGGGCGG	5.51681e-16	TRUE	Factor: CPBP; motif: NGGGCGG	7269	963	450	21908	0.46729	0.0619067	query_1	['TF:M00000']	['Slc25a20', 'Atp5mf', 'S100a10', 'Kif5c', 'Atp5f1e', 'Ppp4r2', 'Sucla2', 'Cs', 'Acsl1', 'Acads', 'Nid2', 'Zadh2', 'Vdac1', 'Gemin4', 'Dcaf5', 'Acadl', 'Cisd1', 'Riok3', 'Ogdh', 'Uqcrc1', 'Prex1', 'Ints3', 'Tnnc2', 'Ppig', 'Pygb', 'Sap30', 'Mapre2', 'Sdhb', 'Dhdh', 'Mgat1', 'Fxr1', 'Rcc1', 'Inpp5b', 'Epb41', 'Clybl', 'Sntb2', 'Oxct1', 'Cc2d1b', 'Rps3a', 'Bdh1', 'Srsf7', 'Coq9', 'Pdp1', 'Hnrnpa0',…	[['TF'], ['TF'], ['TF'], ['TF'], ['TF'], ['TF'], ['TF'], ['TF'], ['TF'], ['TF'], ['TF'], ['TF'], ['TF'], ['TF'], ['TF'], ['TF'], ['TF'], ['TF'], ['TF'], ['TF'], ['TF'], ['TF'], ['TF'], ['TF'], ['TF'], ['TF'], ['TF'], ['TF'], ['TF'], ['TF'], ['TF'], ['TF'], ['TF'], ['TF'], ['TF'], ['TF'], ['TF'], ['TF'], ['TF'], ['TF'], ['TF'], ['TF'], ['TF'], ['TF'], ['TF'], ['TF'], ['TF'], ['TF'], ['TF'], ['TF']…
259	TF	TF:M05665	Factor: Sp3; motif: AGGGCGG	5.51681e-16	TRUE	Factor: Sp3; motif: AGGGCGG	7269	963	450	21908	0.46729	0.0619067	query_1	['TF:M00000']	['Slc25a20', 'Atp5mf', 'S100a10', 'Kif5c', 'Atp5f1e', 'Ppp4r2', 'Sucla2', 'Cs', 'Acsl1', 'Acads', 'Nid2', 'Zadh2', 'Vdac1', 'Gemin4', 'Dcaf5', 'Acadl', 'Cisd1', 'Riok3', 'Ogdh', 'Uqcrc1', 'Prex1', 'Ints3', 'Tnnc2', 'Ppig', 'Pygb', 'Sap30', 'Mapre2', 'Sdhb', 'Dhdh', 'Mgat1', 'Fxr1', 'Rcc1', 'Inpp5b', 'Epb41', 'Clybl', 'Sntb2', 'Oxct1', 'Cc2d1b', 'Rps3a', 'Bdh1', 'Srsf7', 'Coq9', 'Pdp1', 'Hnrnpa0',…	[['TF'], ['TF'], ['TF'], ['TF'], ['TF'], ['TF'], ['TF'], ['TF'], ['TF'], ['TF'], ['TF'], ['TF'], ['TF'], ['TF'], ['TF'], ['TF'], ['TF'], ['TF'], ['TF'], ['TF'], ['TF'], ['TF'], ['TF'], ['TF'], ['TF'], ['TF'], ['TF'], ['TF'], ['TF'], ['TF'], ['TF'], ['TF'], ['TF'], ['TF'], ['TF'], ['TF'], ['TF'], ['TF'], ['TF'], ['TF'], ['TF'], ['TF'], ['TF'], ['TF'], ['TF'], ['TF'], ['TF'], ['TF'], ['TF'], ['TF']…
260	TF	TF:M05455	Factor: SP6; motif: WGGGCGG	5.51681e-16	TRUE	Factor: SP6; motif: WGGGCGG	7269	963	450	21908	0.46729	0.0619067	query_1	['TF:M00000']	['Slc25a20', 'Atp5mf', 'S100a10', 'Kif5c', 'Atp5f1e', 'Ppp4r2', 'Sucla2', 'Cs', 'Acsl1', 'Acads', 'Nid2', 'Zadh2', 'Vdac1', 'Gemin4', 'Dcaf5', 'Acadl', 'Cisd1', 'Riok3', 'Ogdh', 'Uqcrc1', 'Prex1', 'Ints3', 'Tnnc2', 'Ppig', 'Pygb', 'Sap30', 'Mapre2', 'Sdhb', 'Dhdh', 'Mgat1', 'Fxr1', 'Rcc1', 'Inpp5b', 'Epb41', 'Clybl', 'Sntb2', 'Oxct1', 'Cc2d1b', 'Rps3a', 'Bdh1', 'Srsf7', 'Coq9', 'Pdp1', 'Hnrnpa0',…	[['TF'], ['TF'], ['TF'], ['TF'], ['TF'], ['TF'], ['TF'], ['TF'], ['TF'], ['TF'], ['TF'], ['TF'], ['TF'], ['TF'], ['TF'], ['TF'], ['TF'], ['TF'], ['TF'], ['TF'], ['TF'], ['TF'], ['TF'], ['TF'], ['TF'], ['TF'], ['TF'], ['TF'], ['TF'], ['TF'], ['TF'], ['TF'], ['TF'], ['TF'], ['TF'], ['TF'], ['TF'], ['TF'], ['TF'], ['TF'], ['TF'], ['TF'], ['TF'], ['TF'], ['TF'], ['TF'], ['TF'], ['TF'], ['TF'], ['TF']…
261	TF	TF:M05391	Factor: LKLF; motif: NGGGCGG	5.51681e-16	TRUE	Factor: LKLF; motif: NGGGCGG	7269	963	450	21908	0.46729	0.0619067	query_1	['TF:M00000']	['Slc25a20', 'Atp5mf', 'S100a10', 'Kif5c', 'Atp5f1e', 'Ppp4r2', 'Sucla2', 'Cs', 'Acsl1', 'Acads', 'Nid2', 'Zadh2', 'Vdac1', 'Gemin4', 'Dcaf5', 'Acadl', 'Cisd1', 'Riok3', 'Ogdh', 'Uqcrc1', 'Prex1', 'Ints3', 'Tnnc2', 'Ppig', 'Pygb', 'Sap30', 'Mapre2', 'Sdhb', 'Dhdh', 'Mgat1', 'Fxr1', 'Rcc1', 'Inpp5b', 'Epb41', 'Clybl', 'Sntb2', 'Oxct1', 'Cc2d1b', 'Rps3a', 'Bdh1', 'Srsf7', 'Coq9', 'Pdp1', 'Hnrnpa0',…	[['TF'], ['TF'], ['TF'], ['TF'], ['TF'], ['TF'], ['TF'], ['TF'], ['TF'], ['TF'], ['TF'], ['TF'], ['TF'], ['TF'], ['TF'], ['TF'], ['TF'], ['TF'], ['TF'], ['TF'], ['TF'], ['TF'], ['TF'], ['TF'], ['TF'], ['TF'], ['TF'], ['TF'], ['TF'], ['TF'], ['TF'], ['TF'], ['TF'], ['TF'], ['TF'], ['TF'], ['TF'], ['TF'], ['TF'], ['TF'], ['TF'], ['TF'], ['TF'], ['TF'], ['TF'], ['TF'], ['TF'], ['TF'], ['TF'], ['TF']…
262	TF	TF:M00919	Factor: E2F; motif: NCSCGCSAAAN	5.63338e-16	TRUE	Factor: E2F; motif: NCSCGCSAAAN	5220	963	350	21908	0.363448	0.0670498	query_1	['TF:M00000']	['Ndufs7', 'Ppfia2', 'Slc25a31', 'Atp5mf', 'Atp5f1e', 'Cs', 'Acsl1', 'Zadh2', 'Sdha', 'Sdf2l1', 'Dcaf5', 'Acadl', 'Cisd1', 'Riok3', 'Ppp1r8', 'Rps7', 'Ints3', 'Ppig', 'Pygb', 'Sap30', 'Nucks1', 'Mapre2', 'Fxr1', 'Tra2a', 'Fh', 'Sntb2', 'Pola1', 'Cc2d1b', 'Rps3a', 'Cox5b', 'Srsf7', 'Rfc1', 'Tk1', 'Pdp1', 'Cstf2', 'Plekhf2', 'Tprkb', 'Pdk3', 'Ndufb6', 'Nudcd2', 'H1-4', 'Limd2', 'Parvb', 'Sf3a2', 'E…	[['TF'], ['TF'], ['TF'], ['TF'], ['TF'], ['TF'], ['TF'], ['TF'], ['TF'], ['TF'], ['TF'], ['TF'], ['TF'], ['TF'], ['TF'], ['TF'], ['TF'], ['TF'], ['TF'], ['TF'], ['TF'], ['TF'], ['TF'], ['TF'], ['TF'], ['TF'], ['TF'], ['TF'], ['TF'], ['TF'], ['TF'], ['TF'], ['TF'], ['TF'], ['TF'], ['TF'], ['TF'], ['TF'], ['TF'], ['TF'], ['TF'], ['TF'], ['TF'], ['TF'], ['TF'], ['TF'], ['TF'], ['TF'], ['TF'], ['TF']…
263	TF	TF:M10247	Factor: GABP-alpha; motif: GGNRCCGGAAGTGN	6.53088e-16	TRUE	Factor: GABP-alpha; motif: GGNRCCGGAAGTGN	4005	963	287	21908	0.298027	0.0716604	query_1	['TF:M00000']	['Ndufa9', 'Slc25a11', 'Slc25a20', 'Atp5mf', 'Ndufs3', 'Atp5f1e', 'Atp5f1c', 'Sucla2', 'Cs', 'Acsl1', 'Acadl', 'Riok3', 'Slc25a4', 'Rps7', 'Ints3', 'Ppig', 'Ndufs1', 'Mtx2', 'Toe1', 'Sdhb', 'Mgat1', 'Wdhd1', 'Sntb2', 'Zc3h13', 'Golga3', 'Atp6v1d', 'Ctdp1', 'Rps3a', 'Cox5b', 'Snap29', 'Cdca8', 'Sf3b4', 'Hnrnpa0', 'Cstf2', 'Tprkb', 'Mdh2', 'Ndufb6', 'H1-4', 'Limd2', 'Bop1', 'Sf3a2', 'Eif3a', 'Exoc1…	[['TF'], ['TF'], ['TF'], ['TF'], ['TF'], ['TF'], ['TF'], ['TF'], ['TF'], ['TF'], ['TF'], ['TF'], ['TF'], ['TF'], ['TF'], ['TF'], ['TF'], ['TF'], ['TF'], ['TF'], ['TF'], ['TF'], ['TF'], ['TF'], ['TF'], ['TF'], ['TF'], ['TF'], ['TF'], ['TF'], ['TF'], ['TF'], ['TF'], ['TF'], ['TF'], ['TF'], ['TF'], ['TF'], ['TF'], ['TF'], ['TF'], ['TF'], ['TF'], ['TF'], ['TF'], ['TF'], ['TF'], ['TF'], ['TF'], ['TF']…
264	WP	WP:WP1248	Oxidative phosphorylation	7.20902e-16	TRUE	Oxidative phosphorylation	54	391	29	4529	0.0741688	0.537037	query_1	['WP:000000']	['Ndufs7', 'Ndufa9', 'Atp5mg', 'Atp5mf', 'Atp5pb', 'Atp5f1e', 'Ndufb7', 'Ndufs1', 'Ndufb6', 'Ndufb10', 'Atp6ap1', 'Ndufb8', 'Atp5f1a', 'Atp5pf', 'Ndufs8', 'Ndufa2', 'Atp5pd', 'Atp5po', 'Ndufv1', 'Ndufa10', 'Ndufb9', 'Ndufa5', 'Ndufa6', 'Ndufs6', 'Ndufa8', 'Ndufv3', 'Ndufa7', 'Ndufs5', 'Ndufs4']	[['WP'], ['WP'], ['WP'], ['WP'], ['WP'], ['WP'], ['WP'], ['WP'], ['WP'], ['WP'], ['WP'], ['WP'], ['WP'], ['WP'], ['WP'], ['WP'], ['WP'], ['WP'], ['WP'], ['WP'], ['WP'], ['WP'], ['WP'], ['WP'], ['WP'], ['WP'], ['WP'], ['WP'], ['WP']]
265	GO:BP	GO:0034654	nucleobase-containing compound biosynthetic process	7.8482e-16	TRUE	"The chemical reactions and pathways resulting in the formation of nucleobases, nucleosides, nucleotides and nucleic acids." [GOC:mah]	4019	945	242	27334	0.256085	0.060214	query_1	['GO:0006139', 'GO:0018130', 'GO:0019438', 'GO:0044271', 'GO:1901362']	['Ndufs7', 'Ndufa9', 'Cryab', 'Atp5mg', 'Atp5mf', 'S100a10', 'Atp5pb', 'Cavin1', 'Ndufs3', 'Atp5f1e', 'Atp5f1c', 'Pdhb', 'Acsl1', 'Slc25a12', 'Sdha', 'Pf4', 'Sub1', 'Ndufb7', 'Ndufs1', 'Fabp4', 'Sap30', 'Nucks1', 'Sdhb', 'Ilk', 'Pola1', 'Cc2d1b', 'Ctdp1', 'Nadsyn1', 'Rfc1', 'Tk1', 'Ncf1', 'Pdk3', 'Ndufb6', 'H1-4', 'Lrrfip1', 'Dlat', 'Adnp', 'Morf4l1', 'Ndufb10', 'Smarcc1', 'Ccar1', 'Xrn2', 'Creg1…	[['IC'], ['IC'], ['ISS', 'ISO', 'IEA'], ['ISO', 'IBA', 'IEA'], ['ISO', 'IBA', 'IEA'], ['IDA'], ['ISO', 'IBA', 'IEA'], ['IDA', 'IMP', 'ISO', 'IBA', 'IEA'], ['IC'], ['ISA', 'IBA', 'IEA'], ['ISO', 'IBA', 'IEA'], ['ISS', 'ISO', 'IBA', 'IEA'], ['ISO', 'IBA', 'IEA'], ['ISO', 'IEA'], ['IC'], ['ISS'], ['ISO', 'IBA', 'IEA'], ['IC'], ['IC'], ['IMP'], ['IDA', 'ISO', 'IBA', 'IC', 'IEA'], ['IDA', 'IC'], ['IC'…
266	TF	TF:M10408	Factor: YY1; motif: CAARATGGCGGC	8.29048e-16	TRUE	Factor: YY1; motif: CAARATGGCGGC	5133	963	345	21908	0.358255	0.0672122	query_1	['TF:M00000']	['Ndufs7', 'Ndufa9', 'Acadsb', 'Atp5mf', 'Atp5pb', 'Ndufs3', 'Kif5c', 'Atp5f1e', 'Ppp4r2', 'Sucla2', 'Pdhb', 'Zadh2', 'Dcaf5', 'Riok3', 'Ogdh', 'Uqcrc1', 'Ppp1r8', 'Sub1', 'Rps7', 'Ints3', 'Ppig', 'Ndufb7', 'Ndufs1', 'Abcb7', 'Nucks1', 'Sdhb', 'Dhdh', 'Fxr1', 'Clybl', 'Tra2a', 'Zc3h13', 'Aldh6a1', 'Oxct1', 'Rps3a', 'Srsf7', 'Coq9', 'Cdca8', 'Sf3b4', 'Pdp1', 'Plekhf2', 'Tprkb', 'Ncf1', 'Bop1', 'Sf…	[['TF'], ['TF'], ['TF'], ['TF'], ['TF'], ['TF'], ['TF'], ['TF'], ['TF'], ['TF'], ['TF'], ['TF'], ['TF'], ['TF'], ['TF'], ['TF'], ['TF'], ['TF'], ['TF'], ['TF'], ['TF'], ['TF'], ['TF'], ['TF'], ['TF'], ['TF'], ['TF'], ['TF'], ['TF'], ['TF'], ['TF'], ['TF'], ['TF'], ['TF'], ['TF'], ['TF'], ['TF'], ['TF'], ['TF'], ['TF'], ['TF'], ['TF'], ['TF'], ['TF'], ['TF'], ['TF'], ['TF'], ['TF'], ['TF'], ['TF']…
267	GO:BP	GO:1901362	organic cyclic compound biosynthetic process	8.35726e-16	TRUE	"The chemical reactions and pathways resulting in the formation of organic cyclic compound." [GOC:TermGenie]	4252	945	252	27334	0.266667	0.0592662	query_1	['GO:1901360', 'GO:1901576']	['Ndufs7', 'Ndufa9', 'Cryab', 'Atp5mg', 'Atp5mf', 'S100a10', 'Atp5pb', 'Cavin1', 'Ndufs3', 'Atp5f1e', 'Atp5f1c', 'Pdhb', 'Acsl1', 'Slc25a12', 'Sdha', 'Pf4', 'Sub1', 'Ndufb7', 'Ndufs1', 'Fabp4', 'Abcb7', 'Sap30', 'Nucks1', 'Sdhb', 'Ilk', 'Pola1', 'Cc2d1b', 'Ctdp1', 'Nadsyn1', 'Rfc1', 'Tk1', 'Ncf1', 'Pdk3', 'Ndufb6', 'H1-4', 'Lrrfip1', 'Dlat', 'Adnp', 'Morf4l1', 'Ndufb10', 'Smarcc1', 'Ccar1', 'Xrn2…	[['IC'], ['IC'], ['ISS', 'ISO', 'IEA'], ['ISO', 'IBA', 'IEA'], ['ISO', 'IBA', 'IEA'], ['IDA'], ['ISO', 'IBA', 'IEA'], ['IDA', 'IMP', 'ISO', 'IBA', 'IEA'], ['IC'], ['ISA', 'IBA', 'IEA'], ['ISO', 'IBA', 'IEA'], ['ISS', 'ISO', 'IBA', 'IEA'], ['ISO', 'IBA', 'IEA'], ['ISO', 'IEA'], ['IC'], ['ISS'], ['ISO', 'IBA', 'IEA'], ['IC'], ['IC'], ['IMP'], ['IMP', 'ISS', 'ISO', 'IEA'], ['IDA', 'ISO', 'IBA', 'IC'…
268	TF	TF:M08995	Factor: CTCF; motif: NAGGGGGCGCNNKNNNN	1.10224e-15	TRUE	Factor: CTCF; motif: NAGGGGGCGCNNKNNNN	14383	963	755	21908	0.784008	0.0524925	query_1	['TF:M00000']	['Ndufs7', 'Ndufa9', 'Ppfia2', 'Slc25a31', 'Acadsb', 'Cryab', 'Slc25a11', 'Slc25a20', 'Atp5pb', 'Ndufs3', 'Pla2g7', 'Kif5c', 'Atp5f1e', 'Ppp4r2', 'Sucla2', 'Pdhb', 'Atp5mj', 'Selenom', 'Cs', 'Acsl1', 'Slc25a12', 'Zadh2', 'Vdac1', 'Gemin4', 'Sdha', 'Sdf2l1', 'Eml4', 'Dcaf5', 'Angptl1', 'Acadl', 'Ogdh', 'Slc25a4', 'Uqcrc1', 'Ppp1r8', 'Got2', 'Sub1', 'Prex1', 'Rps7', 'Tnnc2', 'Ppig', 'Ndufb7', 'Pygb…	[['TF'], ['TF'], ['TF'], ['TF'], ['TF'], ['TF'], ['TF'], ['TF'], ['TF'], ['TF'], ['TF'], ['TF'], ['TF'], ['TF'], ['TF'], ['TF'], ['TF'], ['TF'], ['TF'], ['TF'], ['TF'], ['TF'], ['TF'], ['TF'], ['TF'], ['TF'], ['TF'], ['TF'], ['TF'], ['TF'], ['TF'], ['TF'], ['TF'], ['TF'], ['TF'], ['TF'], ['TF'], ['TF'], ['TF'], ['TF'], ['TF'], ['TF'], ['TF'], ['TF'], ['TF'], ['TF'], ['TF'], ['TF'], ['TF'], ['TF']…
269	GO:BP	GO:0046907	intracellular transport	1.37142e-15	TRUE	"The directed movement of substances within a cell." [GOC:ai]	1550	945	125	27334	0.132275	0.0806452	query_1	['GO:0006810', 'GO:0051641', 'GO:0051649']	['Ppfia2', 'Slc25a31', 'Cryab', 'Slc25a20', 'Kif5c', 'Slc25a4', 'Mtx2', 'Atp2a1', 'Plekhf2', 'Ncf1', 'Syne2', 'Sh3glb1', 'Ranbp1', 'Ezr', 'Aup1', 'Rbm8a', 'Itgb1', 'Snx3', 'Lmnb1', 'Atp6ap1', 'Eny2', 'Scp2', 'Grpel1', 'Ssb', 'Akt1', 'Lmnb2', 'Naca', 'Sp100', 'Heatr3', 'Ank3', 'Numa1', 'Nolc1', 'Nup153', 'Hspd1', 'Coro1c', 'Pik3r1', 'Bin1', 'Npm1', 'Ncbp2', 'Os9', 'Unc93b1', 'Vps4b', 'Nup50', 'Anp…	[['IEA'], ['IMP', 'IBA'], ['ISO', 'IEA'], ['IBA'], ['ISS', 'ISO', 'IBA'], ['IMP', 'ISO', 'IBA'], ['ISS', 'ISO', 'IEA'], ['ISS'], ['IBA'], ['ISS', 'IEA'], ['IMP', 'ISO', 'IEA'], ['IMP', 'ISO'], ['IEA'], ['ISO', 'IBA', 'IEA'], ['ISO', 'IEA'], ['IC'], ['ISO'], ['IEA'], ['IBA'], ['IMP'], ['ISS', 'ISO', 'IBA', 'IEA'], ['ISS', 'ISO', 'IBA', 'IEA'], ['IBA'], ['ISO', 'IEA'], ['ISO', 'IEA'], ['IBA'], ['IB…
270	GO:CC	GO:1904949	ATPase complex	1.42107e-15	TRUE	"A protein complex which is capable of ATPase activity." [GO_REF:0000088, GOC:bhm, GOC:TermGenie, PMID:9606181]	145	950	33	27387	0.0347368	0.227586	query_1	['GO:1902494']	['Atp5mg', 'Atp5mf', 'Atp5pb', 'Atp5f1e', 'Atp5f1c', 'Atp5mj', 'Atp6v1d', 'Smarcc1', 'Arid2', 'Atp6ap1', 'Smarce1', 'Pbrm1', 'Atp5f1a', 'Atp5pf', 'Baz1b', 'Atp5pd', 'Atp5po', 'Smarca2', 'Baz1a', 'Vps4b', 'Cfdp1', 'Ccdc115', 'Dek', 'Zbtb7a', 'Gatad2b', 'Atp6v1e1', 'Gatad2a', 'Vps4a', 'Bcl7a', 'Atp6v1g1', 'Dpf2', 'Actr5', 'Yy1']	[['ISS', 'ISO', 'IBA', 'IEA'], ['ISS', 'ISO', 'IBA', 'IEA'], ['ISS', 'ISO', 'IBA', 'IEA'], ['ISS', 'ISO', 'ISA', 'IEA'], ['ISS', 'ISO', 'IBA', 'IEA'], ['ISS', 'IBA'], ['ISS', 'ISO', 'IBA', 'IEA'], ['IDA', 'ISO', 'IBA', 'TAS', 'IC', 'IEA'], ['ISO', 'IC', 'IEA'], ['IBA'], ['IDA', 'ISO', 'IBA', 'IC', 'IEA'], ['ISO', 'IBA', 'IC', 'IEA'], ['ISS', 'ISO', 'IBA', 'IEA'], ['ISS', 'ISO', 'IBA', 'IEA'], ['I…
271	GO:BP	GO:0090407	organophosphate biosynthetic process	1.51e-15	TRUE	"The chemical reactions and pathways resulting in the biosynthesis of deoxyribose phosphate, the phosphorylated sugar 2-deoxy-erythro-pentose." [GOC:chem_mtg]	572	945	68	27334	0.0719577	0.118881	query_1	['GO:0019637', 'GO:1901576']	['Ndufs7', 'Ndufa9', 'Apoa2', 'Atp5mg', 'Atp5mf', 'Atp5pb', 'Ndufs3', 'Atp5f1e', 'Atp5f1c', 'Pdhb', 'Acsl1', 'Slc25a12', 'Sdha', 'Ndufb7', 'Ndufs1', 'Sdhb', 'Nadsyn1', 'Tk1', 'Pdk3', 'Ndufb6', 'Dlat', 'Ndufb10', 'Sh3glb1', 'Pklr', 'Pip4k2c', 'Scp2', 'Ndufb8', 'Plek', 'Adss1', 'Atp5f1a', 'Atp5pf', 'Idh2', 'Ndufs8', 'Pdha1', 'Pi4k2b', 'Agps', 'Acat1', 'Ndufa2', 'Atp5pd', 'Atp5po', 'Pik3r1', 'Ndufv1…	[['IC'], ['IC'], ['ISO', 'IEA'], ['ISO', 'IBA', 'IEA'], ['ISO', 'IBA', 'IEA'], ['ISO', 'IBA', 'IEA'], ['IC'], ['ISA', 'IBA', 'IEA'], ['ISO', 'IBA', 'IEA'], ['ISS', 'ISO', 'IBA', 'IEA'], ['ISO', 'IBA', 'IEA'], ['ISO', 'IEA'], ['IC'], ['IC'], ['IC'], ['IC'], ['ISS', 'ISO', 'IBA', 'IEA'], ['IEA'], ['ISS', 'ISO', 'IEA'], ['IC'], ['ISO', 'IBA', 'IEA'], ['IC'], ['IDA'], ['IEA'], ['ISS', 'ISO', 'IBA', '…
272	GO:BP	GO:0060255	regulation of macromolecule metabolic process	2.40363e-15	TRUE	"Any process that modulates the frequency, rate or extent of the chemical reactions and pathways involving macromolecules, any molecule of high relative molecular mass, the structure of which essentially comprises the multiple repetition of units derived, actually or conceptually, from molecules of low relative molecular mass." [GOC:dph, GOC:tb]	6826	945	356	27334	0.37672	0.0521535	query_1	['GO:0019222', 'GO:0043170']	['Cryab', 'Apoa2', 'S100a10', 'Prkar2a', 'Acsl1', 'Riok3', 'Ppp1r8', 'Pf4', 'Sub1', 'Rps7', 'Fabp4', 'Sap30', 'Nucks1', 'Fxr1', 'Ilk', 'Inpp5b', 'Wdhd1', 'Fh', 'Pola1', 'Cc2d1b', 'Ctdp1', 'Srsf7', 'Rfc1', 'Cdca8', 'Sf3b4', 'Hnrnpa0', 'Ncf1', 'H1-4', 'Ighd', 'Lrrfip1', 'Rab27a', 'Mif', 'Adnp', 'Morf4l1', 'Caprin1', 'Pak2', 'Smarcc1', 'Ccar1', 'Serpina1b', 'Tnfaip8', 'Xrn2', 'Pabpc1', 'Git1', 'Serp…	[['IMP', 'IGI', 'ISS', 'ISO', 'IEA'], ['ISS', 'ISO', 'IEA'], ['IDA', 'ISO', 'IEA'], ['IEA'], ['IMP'], ['ISO', 'IEA'], ['IBA'], ['ISS'], ['ISO', 'IBA', 'IEA'], ['ISO', 'IEA'], ['IMP'], ['IDA', 'ISO', 'IBA', 'IC', 'IEA'], ['IDA', 'ISO', 'IC', 'IEA'], ['ISS', 'ISO', 'IBA', 'IEA'], ['ISO', 'IEA'], ['IMP'], ['IMP'], ['ISO'], ['ISS', 'ISO'], ['IDA', 'IBA', 'IEA'], ['IBA', 'IEA'], ['ISS', 'ISO', 'IEA'],…
273	TF	TF:M00428_1	Factor: E2F-1; motif: NKTSSCGC; match class: 1	2.63211e-15	TRUE	Factor: E2F-1; motif: NKTSSCGC; match class: 1	2938	963	227	21908	0.235722	0.0772634	query_1	['TF:M00428']	['Ndufs7', 'Slc25a31', 'Atp5mf', 'Prkar2a', 'Kif5c', 'Cs', 'Zadh2', 'Vdac1', 'Sdha', 'Acadl', 'Cisd1', 'Slc25a4', 'Ppp1r8', 'Prex1', 'Rps7', 'Ints3', 'Nucks1', 'Sdhb', 'Fxr1', 'Rcc1', 'Fh', 'Golga3', 'Pola1', 'Cc2d1b', 'Rps3a', 'Cox5b', 'Srsf7', 'Rfc1', 'Pdp1', 'Plekhf2', 'H1-4', 'Parvb', 'Sf3a2', 'Eif3a', 'Dlat', 'Ifrd2', 'Morf4l1', 'Smarcc1', 'Ccar1', 'Tln1', 'Tnfaip8', 'Pabpc1', 'Sh3glb1', 'La…	[['TF'], ['TF'], ['TF'], ['TF'], ['TF'], ['TF'], ['TF'], ['TF'], ['TF'], ['TF'], ['TF'], ['TF'], ['TF'], ['TF'], ['TF'], ['TF'], ['TF'], ['TF'], ['TF'], ['TF'], ['TF'], ['TF'], ['TF'], ['TF'], ['TF'], ['TF'], ['TF'], ['TF'], ['TF'], ['TF'], ['TF'], ['TF'], ['TF'], ['TF'], ['TF'], ['TF'], ['TF'], ['TF'], ['TF'], ['TF'], ['TF'], ['TF'], ['TF'], ['TF'], ['TF'], ['TF'], ['TF'], ['TF'], ['TF'], ['TF']…
274	GO:BP	GO:0065007	biological regulation	2.73597e-15	TRUE	"Any process that modulates a measurable attribute of any biological process, quality or function." [GOC:dph, GOC:isa_complete, GOC:mah, GOC:pr, GOC:vw]	13929	945	613	27334	0.648677	0.0440089	query_1	['GO:0008150']	['Ppfia2', 'Slc25a31', 'Cryab', 'Apoa2', 'S100a10', 'Prkar2a', 'Cavin1', 'Ndufs3', 'Pla2g7', 'Ppp4r2', 'Selenom', 'Acsl1', 'Slc25a12', 'Zadh2', 'Vdac1', 'Sdf2l1', 'Angptl1', 'Cisd1', 'Riok3', 'Slc25a4', 'Ppp1r8', 'Pf4', 'Sub1', 'Prex1', 'Rps7', 'Ints3', 'Tnnc2', 'Ndufs1', 'Fabp4', 'Abcb7', 'Sap30', 'Nucks1', 'Mapre2', 'Acadvl', 'Fxr1', 'Ilk', 'Rcc1', 'Inpp5b', 'Ndufa4', 'Epb41', 'Ugt2b1', 'Wdhd1'…	[['IEA'], ['IMP', 'IBA'], ['IMP', 'IGI', 'ISS', 'ISO', 'IBA', 'IEA'], ['IMP', 'ISS', 'ISO', 'IBA', 'IEA'], ['IDA', 'IMP', 'ISO', 'IC', 'IEA'], ['IEA'], ['IMP'], ['ISS', 'ISO', 'IEA'], ['ISO', 'IEA'], ['IEA'], ['IMP'], ['IMP', 'ISO', 'IEA'], ['ISO', 'IEA'], ['IMP'], ['IMP', 'ISO', 'IEA'], ['ISO', 'IEA'], ['IPI', 'IBA'], ['IMP', 'IEA'], ['ISO', 'IEA'], ['IDA', 'IMP', 'ISO', 'IBA', 'IEA'], ['IBA', '…
275	GO:BP	GO:1901360	organic cyclic compound metabolic process	3.14283e-15	TRUE	"The chemical reactions and pathways involving organic cyclic compound." [GOC:TermGenie]	8821	945	432	27334	0.457143	0.048974	query_1	['GO:0071704']	['Ndufs7', 'Ndufa9', 'Acadsb', 'Cryab', 'Apoa2', 'Atp5mg', 'Atp5mf', 'S100a10', 'Atp5pb', 'Cavin1', 'Ndufs3', 'Kif5c', 'Atp5f1e', 'Atp5f1c', 'Sucla2', 'Pdhb', 'Cs', 'Acsl1', 'Slc25a12', 'Gemin4', 'Sdha', 'Riok3', 'Idh3a', 'Ogdh', 'Ppp1r8', 'Pf4', 'Got2', 'Sub1', 'Rps7', 'Ints3', 'Ndufb7', 'Ndufs1', 'Toe1', 'Fabp4', 'Abcb7', 'Sap30', 'Nucks1', 'Sdhb', 'Mgat1', 'Acadvl', 'Fxr1', 'Ilk', 'Ugt2b1', 'W…	[['IC'], ['IC'], ['ISO'], ['ISS', 'ISO', 'IEA'], ['IMP', 'IGI', 'IBA'], ['ISO', 'IBA', 'IEA'], ['ISO', 'IBA', 'IEA'], ['IDA'], ['ISO', 'IBA', 'IEA'], ['IDA', 'IMP', 'ISO', 'IBA', 'IEA'], ['IC'], ['ISO'], ['ISA', 'IBA', 'IEA'], ['ISO', 'IBA', 'IEA'], ['ISO', 'IBA', 'IEA'], ['ISS', 'ISO', 'IBA', 'IEA'], ['ISO'], ['ISO', 'IBA', 'IEA'], ['ISO', 'IEA'], ['ISO', 'IBA', 'IEA'], ['IC'], ['ISO', 'IBA', 'I…
276	TF	TF:M00144	Factor: Pax-5; motif: RRMSWGANWYCTNRAGCGKRACSRYNSM	3.16034e-15	TRUE	Factor: Pax-5; motif: RRMSWGANWYCTNRAGCGKRACSRYNSM	12043	963	659	21908	0.68432	0.0547206	query_1	['TF:M00000']	['Ndufs7', 'Ndufa9', 'Slc25a31', 'Slc25a11', 'Slc25a20', 'Atp5mg', 'S100a10', 'Prkar2a', 'Atp5pb', 'Cavin1', 'Ndufs3', 'Pla2g7', 'Kif5c', 'Atp5f1e', 'Atp5f1c', 'Ppp4r2', 'Pdhb', 'Atp5mj', 'Selenom', 'Acsl1', 'Nid2', 'Slc25a12', 'Zadh2', 'Vdac1', 'Gemin4', 'Sdha', 'Sdf2l1', 'Eml4', 'Dcaf5', 'Angptl1', 'Acadl', 'Cisd1', 'Riok3', 'Idh3a', 'Slc25a4', 'Uqcrc1', 'Ppp1r8', 'Got2', 'Sub1', 'Prex1', 'Rps7…	[['TF'], ['TF'], ['TF'], ['TF'], ['TF'], ['TF'], ['TF'], ['TF'], ['TF'], ['TF'], ['TF'], ['TF'], ['TF'], ['TF'], ['TF'], ['TF'], ['TF'], ['TF'], ['TF'], ['TF'], ['TF'], ['TF'], ['TF'], ['TF'], ['TF'], ['TF'], ['TF'], ['TF'], ['TF'], ['TF'], ['TF'], ['TF'], ['TF'], ['TF'], ['TF'], ['TF'], ['TF'], ['TF'], ['TF'], ['TF'], ['TF'], ['TF'], ['TF'], ['TF'], ['TF'], ['TF'], ['TF'], ['TF'], ['TF'], ['TF']…
277	TF	TF:M01979_1	Factor: ELF4; motif: CCCGGAARTN; match class: 1	3.79709e-15	TRUE	Factor: ELF4; motif: CCCGGAARTN; match class: 1	2265	963	188	21908	0.195223	0.0830022	query_1	['TF:M01979']	['Slc25a11', 'Ndufs3', 'Acsl1', 'Vdac1', 'Pf4', 'Rps7', 'Pygb', 'Mtx2', 'Mgat1', 'Golga3', 'Atp6v1d', 'Sf3b4', 'Mrps16', 'Cstf2', 'Tprkb', 'Mdh2', 'H1-4', 'Golga5', 'Sf3a2', 'Exoc1', 'Ifrd2', 'Surf1', 'Tor1b', 'Xrn2', 'Exoc3', 'Git1', 'Larp4b', 'Ranbp1', 'Ezr', 'Atox1', 'Suclg1', 'Smc1a', 'Tut7', 'Edc3', 'Srsf11', 'Eif4g1', 'Snx3', 'Lmnb1', 'Rps10', 'Ubl5', 'Pip4k2c', 'Creld2', 'Necap2', 'Rps21',…	[['TF'], ['TF'], ['TF'], ['TF'], ['TF'], ['TF'], ['TF'], ['TF'], ['TF'], ['TF'], ['TF'], ['TF'], ['TF'], ['TF'], ['TF'], ['TF'], ['TF'], ['TF'], ['TF'], ['TF'], ['TF'], ['TF'], ['TF'], ['TF'], ['TF'], ['TF'], ['TF'], ['TF'], ['TF'], ['TF'], ['TF'], ['TF'], ['TF'], ['TF'], ['TF'], ['TF'], ['TF'], ['TF'], ['TF'], ['TF'], ['TF'], ['TF'], ['TF'], ['TF'], ['TF'], ['TF'], ['TF'], ['TF'], ['TF'], ['TF']…
278	TF	TF:M02913_1	Factor: SP100; motif: NNCGTCGNNTAAWNN; match class: 1	3.84036e-15	TRUE	Factor: SP100; motif: NNCGTCGNNTAAWNN; match class: 1	3073	963	234	21908	0.242991	0.0761471	query_1	['TF:M02913']	['Slc25a11', 'Atp5mg', 'Prkar2a', 'Cavin1', 'Atp5f1c', 'Zadh2', 'Acadl', 'Ppp1r8', 'Ints3', 'Ppig', 'Pygb', 'Mtx2', 'Rcc1', 'Rtl5', 'Tra2a', 'Sntb2', 'Zc3h13', 'Aldh6a1', 'Oxct1', 'Ctdp1', 'Rps3a', 'Golim4', 'Srsf7', 'Coq9', 'Sf3b4', 'Hnrnpa0', 'Nudcd2', 'Sf3a2', 'Eif3a', 'Ifrd2', 'Eif2s2', 'Tor1b', 'Adnp', 'Ndufb10', 'Des', 'Pabpc1', 'Sh3glb1', 'Camsap2', 'Larp4b', 'Pdcd6ip', 'Rbm8a', 'Lsm14a', …	[['TF'], ['TF'], ['TF'], ['TF'], ['TF'], ['TF'], ['TF'], ['TF'], ['TF'], ['TF'], ['TF'], ['TF'], ['TF'], ['TF'], ['TF'], ['TF'], ['TF'], ['TF'], ['TF'], ['TF'], ['TF'], ['TF'], ['TF'], ['TF'], ['TF'], ['TF'], ['TF'], ['TF'], ['TF'], ['TF'], ['TF'], ['TF'], ['TF'], ['TF'], ['TF'], ['TF'], ['TF'], ['TF'], ['TF'], ['TF'], ['TF'], ['TF'], ['TF'], ['TF'], ['TF'], ['TF'], ['TF'], ['TF'], ['TF'], ['TF']…
279	TF	TF:M02872	Factor: IRF4; motif: NNNAYTCTCGGWNNN	4.27302e-15	TRUE	Factor: IRF4; motif: NNNAYTCTCGGWNNN	14590	963	761	21908	0.790239	0.052159	query_1	['TF:M00000']	['Ndufa9', 'Ppfia2', 'Slc25a31', 'Acadsb', 'Cryab', 'Slc25a11', 'Slc25a20', 'Apoa2', 'S100a10', 'Prkar2a', 'Atp5pb', 'Cavin1', 'Ndufs3', 'Pla2g7', 'Kif5c', 'Atp5f1c', 'Ppp4r2', 'Sucla2', 'Pdhb', 'Selenom', 'Acsl1', 'Nid2', 'Zadh2', 'Vdac1', 'Gemin4', 'Sdha', 'Sdf2l1', 'Dcaf5', 'Angptl1', 'Riok3', 'Idh3a', 'Ogdh', 'Slc25a4', 'Uqcrc1', 'Ppp1r8', 'Got2', 'Rps7', 'Ppig', 'Ndufb7', 'Pygb', 'Ndufs1', '…	[['TF'], ['TF'], ['TF'], ['TF'], ['TF'], ['TF'], ['TF'], ['TF'], ['TF'], ['TF'], ['TF'], ['TF'], ['TF'], ['TF'], ['TF'], ['TF'], ['TF'], ['TF'], ['TF'], ['TF'], ['TF'], ['TF'], ['TF'], ['TF'], ['TF'], ['TF'], ['TF'], ['TF'], ['TF'], ['TF'], ['TF'], ['TF'], ['TF'], ['TF'], ['TF'], ['TF'], ['TF'], ['TF'], ['TF'], ['TF'], ['TF'], ['TF'], ['TF'], ['TF'], ['TF'], ['TF'], ['TF'], ['TF'], ['TF'], ['TF']…
280	TF	TF:M02102	Factor: NRF-1; motif: YGCGCMTGCGC	4.33165e-15	TRUE	Factor: NRF-1; motif: YGCGCMTGCGC	2065	963	176	21908	0.182762	0.08523	query_1	['TF:M00000']	['Ndufs7', 'Slc25a31', 'Atp5mg', 'Prkar2a', 'Atp5f1c', 'Ppp4r2', 'Sucla2', 'Atp5mj', 'Sdha', 'Cisd1', 'Idh3a', 'Ogdh', 'Uqcrc1', 'Ppp1r8', 'Ints3', 'Ndufb7', 'Pygb', 'Sap30', 'Mapre2', 'Mgat1', 'Wdhd1', 'Pola1', 'Snap29', 'Srsf7', 'Nudcd2', 'Sf3a2', 'Eif3a', 'Eif2s2', 'Ndufb10', 'Smarcc1', 'Ccar1', 'Rsu1', 'Hexim1', 'Pdcd6ip', 'Gatd3', 'Etfdh', 'Fus', 'Etfb', 'Ptges3', 'Smap2', 'Srsf11', 'Arpc5',…	[['TF'], ['TF'], ['TF'], ['TF'], ['TF'], ['TF'], ['TF'], ['TF'], ['TF'], ['TF'], ['TF'], ['TF'], ['TF'], ['TF'], ['TF'], ['TF'], ['TF'], ['TF'], ['TF'], ['TF'], ['TF'], ['TF'], ['TF'], ['TF'], ['TF'], ['TF'], ['TF'], ['TF'], ['TF'], ['TF'], ['TF'], ['TF'], ['TF'], ['TF'], ['TF'], ['TF'], ['TF'], ['TF'], ['TF'], ['TF'], ['TF'], ['TF'], ['TF'], ['TF'], ['TF'], ['TF'], ['TF'], ['TF'], ['TF'], ['TF']…
281	TF	TF:M05494	Factor: Egr-2; motif: GCGTGGGCGG	4.75643e-15	TRUE	Factor: Egr-2; motif: GCGTGGGCGG	7261	963	446	21908	0.463136	0.061424	query_1	['TF:M00000']	['Ppfia2', 'Slc25a20', 'Kif5c', 'Atp5f1c', 'Ppp4r2', 'Sucla2', 'Selenom', 'Acads', 'Zadh2', 'Vdac1', 'Sdha', 'Eml4', 'Cisd1', 'Idh3a', 'Ogdh', 'Got2', 'Prex1', 'Pygb', 'Mtx2', 'Sap30', 'Nucks1', 'Fxr1', 'Ilk', 'Rtl5', 'Clybl', 'Fh', 'Sntb2', 'Zc3h13', 'Pola1', 'Cc2d1b', 'Ctdp1', 'Rps3a', 'Cox5b', 'Srsf7', 'Nadsyn1', 'Rfc1', 'Sf3b4', 'Pdp1', 'Hnrnpa0', 'Mrps16', 'Cstf2', 'Plekhf2', 'Mdh2', 'Limd2'…	[['TF'], ['TF'], ['TF'], ['TF'], ['TF'], ['TF'], ['TF'], ['TF'], ['TF'], ['TF'], ['TF'], ['TF'], ['TF'], ['TF'], ['TF'], ['TF'], ['TF'], ['TF'], ['TF'], ['TF'], ['TF'], ['TF'], ['TF'], ['TF'], ['TF'], ['TF'], ['TF'], ['TF'], ['TF'], ['TF'], ['TF'], ['TF'], ['TF'], ['TF'], ['TF'], ['TF'], ['TF'], ['TF'], ['TF'], ['TF'], ['TF'], ['TF'], ['TF'], ['TF'], ['TF'], ['TF'], ['TF'], ['TF'], ['TF'], ['TF']…
282	GO:BP	GO:0006810	transport	4.95062e-15	TRUE	"The directed movement of substances (such as macromolecules, small molecules, ions) or cellular components (such as complexes and organelles) into, out of or within a cell, or between cells, or within a multicellular organism by means of some agent such as a transporter or a transporter complex, a pore or a motor protein." [GOC:dos, GOC:dph, GOC:jl, GOC:mah]	4640	945	266	27334	0.281481	0.0573276	query_1	['GO:0051234']	['Ndufs7', 'Ppfia2', 'Slc25a31', 'Cryab', 'Slc25a11', 'Slc25a20', 'Apoa2', 'Atp5mg', 'Atp5mf', 'S100a10', 'Atp5pb', 'Cavin1', 'Kif5c', 'Atp5f1e', 'Atp5f1c', 'Selenom', 'Acsl1', 'Slc25a12', 'Vdac1', 'Slc25a4', 'Got2', 'Mtx2', 'Fabp4', 'Abcb7', 'Ndufa4', 'Epb41', 'Oxct1', 'Atp2a1', 'Atp6v1d', 'Snap29', 'Srsf7', 'Arhgap17', 'Plekhf2', 'Ncf1', 'Golga5', 'Ighd', 'Exoc1', 'Rab27a', 'Syne2', 'Surf1', 'M…	[['IBA'], ['IEA'], ['IMP', 'IBA', 'IEA'], ['ISO', 'IEA'], ['IBA', 'IEA'], ['ISS', 'ISO', 'IBA', 'IEA'], ['IMP', 'ISS', 'ISO', 'IBA', 'IEA'], ['IEA'], ['IEA'], ['ISO', 'IC', 'IEA'], ['IEA'], ['IMP'], ['IMP', 'ISS', 'ISO', 'IBA'], ['IEA'], ['IEA'], ['IMP'], ['ISO', 'IEA'], ['IMP', 'ISS', 'ISO', 'IBA', 'IEA'], ['ISO', 'IEA'], ['IDA', 'IMP', 'ISS', 'ISO', 'IBA', 'IEA'], ['IEA'], ['ISS', 'ISO', 'IEA']…
283	TF	TF:M07289	Factor: GKLF; motif: NNNRGGNGNGGSN	5.44861e-15	TRUE	Factor: GKLF; motif: NNNRGGNGNGGSN	15359	963	790	21908	0.820353	0.0514356	query_1	['TF:M00000']	['Ndufa9', 'Ppfia2', 'Slc25a31', 'Acadsb', 'Cryab', 'Slc25a11', 'Slc25a20', 'Apoa2', 'Atp5mf', 'S100a10', 'Prkar2a', 'Atp5pb', 'Ndufs3', 'Pla2g7', 'Kif5c', 'Atp5f1e', 'Ppp4r2', 'Atp5mj', 'Selenom', 'Cs', 'Acsl1', 'Acads', 'Nid2', 'Slc25a12', 'Zadh2', 'Vdac1', 'Gemin4', 'Sdha', 'Prelp', 'Sdf2l1', 'Eml4', 'Dcaf5', 'Acadl', 'Ogdh', 'Slc25a4', 'Ppp1r8', 'Sub1', 'Prex1', 'Ints3', 'Tnnc2', 'Ppig', 'Pyg…	[['TF'], ['TF'], ['TF'], ['TF'], ['TF'], ['TF'], ['TF'], ['TF'], ['TF'], ['TF'], ['TF'], ['TF'], ['TF'], ['TF'], ['TF'], ['TF'], ['TF'], ['TF'], ['TF'], ['TF'], ['TF'], ['TF'], ['TF'], ['TF'], ['TF'], ['TF'], ['TF'], ['TF'], ['TF'], ['TF'], ['TF'], ['TF'], ['TF'], ['TF'], ['TF'], ['TF'], ['TF'], ['TF'], ['TF'], ['TF'], ['TF'], ['TF'], ['TF'], ['TF'], ['TF'], ['TF'], ['TF'], ['TF'], ['TF'], ['TF']…
284	TF	TF:M10278	Factor: KLF3; motif: NNNNNNGGGCGGGGCNNGN	5.80152e-15	TRUE	Factor: KLF3; motif: NNNNNNGGGCGGGGCNNGN	7353	963	450	21908	0.46729	0.0611995	query_1	['TF:M00000']	['Ppfia2', 'Slc25a31', 'Slc25a20', 'S100a10', 'Prkar2a', 'Ndufs3', 'Pla2g7', 'Atp5f1e', 'Atp5f1c', 'Ppp4r2', 'Sucla2', 'Pdhb', 'Selenom', 'Cs', 'Acsl1', 'Acads', 'Zadh2', 'Eml4', 'Dcaf5', 'Acadl', 'Riok3', 'Idh3a', 'Ogdh', 'Slc25a4', 'Uqcrc1', 'Sub1', 'Prex1', 'Ints3', 'Tnnc2', 'Ppig', 'Pygb', 'Toe1', 'Sap30', 'Nucks1', 'Mapre2', 'Sdhb', 'Mgat1', 'Ilk', 'Epb41', 'Wdhd1', 'Clybl', 'Zc3h13', 'Golga…	[['TF'], ['TF'], ['TF'], ['TF'], ['TF'], ['TF'], ['TF'], ['TF'], ['TF'], ['TF'], ['TF'], ['TF'], ['TF'], ['TF'], ['TF'], ['TF'], ['TF'], ['TF'], ['TF'], ['TF'], ['TF'], ['TF'], ['TF'], ['TF'], ['TF'], ['TF'], ['TF'], ['TF'], ['TF'], ['TF'], ['TF'], ['TF'], ['TF'], ['TF'], ['TF'], ['TF'], ['TF'], ['TF'], ['TF'], ['TF'], ['TF'], ['TF'], ['TF'], ['TF'], ['TF'], ['TF'], ['TF'], ['TF'], ['TF'], ['TF']…
285	TF	TF:M01988	Factor: ER71; motif: ACCGGAARYN	6.25203e-15	TRUE	Factor: ER71; motif: ACCGGAARYN	4317	963	300	21908	0.311526	0.0694927	query_1	['TF:M00000']	['Slc25a11', 'Slc25a20', 'Atp5mf', 'Ndufs3', 'Atp5f1e', 'Sucla2', 'Pdhb', 'Acsl1', 'Vdac1', 'Acadl', 'Riok3', 'Idh3a', 'Ogdh', 'Slc25a4', 'Pf4', 'Sub1', 'Rps7', 'Ints3', 'Ppig', 'Ndufs1', 'Mtx2', 'Fabp4', 'Abcb7', 'Mapre2', 'Sdhb', 'Mgat1', 'Ilk', 'Wdhd1', 'Sntb2', 'Zc3h13', 'Golga3', 'Atp6v1d', 'Ctdp1', 'Cox5b', 'Nadsyn1', 'Cdca8', 'Sf3b4', 'Mrps16', 'Cstf2', 'Tprkb', 'Mdh2', 'Ndufb6', 'H1-4', '…	[['TF'], ['TF'], ['TF'], ['TF'], ['TF'], ['TF'], ['TF'], ['TF'], ['TF'], ['TF'], ['TF'], ['TF'], ['TF'], ['TF'], ['TF'], ['TF'], ['TF'], ['TF'], ['TF'], ['TF'], ['TF'], ['TF'], ['TF'], ['TF'], ['TF'], ['TF'], ['TF'], ['TF'], ['TF'], ['TF'], ['TF'], ['TF'], ['TF'], ['TF'], ['TF'], ['TF'], ['TF'], ['TF'], ['TF'], ['TF'], ['TF'], ['TF'], ['TF'], ['TF'], ['TF'], ['TF'], ['TF'], ['TF'], ['TF'], ['TF']…
286	TF	TF:M00920	Factor: E2F; motif: NKCGCGCSAAAN	8.96735e-15	TRUE	Factor: E2F; motif: NKCGCGCSAAAN	4872	963	328	21908	0.340602	0.0673235	query_1	['TF:M00000']	['Ndufs7', 'Ppfia2', 'Slc25a31', 'Atp5mf', 'Atp5f1c', 'Cs', 'Acsl1', 'Zadh2', 'Sdha', 'Sdf2l1', 'Dcaf5', 'Acadl', 'Cisd1', 'Riok3', 'Ppp1r8', 'Rps7', 'Ints3', 'Ppig', 'Pygb', 'Uqcrc2', 'Nucks1', 'Mapre2', 'Fxr1', 'Fh', 'Sntb2', 'Pola1', 'Cc2d1b', 'Rps3a', 'Cox5b', 'Srsf7', 'Rfc1', 'Tk1', 'Pdp1', 'Cstf2', 'Plekhf2', 'Tprkb', 'Pdk3', 'Ndufb6', 'Nudcd2', 'H1-4', 'Limd2', 'Parvb', 'Sf3a2', 'Eif3a', '…	[['TF'], ['TF'], ['TF'], ['TF'], ['TF'], ['TF'], ['TF'], ['TF'], ['TF'], ['TF'], ['TF'], ['TF'], ['TF'], ['TF'], ['TF'], ['TF'], ['TF'], ['TF'], ['TF'], ['TF'], ['TF'], ['TF'], ['TF'], ['TF'], ['TF'], ['TF'], ['TF'], ['TF'], ['TF'], ['TF'], ['TF'], ['TF'], ['TF'], ['TF'], ['TF'], ['TF'], ['TF'], ['TF'], ['TF'], ['TF'], ['TF'], ['TF'], ['TF'], ['TF'], ['TF'], ['TF'], ['TF'], ['TF'], ['TF'], ['TF']…
287	GO:BP	GO:0033108	mitochondrial respiratory chain complex assembly	9.12356e-15	TRUE	"The aggregation, arrangement and bonding together of a set of components to form a mitochondrial respiratory chain complex." [GOC:mah]	100	945	28	27334	0.0296296	0.28	query_1	['GO:0007005', 'GO:0065003']	['Ndufs7', 'Ndufa9', 'Ndufs3', 'Uqcrc1', 'Ndufb7', 'Ndufs1', 'Ndufb6', 'Surf1', 'Ndufb10', 'Ndufb8', 'Ndufs8', 'Ndufa2', 'Ndufa10', 'Ndufb9', 'Ndufa12', 'Tmem126a', 'Ndufa13', 'Ndufa5', 'Ndufb3', 'Ndufa6', 'Ndufs6', 'Ndufa8', 'Taco1', 'Ndufb1', 'Ndufb4', 'Tfam', 'Ndufs5', 'Ndufs4']	[['ISS', 'ISO', 'IBA', 'IEA'], ['ISS', 'ISO', 'IEA'], ['IMP', 'ISO', 'IEA'], ['ISS'], ['ISS', 'ISO', 'IEA'], ['IMP', 'ISO', 'IEA'], ['ISS', 'ISO', 'IEA'], ['ISS', 'ISO', 'IBA', 'IEA'], ['ISS', 'ISO', 'IEA'], ['ISS', 'ISO', 'IEA'], ['ISS', 'ISO', 'IBA', 'IEA'], ['ISS', 'ISO', 'IEA'], ['ISS', 'ISO', 'IEA'], ['ISS', 'ISO', 'IEA'], ['IEA'], ['IBA'], ['ISS', 'ISO', 'IEA'], ['ISS', 'ISO', 'IEA'], ['ISS…
288	GO:BP	GO:0006725	cellular aromatic compound metabolic process	9.76156e-15	TRUE	"The chemical reactions and pathways involving aromatic compounds, any organic compound characterized by one or more planar rings, each of which contains conjugated double bonds and delocalized pi electrons, as carried out by individual cells." [GOC:ai, ISBN:0198506732]	8605	945	422	27334	0.446561	0.0490413	query_1	['GO:0044237']	['Ndufs7', 'Ndufa9', 'Acadsb', 'Cryab', 'Atp5mg', 'Atp5mf', 'S100a10', 'Atp5pb', 'Cavin1', 'Ndufs3', 'Kif5c', 'Atp5f1e', 'Atp5f1c', 'Sucla2', 'Pdhb', 'Cs', 'Acsl1', 'Slc25a12', 'Gemin4', 'Sdha', 'Riok3', 'Idh3a', 'Ogdh', 'Ppp1r8', 'Pf4', 'Got2', 'Sub1', 'Rps7', 'Ints3', 'Ndufb7', 'Ndufs1', 'Toe1', 'Fabp4', 'Abcb7', 'Sap30', 'Nucks1', 'Sdhb', 'Mgat1', 'Fxr1', 'Ilk', 'Ugt2b1', 'Wdhd1', 'Clybl', 'Tr…	[['IC'], ['IC'], ['ISO'], ['ISS', 'ISO', 'IEA'], ['ISO', 'IBA', 'IEA'], ['ISO', 'IBA', 'IEA'], ['IDA'], ['ISO', 'IBA', 'IEA'], ['IDA', 'IMP', 'ISO', 'IBA', 'IEA'], ['IC'], ['ISO'], ['ISA', 'IBA', 'IEA'], ['ISO', 'IBA', 'IEA'], ['ISO', 'IBA', 'IEA'], ['ISS', 'ISO', 'IBA', 'IEA'], ['ISO'], ['ISO', 'IBA', 'IEA'], ['ISO', 'IEA'], ['ISO', 'IBA', 'IEA'], ['IC'], ['ISO', 'IBA', 'IEA'], ['ISO'], ['ISS', …
289	GO:BP	GO:0051172	negative regulation of nitrogen compound metabolic process	1.13741e-14	TRUE	"Any process that stops, prevents, or reduces the frequency, rate or extent of the chemical reactions and pathways involving nitrogen or nitrogenous compounds." [GOC:ai, GOC:tb]	2546	945	172	27334	0.182011	0.067557	query_1	['GO:0006807', 'GO:0009892', 'GO:0051171']	['Cryab', 'Prkar2a', 'Ppp1r8', 'Sub1', 'Rps7', 'Fabp4', 'Sap30', 'Fxr1', 'Ilk', 'Fh', 'Cc2d1b', 'Srsf7', 'Rfc1', 'Hnrnpa0', 'H1-4', 'Lrrfip1', 'Mif', 'Caprin1', 'Pak2', 'Smarcc1', 'Ccar1', 'Serpina1b', 'Tnfaip8', 'Pabpc1', 'Git1', 'Serpina1c', 'Larp4b', 'Ezr', 'Hexim1', 'Lsm14a', 'Fus', 'Eif4g1', 'Snx3', 'Smarce1', 'Pdcl3', 'Serpinb9', 'Cbx5', 'Fry', 'Apoc1', 'Mndal', 'Serpina3k', 'Gapdh', 'Akt1'…	[['IGI', 'ISS', 'ISO', 'IEA'], ['IEA'], ['IBA'], ['ISO', 'IEA'], ['ISO', 'IEA'], ['IMP'], ['IDA', 'ISO', 'IC', 'IEA'], ['IBA'], ['ISO'], ['ISO'], ['IDA', 'IEA'], ['ISS', 'ISO', 'IEA'], ['IEA'], ['IDA', 'IBA'], ['IGI', 'IBA'], ['ISO'], ['IDA'], ['ISS', 'ISO', 'IEA'], ['ISO', 'IEA'], ['IDA', 'IMP'], ['IEA'], ['ISO', 'IBA', 'IEA'], ['IEA'], ['IMP', 'ISS'], ['IMP'], ['IEA'], ['ISO', 'IEA'], ['ISO', '…
290	GO:BP	GO:0006099	tricarboxylic acid cycle	1.32367e-14	TRUE	"A nearly universal metabolic pathway in which the acetyl group of acetyl coenzyme A is effectively oxidized to two CO2 and four pairs of electrons are transferred to coenzymes. The acetyl group combines with oxaloacetate to form citrate, which undergoes successive transformations to isocitrate, 2-oxoglutarate, succinyl-CoA, succinate, fumarate, malate, and oxaloacetate again, thus completing the…	34	945	18	27334	0.0190476	0.529412	query_1	['GO:0009060', 'GO:0044238']	['Sucla2', 'Pdhb', 'Cs', 'Sdha', 'Idh3a', 'Ogdh', 'Sdhb', 'Fh', 'Mdh2', 'Dlat', 'Suclg1', 'Idh2', 'Pdha1', 'Agps', 'Idh3b', 'Dlst', 'Idh3g', 'Aco2']	[['ISO', 'IBA', 'IEA'], ['IEA'], ['ISO', 'IBA', 'IEA'], ['IC', 'IEA'], ['ISO', 'IBA', 'IEA'], ['ISO', 'IBA', 'IEA'], ['IC', 'IEA'], ['ISO', 'IBA', 'IEA'], ['ISO', 'IBA', 'IEA'], ['IEA'], ['ISO', 'IBA', 'IEA'], ['IEA'], ['IEA'], ['IEA'], ['ISO', 'IBA', 'IEA'], ['ISS', 'ISO', 'IBA', 'IEA'], ['ISO', 'IBA', 'IEA'], ['ISO', 'IBA', 'IEA']]
291	GO:MF	GO:1901265	nucleoside phosphate binding	1.49085e-14	TRUE	"Binding to nucleoside phosphate." [GOC:TermGenie]	2193	924	159	25287	0.172078	0.0725034	query_1	['GO:0097159', 'GO:1901363']	['Acadsb', 'Prkar2a', 'Kif5c', 'Sucla2', 'Acsl1', 'Acads', 'Vdac1', 'Sdha', 'Acadl', 'Riok3', 'Idh3a', 'Abcb7', 'Dhdh', 'Acadvl', 'Ilk', 'Atp2a1', 'Pola1', 'Nadsyn1', 'Rfc1', 'Tk1', 'Pdk3', 'H1-4', 'Pcca', 'Rab27a', 'Tor1b', 'Pak2', 'Vrk3', 'Ddx58', 'Suclg1', 'Smc1a', 'Tufm', 'Pklr', 'Etfb', 'Smc2', 'Eif4g1', 'Rtcb', 'Etfa', 'Srpk1', 'Pip4k2c', 'Scp2', 'Grpel1', 'Kif15', 'Gapdh', 'Hadha', 'Hadh',…	[['IEA'], ['IEA'], ['IEA'], ['IEA'], ['IEA'], ['ISO', 'IEA'], ['IEA'], ['IBA', 'IEA'], ['IEA'], ['IEA'], ['IEA'], ['IEA'], ['IEA'], ['ISS', 'ISO', 'IBA', 'IEA'], ['IEA'], ['ISS', 'ISO', 'IEA'], ['ISS', 'ISO', 'IBA', 'IEA'], ['IEA'], ['IEA'], ['IEA'], ['ISO', 'IEA'], ['ISO', 'IEA'], ['IEA'], ['IDA', 'ISS', 'ISO', 'IBA', 'IEA'], ['IEA'], ['IEA'], ['IEA'], ['ISO', 'IEA'], ['ISO', 'IEA'], ['IEA'], ['…
292	GO:MF	GO:0000166	nucleotide binding	1.49085e-14	TRUE	"Binding to a nucleotide, any compound consisting of a nucleoside that is esterified with (ortho)phosphate or an oligophosphate at any hydroxyl group on the ribose or deoxyribose." [GOC:mah, ISBN:0198547684]	2193	924	159	25287	0.172078	0.0725034	query_1	['GO:0036094', 'GO:1901265']	['Acadsb', 'Prkar2a', 'Kif5c', 'Sucla2', 'Acsl1', 'Acads', 'Vdac1', 'Sdha', 'Acadl', 'Riok3', 'Idh3a', 'Abcb7', 'Dhdh', 'Acadvl', 'Ilk', 'Atp2a1', 'Pola1', 'Nadsyn1', 'Rfc1', 'Tk1', 'Pdk3', 'H1-4', 'Pcca', 'Rab27a', 'Tor1b', 'Pak2', 'Vrk3', 'Ddx58', 'Suclg1', 'Smc1a', 'Tufm', 'Pklr', 'Etfb', 'Smc2', 'Eif4g1', 'Rtcb', 'Etfa', 'Srpk1', 'Pip4k2c', 'Scp2', 'Grpel1', 'Kif15', 'Gapdh', 'Hadha', 'Hadh',…	[['IEA'], ['IEA'], ['IEA'], ['IEA'], ['IEA'], ['ISO', 'IEA'], ['IEA'], ['IBA', 'IEA'], ['IEA'], ['IEA'], ['IEA'], ['IEA'], ['IEA'], ['ISS', 'ISO', 'IBA', 'IEA'], ['IEA'], ['ISS', 'ISO', 'IEA'], ['ISS', 'ISO', 'IBA', 'IEA'], ['IEA'], ['IEA'], ['IEA'], ['ISO', 'IEA'], ['ISO', 'IEA'], ['IEA'], ['IDA', 'ISS', 'ISO', 'IBA', 'IEA'], ['IEA'], ['IEA'], ['IEA'], ['ISO', 'IEA'], ['ISO', 'IEA'], ['IEA'], ['…
293	KEGG	KEGG:05022	Pathways of neurodegeneration - multiple diseases	1.79814e-14	TRUE	Pathways of neurodegeneration - multiple diseases	469	503	74	8910	0.147117	0.157783	query_1	['KEGG:00000']	['Ndufs7', 'Ndufa9', 'Slc25a31', 'Atp5pb', 'Ndufs3', 'Kif5c', 'Atp5f1e', 'Atp5f1c', 'Vdac1', 'Sdha', 'Slc25a4', 'Uqcrc1', 'Ndufb7', 'Ndufs1', 'Uqcrc2', 'Sdhb', 'Ndufa4', 'Atp2a1', 'Cox5b', 'Ndufb6', 'Ndufb10', 'Cox5a', 'Fus', 'Ndufb8', 'Atp5f1a', 'Atp5pf', 'Ndufs8', 'Map2k3', 'Ppid', 'Ndufa2', 'Tuba8', 'Atp5pd', 'Rps27a', 'Atp5po', 'Ndufv1', 'mt-Co3', 'Ndufa10', 'Ndufb9', 'Ndufa12', 'Cyc1', 'Uqcr…	[['KEGG'], ['KEGG'], ['KEGG'], ['KEGG'], ['KEGG'], ['KEGG'], ['KEGG'], ['KEGG'], ['KEGG'], ['KEGG'], ['KEGG'], ['KEGG'], ['KEGG'], ['KEGG'], ['KEGG'], ['KEGG'], ['KEGG'], ['KEGG'], ['KEGG'], ['KEGG'], ['KEGG'], ['KEGG'], ['KEGG'], ['KEGG'], ['KEGG'], ['KEGG'], ['KEGG'], ['KEGG'], ['KEGG'], ['KEGG'], ['KEGG'], ['KEGG'], ['KEGG'], ['KEGG'], ['KEGG'], ['KEGG'], ['KEGG'], ['KEGG'], ['KEGG'], ['KEGG']…
294	GO:BP	GO:0030036	actin cytoskeleton organization	1.81944e-14	TRUE	"A process that is carried out at the cellular level which results in the assembly, arrangement of constituent parts, or disassembly of cytoskeletal structures comprising actin filaments and their associated proteins." [GOC:dph, GOC:jl, GOC:mah]	725	945	76	27334	0.0804233	0.104828	query_1	['GO:0007010', 'GO:0030029']	['S100a10', 'Prex1', 'Ilk', 'Epb41', 'Evl', 'Arhgap17', 'Parvb', 'Pak2', 'Tln1', 'Ezr', 'Pdlim1', 'Pdcd6ip', 'Itgb1', 'Pacsin2', 'Arpc5', 'Pdcl3', 'Flnc', 'Plek', 'Cnn2', 'Arpc3', 'Coro1c', 'Pik3r1', 'Bin1', 'Itgb5', 'Crk', 'Pak3', 'Plec', 'Dmtn', 'Abi1', 'Slc9a3r1', 'Myh9', 'Hcls1', 'Cd2ap', 'Tpm3', 'Csrp1', 'Zyx', 'Snx9', 'Bst2', 'Lcp1', 'Washc1', 'Nck1', 'Vasp', 'Myo18a', 'Mtor', 'Rala', 'Diap…	[['ISO', 'IEA'], ['ISO'], ['ISO'], ['ISS', 'IBA', 'IEA'], ['IDA', 'ISO', 'IBA', 'NAS', 'IEA'], ['ISO', 'IBA', 'IEA'], ['ISS', 'ISO', 'IBA', 'IEA'], ['ISO', 'IEA'], ['IMP'], ['IGI', 'ISS', 'ISO', 'IEA'], ['ISO', 'IBA', 'IEA'], ['IMP'], ['IMP'], ['IEA'], ['ISO', 'IBA', 'IEA'], ['ISO', 'IEA'], ['ISS', 'ISO', 'IEA'], ['IMP', 'ISO', 'IBA', 'IEA'], ['IEA'], ['ISO', 'IBA', 'IEA'], ['IBA', 'TAS', 'IEA'],…
295	KEGG	KEGG:01200	Carbon metabolism	1.8634e-14	TRUE	Carbon metabolism	120	503	35	8910	0.0695825	0.291667	query_1	['KEGG:00000']	['Sucla2', 'Pdhb', 'Cs', 'Acads', 'Sdha', 'Idh3a', 'Ogdh', 'Got2', 'Sdhb', 'Fh', 'Aldh6a1', 'Mdh2', 'Pcca', 'Dlat', 'Suclg1', 'Pklr', 'Acat2', 'Gapdh', 'Idh2', 'Pdha1', 'Acat1', 'Pgp', 'Idh3b', 'Dld', 'Pccb', 'Dlst', 'Tpi1', 'Idh3g', 'Eno3', 'Aco2', 'Pgk1', 'Echs1', 'Pfkm', 'Mcee', 'Pgk2']	[['KEGG'], ['KEGG'], ['KEGG'], ['KEGG'], ['KEGG'], ['KEGG'], ['KEGG'], ['KEGG'], ['KEGG'], ['KEGG'], ['KEGG'], ['KEGG'], ['KEGG'], ['KEGG'], ['KEGG'], ['KEGG'], ['KEGG'], ['KEGG'], ['KEGG'], ['KEGG'], ['KEGG'], ['KEGG'], ['KEGG'], ['KEGG'], ['KEGG'], ['KEGG'], ['KEGG'], ['KEGG'], ['KEGG'], ['KEGG'], ['KEGG'], ['KEGG'], ['KEGG'], ['KEGG'], ['KEGG']]
296	TF	TF:M00918	Factor: E2F; motif: TTTSGCGSG	2.0927e-14	TRUE	Factor: E2F; motif: TTTSGCGSG	4820	963	324	21908	0.336449	0.0672199	query_1	['TF:M00000']	['Ndufs7', 'Ppfia2', 'Slc25a31', 'Slc25a11', 'Atp5mf', 'Cs', 'Zadh2', 'Sdf2l1', 'Dcaf5', 'Acadl', 'Cisd1', 'Riok3', 'Ppp1r8', 'Rps7', 'Ints3', 'Ppig', 'Pygb', 'Abcb7', 'Nucks1', 'Fxr1', 'Tra2a', 'Sntb2', 'Pola1', 'Cc2d1b', 'Ctdp1', 'Cox5b', 'Golim4', 'Srsf7', 'Rfc1', 'Tk1', 'Pdp1', 'Hnrnpa0', 'Plekhf2', 'Tprkb', 'Pdk3', 'Ndufb6', 'Nudcd2', 'H1-4', 'Parvb', 'Eif3a', 'Dlat', 'Glb1', 'Rab27a', 'Eif2…	[['TF'], ['TF'], ['TF'], ['TF'], ['TF'], ['TF'], ['TF'], ['TF'], ['TF'], ['TF'], ['TF'], ['TF'], ['TF'], ['TF'], ['TF'], ['TF'], ['TF'], ['TF'], ['TF'], ['TF'], ['TF'], ['TF'], ['TF'], ['TF'], ['TF'], ['TF'], ['TF'], ['TF'], ['TF'], ['TF'], ['TF'], ['TF'], ['TF'], ['TF'], ['TF'], ['TF'], ['TF'], ['TF'], ['TF'], ['TF'], ['TF'], ['TF'], ['TF'], ['TF'], ['TF'], ['TF'], ['TF'], ['TF'], ['TF'], ['TF']…
297	GO:BP	GO:0030029	actin filament-based process	2.34991e-14	TRUE	"Any cellular process that depends upon or alters the actin cytoskeleton, that part of the cytoskeleton comprising actin filaments and their associated proteins." [GOC:mah]	810	945	81	27334	0.0857143	0.1	query_1	['GO:0009987']	['S100a10', 'Prex1', 'Ilk', 'Epb41', 'Evl', 'Atp2a1', 'Arhgap17', 'Parvb', 'Syne2', 'Pak2', 'Tln1', 'Ezr', 'Pdlim1', 'Pdcd6ip', 'Itgb1', 'Pacsin2', 'Arpc5', 'Pdcl3', 'Flnc', 'Plek', 'Cnn2', 'Arpc3', 'Coro1c', 'Pik3r1', 'Bin1', 'Itgb5', 'Crk', 'Pak3', 'Plec', 'Dmtn', 'Abi1', 'Slc9a3r1', 'Myh9', 'Hcls1', 'Cd2ap', 'Tpm3', 'Csrp1', 'Zyx', 'Snx9', 'Bst2', 'Lcp1', 'Washc1', 'Nck1', 'Vasp', 'Myo18a', 'M…	[['ISO', 'IEA'], ['ISO'], ['ISO'], ['ISS', 'IBA', 'IEA'], ['IDA', 'ISO', 'IBA', 'NAS', 'IEA'], ['ISS'], ['ISO', 'IBA', 'IEA'], ['ISS', 'ISO', 'IBA', 'IEA'], ['IMP'], ['ISO', 'IEA'], ['IMP'], ['IGI', 'ISS', 'ISO', 'IEA'], ['ISO', 'IBA', 'IEA'], ['IMP'], ['IMP'], ['IEA'], ['ISO', 'IBA', 'IEA'], ['ISO', 'IEA'], ['ISS', 'ISO', 'TAS', 'IEA'], ['IMP', 'ISO', 'IBA', 'IEA'], ['ISO', 'IEA'], ['ISO', 'IBA'…
298	CORUM	CORUM:381	Respiratory chain complex I, mitochondrial	2.63457e-14	TRUE	Respiratory chain complex I, mitochondrial	35	127	24	1082	0.188976	0.685714	query_1	['CORUM:0000000']	['Ndufs7', 'Ndufa9', 'Ndufs3', 'Ndufb7', 'Ndufs1', 'Ndufa4', 'Ndufb6', 'Ndufb10', 'Ndufb8', 'Ndufs8', 'Ndufa2', 'Ndufv1', 'Ndufa10', 'Ndufb9', 'Ndufa12', 'Ndufa13', 'Ndufa5', 'Ndufb3', 'Ndufa6', 'Ndufs6', 'Ndufa8', 'Ndufb4', 'Ndufa7', 'Ndufs5']	[['CORUM'], ['CORUM'], ['CORUM'], ['CORUM'], ['CORUM'], ['CORUM'], ['CORUM'], ['CORUM'], ['CORUM'], ['CORUM'], ['CORUM'], ['CORUM'], ['CORUM'], ['CORUM'], ['CORUM'], ['CORUM'], ['CORUM'], ['CORUM'], ['CORUM'], ['CORUM'], ['CORUM'], ['CORUM'], ['CORUM'], ['CORUM']]
[truncated: 1,119 more rows]

## Sheet: 4-Mo_de_Clv_vs_bns_shm
	genes	diffexpressed
0	Col1a1	UP
1	Serpind1	UP
2	A2m-1	UP
3	Arid3b	UP
4	Ica-1	UP
5	Amy1	UP
6	Cpn1	UP
7	Igfbp2	UP
8	Bglap	UP
9	Col1a2	UP
10	Igf2	UP
11	Map1b	UP
12	Rabl2	UP
13	Itih2	UP
14	Hbb-bh1	UP
15	Fbln1	UP
16	Efemp1	UP
17	Lox	UP
18	Hgfac	UP
19	Cdh6	UP
20	Col3a1	UP
21	Stk11	UP
22	Tmc5	UP
23	Comp-1	UP
24	Plekhh2	UP
25	Serpinc1	UP
26	Olfr1281	UP
27	Igk-V19-17	UP
28	Plg	UP
29	Pcolce	UP
30	Sparc	UP
31	C1qtnf3	UP
32	Pramel7	UP
33	Ints11	UP
34	Igfals	UP
35	Postn	UP
36	Zbbx	UP
37	F2	UP
38	Serping1	UP
39	Grb7	UP
40	Gsta5	UP
41	Igfbp4	UP
42	Mt2	UP
43	Psd2	UP
44	Serpinf1	UP
45	C7	UP
46	C4b	UP
47	Thbs4	UP
48	Vnn1	UP
49	Afm	UP
50	Mrc2	UP
51	Ubac2	UP
52	Apob	UP
53	Plcb1	UP
54	Itih1	UP
55	Pard3	UP
56	C8b	UP
57	Ticam2	UP
58	Comp	UP
59	Itih3	UP
60	Ppard	UP
61	Map4k4	UP
62	Aoc3	UP
63	Lcat	UP
64	Omd	UP
65	B4gat1	UP
66	Prl7c1	UP
67	mt-Co3	DOWN
[truncated: 3,639 more rows]

## Sheet: 5-Mo_de_GO_Clv_vs_bns_shm_UP
	source	native	name	p_value	significant	description	term_size	query_size	intersection_size	effective_domain_size	precision	recall	query	parents	intersections	evidences
[truncated: 174 more rows]

[truncated: 25 more sheets: 6-Mo_de_GO_Clv_vs_bns_shm_DWN, 7-Mo_de_Clv_vs_bns_MCAo, 8-Mo_de_GO_Clv_vs_bns_MCAo_UP, 9-Mo_de_GO_Clv_vs_bns_MCAo_DWN, 10-Mu_de_clvr_mcao_vs_sham, 11-Mu_de_clvr_mcao_vs_sham_UP, 12-Mu_de_clvr_mcao_vs_sham_DWN, 13-Mu_neutrophil_degrn_MDL, 14-Hu_unique_skull_genes_20dnr, 15-Hu_gene_GO_unique_skull, 16-Hu_gene_GO_unique_plvs, 17-Hu_gene_GO_unique_vrtbr, 18-Hu_gene_GO_vrtbr+plv, 19-Hu_de_Skull_vs_other, 20-Hu_Skull_gene_GO_UP, 21-Hu_Skull_gene_GO_DWN, 22-Hu_de_Vertebra_vs_other, 23-Hu_Vrtbr_gene_GO_UP, 24-Hu_Vrtbr_gene_GO_DWN, 25-Hu_de_Pelvis_vs_other …]
