# Supplementary material for: Distinct molecular profiles of skull bone marrow in health and neurological disorders
Source: Cell. 2023 Aug 17;186(17):3706–3725.e29. doi: 10.1016/j.cell.2023.07.009 (PMC10443631; doi:10.1016/j.cell.2023.07.009)
Supplement: Table S3. The source file for TSPO-PET imaging data (patients and mice), related to Figures 6 and 7 [file mmc3.xlsx]

## Sheet: Cross-sectional_TSPO-PET
ID	Age	Gender 1 male, 2 female)		SNP coding	DX group	DX code	medication (RRMS only)	Skull-Motor-region (TSPO-PET SUVr)	Skull-Fronto-parietal (TSPO-PET SUVr)	Skull-Temporo-polar (TSPO-PET SUVr)	Skull-Base (TSPO-PET SUVr)		C2 (TSPO-PET SUVr)		PPMS controls	RRMS controls	Stroke controls	4RT controls	AD controls
PPMS-1	67.8795	1	MAB	2	PPMS	1		0.903781	0.652475	1.28761	1.34289		0.8789
PPMS-2	58.8767	1	MAB	2	PPMS	1		0.638061	0.422751	1.08226	1.31488		1.1916
PPMS-3	57.6521	2	HAB	1	PPMS	1		1.15067	1.27011	0.831224	0.874722		1.0265
PPMS-4	58.2137	2	MAB	2	PPMS	1		0.980156	1.1851	1.11713	1.05139		0.8158
PPMS-5	36.5315	1	NA	1.458	PPMS	1		1.72035	1.44631	1.38736	1.63709		1.2507
PPMS-6	35.4411	1	MAB	2	PPMS	1		1.09623	1.08185	1.18066	1.34441		1.353
PPMS-7	52.3863	1	HAB	1	PPMS	1		1.38166	1.91238	1.01839	1.14588		1.2518
PPMS-8	40.874	2	MAB	2	PPMS	1		1.18751	0.969529	1.3115	1.34695		NA
PPMS-9	49.4658	1	HAB	1	PPMS	1		1.0775	1.2263	1.07201	1.27163		NA
PPMS-10	54.6192	2	HAB	1	PPMS	1		0.767448	0.464763	1.25046	1.19782		1.2008
PPMS-11	58.1863	1	MAB	2	PPMS	1		0.893905	0.758177	1.10137	1.27352		1.3287
PPMS-12	48.3507	1	MAB	2	PPMS	1		0.952308	0.80795	1.32111	1.20457		1.3957
PPMS-14	56.1041	2	NA	1.458	PPMS	1		0.880639	0.492438	1.3375	1.46416		0.7515
PPMS-15	50.4548	1	MAB	2	PPMS	1		0.949779	0.71357	1.45416	1.57881		1.5735
RRMS-1	44.3918	1	HAB	1	RRMS	2	0	0.709301	0.471066	1.31527	1.17109		1.0563
RRMS-2	44.474	2	HAB	1	RRMS	2	0	0.824337	0.595507	1.33308	1.12703		0.9516
RRMS-3	55.1726	1	HAB	1	RRMS	2	0	0.960285	0.852603	1.2214	1.36538		1.5052
RRMS-4	33.5726	2	HAB	1	RRMS	2	1	0.954613	1.01425	0.975331	0.988815		1.0421
RRMS-5	31.4466	2	HAB	1	RRMS	2	0	0.77605	0.770146	1.03818	1.01386		1.2883
RRMS-6	52.7534	1	HAB	1	RRMS	2	1	1.36096	1.31805	1.24899	1.46495		1.5864
RRMS-7	39.863	1	HAB	1	PPMS	2	0	0.921389	0.89792	0.976362	1.05497		1.1508
RRMS-8	39.5699	2	HAB	1	RRMS	2	1	0.845734	0.601919	1.11021	1.06413		1.0559
RRMS-9	55.9781	1	MAB	2	RRMS	2	1	0.92957	0.694075	1.45657	1.26658		1.4097
RRMS-10	26.7753	1	HAB	1	RRMS	2	0	1.30385	1.30238	1.21913	1.26486		0.7261
RRMS-11	48.4192	2	HAB	1	RRMS	2	0	1.0733	1.19282	0.999669	1.23008		1.5433
RRMS-12	50.2603	2	HAB	1	RRMS	2	0	1.25362	1.33027	1.17958	0.996702		NA
RRMS-13	39.7288	1	MAB	2	RRMS	2	1	1.79185	1.58086	1.29837	1.56814		1.2019
RRMS-14	47.5753	2	MAB	2	RRMS	2	1	1.46841	1.79236	1.22831	1.28393		0.9402
RRMS-15	34.3534	1	MAB	2	RRMS	2	1	0.963235	0.854009	0.984018	1.29386		1.0146
Stroke-1	66.9589	1	HAB	1	Stroke	3		0.854757	0.779578	1.05944	0.872389		NA
Stroke-2	57.8849	1	HAB	1	Stroke	3		1.30083	1.26959	1.01897	1.0309		0.7288
Stroke-3	53.7863	1	HAB	1	Stroke	3		1.489	1.48922	1.31543	1.12898		1.6401
Stroke-4	63.0959	1	MAB	2	Stroke	3		1.06494	0.926584	1.19695	1.01536		1.145
Stroke-5	75.8	1	HAB	1	Stroke	3		0.944232	0.989453	1.123	1.11971		1.0876
Stroke-6	69.7014	1	HAB	1	Stroke	3		1.23133	1.28585	0.926133	0.928003		1.1481
Stroke-7	86.2137	2	HAB	1	Stroke	3		0.787397	0.747452	1.29054	0.858436		0.7412
Stroke-8	82.8356	1	MAB	2	Stroke	3		1.13277	1.19397	1.27828	1.19784		1.1006
Stroke-9	66.0192	2	MAB	2	Stroke	3		2.12149	1.71224	1.75704	1.15741		1.3772
Stroke-10	75.0712	2	NA	1.458	Stroke	3		1.71436	2.53168	1.29927	1.01413		1.0114
Control-1	55.7726	2	MAB	2	Control	6		0.93613	0.675896	0.944913	0.913689		1.044		x	x	x	x	x
Control-2	57.2493	2	MAB	2	Control	6		1.38325	1.98447	0.821029	0.793489		0.8973		x	x	x	x	x
Control-3	67.2603	1	HAB	1	Control	6		0.78887	0.651802	1.14811	1.09418		0.9913		x	x	x	x	x
Control-4	67.589	1	MAB	2	Control	6		0.774584	0.631205	0.868158	0.906193		1.2484		x	x	x	x	x
Control-5	69.0986	2	MAB	2	Control	6		1.26652	1.50171	1.07352	0.91075		0.9264		x		x	x	x
Control-6	69.7425	1	MAB	2	Control	6		0.866951	0.569001	0.993549	1.09111		1.204		x		x	x	x
Control-7	71.2575	1	MAB	2	Control	6		0.877159	0.770552	1.16328	1.13464		0.8238		x		x	x	x
Control-8	71.4082	2	MAB	2	Control	6		0.965859	0.795855	0.939398	0.898335		0.9543		x		x	x	x
Control-9	72.5945	2	MAB	2	Control	6		0.97992	0.870068	1.03374	1.01274		0.8822		x		x	x	x
Control-10	72.211	1	HAB	1	Control	6		0.709003	0.576434	0.985412	0.994564		1.1104		x		x	x	x
Control-11	72.0795	2	MAB	2	Control	6		1.2308	1.20787	1.07877	1.26657		0.946				x	x	x
Control-12	72.1315	1	HAB	1	Control	6		1.30745	1.93626	0.918936	0.831902		0.8485				x	x	x
Control-13	74.8521	2	MAB	2	Control	6		1.13554	1.18728	0.878654	0.967097		0.7675				x	x	x
Control-14	77.0411	1	MAB	2	Control	6		0.999501	0.995612	1.18394	1.20373		1.292				x	x	x
Control-15	78.3945	1	NA	1.458	Control	6		0.872322	0.948616	0.962672	0.980355		0.8295				x	x	x
Control-16	79.8904	1	HAB	1	Control	6		0.967506	0.973372	0.946384	1.00723		1.1891				x	x	x
Control-17	80.7068	2	MAB	2	Control	6		0.938634	0.724003	1.05953	0.993427		1.0453				x	x	x
Control-18	24.2712	2	MAB	2	Control	6		0.621748	0.808667	0.63291	0.847427		0.5733		x	x
Control-19	59.9233	2	MAB	2	Control	6		1.08178	1.05771	1.13919	1.07623		1.0271		x	x	x	x
Control-20	24.8438	2	HAB	1	Control	6		0.789033	1.02424	1.12062	1.07923		1.4941		x	x
Control-21	23.9671	2	MAB	2	Control	6		1.32768	1.38269	0.996543	1.03768		1.1177		x	x
Control-22	26.0767	2	HAB	1	Control	6		1.54245	1.62086	1.11911	1.02519		1.4506		x	x
Control-23	21.3753	2	HAB	1	Control	6		1.50176	1.67232	0.979099	1.00314		1.7786		x	x
Control-24	26.8247	1	MAB	2	Control	6		0.951112	0.757015	1.06985	1.18147		0.9499		x	x
Control-25	54.2192	2	MAB	2	Control	6		0.996399	0.762031	1.08918	1.08374		0.8119		x	x	x	x
Control-26	39.5397	2	NA	1.458	Control	6		0.623661	0.54307	0.846925	0.834084		0.4705		x	x
Control-27	69.5178	1	HAB	1	Control	6		0.564377	0.371403	1.00657	0.831804		0.3264		x	x	x	x	x
4RT-1	57.6384	1	HAB	1	4RT	4		1.15449	1.09174	1.16502	1.1618		1.6618
4RT-2	62.9753	1	HAB	1	4RT	4		1.0481	0.979493	1.06664	0.996847		0.7682
4RT-3	53.6712	2	MAB	2	4RT	4		1.04685	1.42507	0.96992	0.887559		0.8063
4RT-4	66.1123	2	HAB	1	4RT	4		1.07006	1.07859	0.840635	0.760173		0.8575
4RT-5	78.6055	2	MAB	2	4RT	4		0.900843	0.849961	0.910154	0.842209		0.9337
4RT-6	60.9562	2	HAB	1	4RT	4		1.40057	1.62023	1.10097	1.09949		1.2515
4RT-7	72.0548	1	HAB	1	4RT	4		1.13601	0.890903	1.18104	1.18061		0.6539
4RT-8	72.8274	1	HAB	1	4RT	4		1.08549	0.923458	1.23806	1.14886		0.8094
4RT-9	65.7425	2	MAB	2	4RT	4		1.82158	1.96543	1.02285	1.18713		1.2739
4RT-10	51.9973	2	MAB	2	4RT	4		1.11921	1.13561	1.08482	1.24419		1.1633
4RT-11	64.6082	2	HAB	1	4RT	4		1.43303	1.8705	1.22551	1.15057		1.1123
4RT-12	82.9123	1	HAB	1	4RT	4		0.934837	0.849445	1.26281	1.11824		1.3258
4RT-13	70.0521	1	MAB	2	4RT	4		1.08969	1.30791	1.15514	1.20235		0.9554
4RT-14	82.1973	2	HAB	1	4RT	4		1.33799	1.10141	1.04297	0.996014		0.9564
4RT-15	77.5671	2	MAB	2	4RT	4		1.97254	2.36951	1.14139	1.09484		0.9151
4RT-16	63.5288	1	HAB	1	4RT	4		1.09722	0.961612	1.08359	1.08338		1.0192
4RT-17	78.7151	1	MAB	2	4RT	4		1.01658	0.83551	0.938908	0.966578		0.7903
4RT-18	58.9945	1	HAB	1	4RT	4		1.27863	1.18078	0.898436	0.89597		0.9438
4RT-19	69.9589	2	HAB	1	4RT	4		0.88853	0.879457	1.0298	1.03739		1.1779
4RT-20	68.9836	1	MAB	2	4RT	4		0.76625	0.737409	1.07837	1.20876		NA
4RT-21	65.6	2	HAB	1	4RT	4		1.76913	1.73911	1.05477	0.999987		1.4491
4RT-22	73.4301	2	HAB	1	4RT	4		0.822658	0.991967	0.90826	0.794624		0.7386
4RT-23	68.537	2	HAB	1	4RT	4		0.939713	0.972933	1.00882	0.84729		1.0058
4RT-24	75.463	2	HAB	1	4RT	4		0.98312	1.03004	0.91966	1.05597		1.0349
4RT-25	72.737	1	HAB	1	4RT	4		1.36701	1.30663	0.967435	1.0329		1.0485
4RT-26	74.2521	2	HAB	1	4RT	4		1.19473	1.07182	0.989242	1.00231		1.0781
4RT-27	67.2466	1	HAB	1	4RT	4		0.930579	1.08537	0.934084	0.890423		0.9762
4RT-28	75.8329	1	MAB	2	4RT	4		1.33303	1.12172	1.1911	1.11188		0.9821
4RT-29	83.8301	1	HAB	1	4RT	4		1.16805	1.43998	1.19108	1.1676		0.903
4RT-30	62.9123	1	MAB	2	4RT	4		1.45006	1.25522	1.08866	1.29843		1.0429
4RT-31	66.2795	2	MAB	2	4RT	4		1.29992	1.70017	1.13764	1.01592		1.1453
4RT-32	70.1041	2	HAB	1	4RT	4		0.887923	0.963742	0.859332	0.720489		NA
4RT-33	74.6329	1	HAB	1	4RT	4		1.29469	1.5204	0.824274	0.793194		1.0791
4RT-34	75.063	2	HAB	1	4RT	4		0.937532	1.0572	1.04165	1.05932		0.8062
4RT-35	56.8137	1	HAB	1	4RT	4		1.26219	1.0769	1.08632	1.17577		1.4188
4RT-36	64.5151	1	HAB	1	4RT	4		2.02347	2.64214	1.1918	1.05572		1.3467
4RT-37	86.2301	1	MAB	2	4RT	4		0.840997	0.805567	0.891736	1.02181		1.2349
4RT-38	56.074	2	HAB	1	4RT	4		1.26292	1.21303	1.08772	0.890171		0.7427
4RT-39	74.8712	2	HAB	1	4RT	4		0.866407	0.890606	1.01699	0.88052		0.7015
4RT-40	66.726	1	HAB	1	4RT	4		0.876071	0.898239	0.877305	0.813955		0.8409
4RT-41	76.9589	1	HAB	1	4RT	4		0.976081	0.936988	1.26062	1.17176		1.7217
4RT-42	66.7041	2	HAB	1	4RT	4		1.25261	1.48926	0.839795	0.891207		0.851
4RT-43	68.9041	2	HAB	1	4RT	4		1.4958	1.17031	0.91751	0.931705		0.9784
AD-1	78.5096	2	MAB	2	AD	5		1.15678	1.39524	1.09902	0.981647		0.7716
AD-2	67.7671	2	MAB	2	AD	5		1.08114	1.3605	1.30688	1.33698		1.0777
AD-3	72.6959	2	MAB	2	AD	5		0.796953	0.954566	0.970606	0.861089		1.0684
AD-4	74.5233	2	MAB	2	AD	5		1.10341	1.28551	1.01932	1.09361		1.1059
AD-5	62.6849	2	HAB	1	AD	5		1.35187	1.11725	1.00831	0.960184		0.9522
AD-6	64.7315	2	MAB	2	AD	5		1.39069	1.99056	1.17165	0.95367		0.9455
AD-7	57.0877	2	HAB	1	AD	5		1.64184	1.51673	0.975228	0.783109		1.1593
AD-8	80.0027	2	MAB	2	AD	5		1.54682	1.98398	1.15575	1.10856		0.9032
AD-9	73.9151	2	HAB	1	AD	5		1.04229	1.05733	1.11564	1.10827		1.2759
AD-10	59.2164	2	MAB	2	AD	5		1.04903	0.887851	1.08428	0.963526		1.2734
AD-11	75.6521	2	HAB	1	AD	5		1.23467	1.24923	0.929398	0.89319		1.0387
AD-12	74.9205	2	MAB	2	AD	5		1.18192	1.41775	0.986114	1.00304		1.0934
AD-13	81.4082	2	MAB	2	AD	5		1.26288	1.68223	0.930017	0.83435		0.8329
AD-14	69.1425	2	HAB	1	AD	5		0.761436	0.790345	0.845372	0.809199		1.4847
AD-15	82.3014	2	HAB	1	AD	5		1.31584	1.4	1.07933	1.07468		1.2834
AD-16	53.3288	2	MAB	2	AD	5		1.17447	1.0973	1.03802	1.0886		0.9543
AD-17	58.5808	2	MAB	2	AD	5		1.75381	2.57159	0.739953	0.97004		1.1402
AD-18	66.1233	2	MAB	2	AD	5		1.35891	1.33069	1.11277	1.20555		1.0517
AD-19	65.874	2	MAB	2	AD	5		1.39148	2.25628	0.748134	0.863119		1.5135
AD-20	80.4329	2	MAB	2	AD	5		1.32795	1.68648	0.932578	0.982236		1.1226
AD-21	63.1342	2	MAB	2	AD	5		1.81874	2.47943	1.15937	1.21912		1.2871
AD-22	74.0658	2	HAB	1	AD	5		1.45636	2.10181	0.963116	0.950746		1.1778
AD-23	74.1644	2	HAB	1	AD	5		1.08685	1.19583	1.16039	1.01357		1.2061
AD-24	69.011	2	HAB	1	AD	5		0.941977	1.1206	0.89936	0.795321		0.9921
AD-25	74.6438	2	MAB	2	AD	5		0.997201	0.841102	1.30886	1.03443		0.9183
AD-26	64.7315	2	MAB	2	AD	5		1.63936	2.38055	1.15694	1.00968		1.2074
AD-27	53.8164	2	MAB	2	AD	5		1.51241	1.65055	1.00601	1.02259		1.204
AD-28	77.9315	2	HAB	1	AD	5		1.31505	1.74129	0.806527	0.859529		0.4306
AD-29	67.2384	2	HAB	1	AD	5		1.12833	1.55354	0.98778	0.667135		0.8414
AD-30	62.4877	1	MAB	2	AD	5		1.39214	1.32645	1.01872	1.06733		1.3198
AD-31	66.5589	1	HAB	1	AD	5		0.750827	0.652187	0.869175	0.977688		NA
AD-32	80.6986	1	HAB	1	AD	5		0.734813	0.604576	0.94629	0.973705		1.5749
AD-33	72.0685	1	HAB	1	AD	5		0.961737	0.813427	0.998744	1.01354		1.0793
AD-34	72.5781	1	HAB	1	AD	5		0.875919	1.04919	1.10047	0.98666		1.1325
AD-35	76.9753	1	MAB	2	AD	5		1.08385	1.02513	1.13659	1.2793		1.2551
AD-36	72.0055	1	HAB	1	AD	5		0.818181	0.83966	0.811979	0.914973		1.0612
AD-37	78.0795	1	HAB	1	AD	5		1.04424	0.915636	0.865376	1.11172		1.4521
AD-38	69.5589	1	NA	1.458	AD	5		1.07232	0.85085	1.13991	1.06485		1.7546
AD-39	67.389	1	MAB	2	AD	5		1.80251	1.75204	1.22414	1.16531		1.4463
AD-40	77.7534	1	MAB	2	AD	5		0.870857	1.00582	0.949649	0.967605		1.0028
AD-41	75.7178	1	MAB	2	AD	5		1.07301	1.02984	1.00474	1.05995		0.8351
AD-42	77.737	1	MAB	2	AD	5		1.09444	1.0085	1.08932	1.14349		NA
AD-43	79.4411	1	MAB	2	AD	5		0.967321	0.787333	1.09753	1.10225		0.679
AD-44	74.5726	1	HAB	1	AD	5		0.714844	0.606299	0.775923	0.873887		0.799
AD-45	70.4795	1	HAB	1	AD	5		0.855269	0.682762	1.12967	1.08706		1.1445
AD-46	60.3041	1	HAB	1	AD	5		1.40359	1.53661	1.02592	1.07568		NA
AD-47	81.3534	1	HAB	1	AD	5		0.844704	0.763089	0.833913	0.824455		1.0258
AD-48	72.3589	1	HAB	1	AD	5		1.11182	0.955204	0.82912	0.994486		1.0387
AD-49	79.6521	1	MAB	2	AD	5		0.892289	0.825985	0.95887	0.909857		1.2937
AD-50	70.7671	2	HAB	1	AD	5		1.69923	1.55145	0.948733	1.00335		NA

## Sheet: Human_AD
Patienten-ID	AD DX status	Fronto-parietal (TSPO-PET SUVr)	AGE (y)	SEX (0F, 1M)	SNP	DX_II	sTREM2	YoE (y)	cerad	mmse	cdr	CDR_SOB	β-Amyloid (1-42)	BIN_β-Amyloid (1-42)	β-Amyloid (1-40)	β-Amyloid-Ratio	BIN_-Amyloid-Ratio	Tau-Protein	BIN_Tau-Protein	Tau/β-Amyloid	BIN_Tau/β-Amyloid	p-Tau	BIN_p-Tau	Albumin-Quotient	Z_Abeta_Braak_I	Z_Abeta_Braak_II	Z_Abeta_Braak_III	Z_Abeta_Braak_IV	Z_Abeta_Braak_V	Z_Abeta_Braak_VI	Z_Abeta_Frontal	Z_Abeta_Temporal	Z_Abeta_Parietal	Z_Abeta_PCC2	Abeta_COMPOSITE	Z_TSPO_Braak_I	Z_TSPO_Braak_II	Z_TSPO_Braak_III	Z_TSPO_Braak_IV	Z_TSPO_Braak_V	Z_TSPO_Braak_VI	Z_TSPO_Frontal	Z_TSPO_Temporal	Z_TSPO_Parietal	Z_TSPO_PCC2
ActiGliA_CBS_003	1	0.805928	70.5	1	2	Dementia	11.85	11		5	2	9													1.9192	0.4095	2.9876	7.1336	5.5672	11.3943	7.6203	6.3547	7.1658	9.41	7.64	-0.3382	1.0031	-0.1065	0.3405	0.6882	0.8185	0.5412	0.0884	0.8831	0.8539
ActiGliA_CBS_009	1	0.937815	72	1	2	Dementia	10.42	14		17	1	5	197.81	1	3818	5.2	1	187.69	0	1264	1	53.95	0	10.1	2.7443	-1.4231	4.9742	7.7358	2.9073	5.2781	5.0065	6.2877	3.1773	4.8844	4.84	-1.8612	-1.0483	0.2848	0.2356	-1.0484	-0.4897	0.2775	-0.2089	-0.32	-1.5039
ActiGliA_CBS_013	1	0.925959	78.1	1	2	Dementia	7.88	18		26	1	5	338.65	1	7027	4.8	1	103.84	0	1024	1	35.23	0	9.86	-0.5375	-0.7873	2.0301	3.1972	1.4453	3.0428	5.3879	1.4333	3.9391	7.6122	4.59	-0.5554	-1.8435	1.9491	0.3709	1.1698	0.2997	3.3764	-0.5566	2.1991	2.2724
ActiGliA_CBS_023	1	1.16235	53.3	0	1	Dementia	6.03	12		20	2	8	517.94	0	13817	3.8	1	709.19	1	1559	1	106.18	1	3.43	3.62	1.0858	4.3509	7.1445	2.867	7.4842	9.2367	7.7783	8.1279	11.7654	9.23	0.7674	0.3886	0.4747	0.3582	-0.1948	0.1034	1.0562	0.3135	0.8236	0.9101
ActiGliA_CBS_036	1	1.29756	74.9	0	1	Dementia	8.51	10		17	2	8	459.35	0	13423	3.4	1	413.46	0	1269	1	71.48	1	5.82	3.11	0.7749	4.6768	6.9849	3.0387	6.8566	6.5981	6.5912	7.4876	10.2423	7.73	1.2348	1.4702	2.7066	1.2604	1.4251	0.1451	0.2243	1.2884	0.8284	0.1523
ActiGliA_CBS_040	1	1.50443	80.4	0	1	Dementia	15.24	10		30	1	2	775.91	0	23577	3.3	1	685.83	1	1273	1	118.92	1	6.48	3.1945	1.3241	3.202	7.2943	4.8031	6.5229	7.4874	6.0981	6.2322	8.6515	7.12	0.9335	2.3832	2.1021	0.9928	2.3668	1.2632	1.2457	-0.0203	0.389	0.661
ActiGliA_CBS_041	1	1.89746	65.9	0	1	Dementia	11.7	11		13	2	6	600.87	0	16158	3.7	1	870.01	1	1666	1	121.06	1	4.53	1.0236	0.196	0.856	4.5497	0.6767	2.4909	6.2719	4.6678	5.1341	7.94	6	-0.4407	-0.92	1.2638	1.6044	1.1741	0.8072	1.4795	1.183	0.6574	1.5494
ActiGliA_CBS_043	1	0.687528	80.7	1	2	Dementia	8	10		14	2	6	569.99	0	12343	4.6	1	310.12	0	1036	1	67.92	1	7.34	5.7875	2.5396	7.84	11.1554	7.8534	9.5661	11.9038	10.1027	9.2849	13.0609	11.09	1.7465	2.0821	3.8186	0.5719	3.4082	-1.3853	0.3744	0.57	-0.9282	0.4953
ActiGliA_CBS_046	1	1.24639	75.7	0	2	Dementia		10		27	1	3													0.5432	-0.3016	1.6065	3.9918	-0.9702	-1.4353	1.3098	2.6334	0.6943	3.7727	2.1	1.053	0.8829	1.4768	0.4601	0.0048	0.3915	1.3912	0.6681	0.7896	0.5017
ActiGliA_CBS_047	1	1.41751	82.3	0	2	Dementia		11		25	1	5													1.7437	0.4944	2.3436	5.0838	2.7278	2.8955	6.9493	4.5415	5.3444	4.8302	5.42	-1.0493	1.1285	1.1998	0.1358	-0.1869	1.1428	1.4312	0.2092	0.4239	1.8314
ActiGliA_CBS_050	1	1.59723	81.4	0	1	Dementia		11		23	2	6	395.64	0	7284	5.4	1	150.92	0	1022	1	39.3	0	3.7	3.526	0.255	1.5528	3.3706	1.2701	2.3016	4.4473	3.6617	3.4549	9.1474	5.18	0.6314	-0.5832	1.3841	1.2804	0.1576	0.2143	0.7418	0.7693	0.3992	-0.135
ActiGlia_ISD_011	1	1.35756	67.2	0	1	Dementia	12.24			25			798.63	0	17010	4.7	1	440.96	0	961.7	0	72.27	1	3.54	2.0876	1.9188	2.0472	4.0328	2.7988	2.7257	6.0559	4.4562	6.0689	7.2976	5.97	1.9746	0.8047	2.6219	1.9885	0.5703	-0.4002	2.388	1.7765	1.5038	1.3507
ActiGliA_003	1	1.05317	77.7	1	1	Dementia		13	6	23	1	5.5	285.61	1	12623	2.3	1	221.64	0	1216	1	69.92	1	10.4	4.6817	1.9778	5.4813	6.7665	4.1618	3.6286	5.8297	6.3706	6.9611	7.9605	6.78	3.4873	2.5771	4.6345	2.3187	2.1854	1.7354	1.7532	2.0762	1.538	2.7176
ActiGliA_005	1	1.1966	74.2	0	2	Dementia		16	5	27	0.5	3	343.1	1	12381	2.8	1	445.96	1			81.23	1	8.97	1.8969	-0.5932	3.5909	7.5336	6.3101	8.2044	6.1937	6.5824	6.5431	9.1004	7.1	0.308	0.1468	2.2677	1.0196	1.244	-0.2345	0.1316	0.5248	0.3675	-0.1992
ActiGliA_010	1	1.1333	72.6	1	2	Dementia	10.36	12	8	18	1	5.5	357.07	1	7616	4.7	1	191.08	0	1108	1			10.4	1.2001	0.4451	3.5249	6.8786	2.697	3.0756	7.3997	6.3718	7.055	10.9378	7.94	0.0373	-1.1159	2.0043	0.9113	1.084	1.042	1.1054	0.6448	1.026	1.0474
ActiGliA_017	1	1.2298	78.5	0	1	Dementia	14.48	12	7	21	1	5	535.4	0	13082	4.1	1	396.23	0	1172	1	83.58	1	4.58	1.5764	0.2073	2.9588	5.6545	3.0247	2.3504	6.3959	4.644	5.365	11.1419	6.89	0.0183	1.1895	0.5419	0.7878	0.0494	-1.8096	1.4074	-0.0464	0.6112	0.8603
ActiGliA_026	1	1.0305	73.9	0	2	Dementia	8.18	11	4	25	0.5	3	790.18	0	16974	4.7	1	629.08	1	1192	1	113.66	1	7.78	2.0902	0.7628	2.7064	6.8573	3.0815	4.2092	5.6329	6.0739	6.6959	8.4105	6.7	3.322	0.2786	0.9854	0.6612	-0.3366	-0.0084	0.2091	0.4804	0.4331	0.2271
ActiGliA_039	1	0.740583	81.4	1	2	Dementia	11.36	27	6	22	0.5	3.5	235.62	1	7557	3.1	1	371.88	0	1443	1	74.21	1	10	2.7935	0.3725	4.4487	8.1729	2.6429	4.7057	7.5304	6.9784	6.5691	11.4784	8.14	0.4585	-0.27	1.54	0.8023	0.7786	0.0804	1.4098	0.5238	1.742	2.102
ActiGliA_040	1	1.00307	77.8	1	1	Dementia		11	6	24	0.5	2													0.7951	0.8645	1.724	3.8107	2.09	1.2785	3.9867	3.3906	3.6798	9.0594	5.03	-1.0738	-0.6538	-0.6587	-1.164	-0.875	-1.1196	-0.9799	-1.181	-0.7897	-0.2847
ActiGliA_047	1	1.09767	77	1	1	Dementia	12.43	21	7	27	0.5	1	443.14	0	14674	3	1	589.73	1	1493	1	90.97	1	6.1	0.6082	-1.1195	1.1918	4.0168	3.1382	5.291	4.1445	3.6098	3.8961	6.1002	4.44	1.9969	1.4114	1.9988	1.2636	2.002	0.9048	1.8865	1.0601	0.5281	0.559
ActiGliA_050	1	1.42535	57.1	0	2	Dementia	10.37	13	8	20	0.5	3	517.99	0	13410	3.9	1	413.67	0	1210	1	68	1	2.47	2.4801	1.115	3.2286	6.4504	4.0807	6.5664	6.7915	6.1665	6.0691	8.1745	6.8	1.8438	1.6439	1.2354	1.2992	3.7572	-0.6668	1.6623	1.1336	1.535	0.2026
ActiGliA_056	1	0.958568	59.2	0	1	Dementia	10.43	17	7	24	0.5	3	504.66	0	12316	4.1	1	693.66	1	1554	1	106.4	1	5.85	2.4675	1.3555	2.7061	6.1244	2.0799	2.2941	7.8166	6.1996	7.2465	8.9538	7.55	1.3056	1.2401	1.5564	0.5329	0.2174	-0.6341	1.1568	1.015	0.9669	0.7629
ActiGliA_057	1	1.75587	80	0	1	Dementia	19.02	9	9	25	0.5	3	750.94	0	32130	2.3	1	1045	1	1723	1	135.02	1		3.2889	2.1265	5.0528	7.753	3.4208	4.4881	9.4918	7.6811	8.8273	11.6787	9.42	1.7459	1.5355	1.5111	0.5716	1.0988	2.2355	1.3045	0.6807	1.1609	1.0684
ActiGliA_058	1	1.85654	64.7	0	1	Dementia	9.27	10	8	20	0.5	5.5						420.51	0						4.5624	-0.2052	4.729	7.9021	3.1272	7.227	7.4296	6.783	5.6185	8.5083	7.08	0.5899	0.4543	1.2972	0.2403	2.965	1.717	0.9497	-0.2089	1.3718	2.1564
ActiGliA_061	1	1.10649	72.7	0	1	Dementia	11.19	12	8	22	0.5	4	571.25	0	11660	4.9	1	558.84	1	1328	1	97.75	1	4.53	-0.7095	-1.2575	-0.4591	1.0036	0.3222	1.2469	3.7231	0.8132	2.9426	4.5418	3.01	3.0106	-0.2959	2.1996	0.4956	0.6961	-0.4384	0.3294	0.7203	-0.1391	0.8926
ActiGliA_066	1	2.05363	63.1	0	1	Dementia	6.22	13	8	24	0.5	4	427.6	0	9856	4.3	1	356.74	0	1233	1	77.09	1	3.77	0.4754	-0.6404	3.0109	6.7955	1.5469	2.7054	6.5403	5.6128	6.5491	10.5718	7.32	0.915	-0.165	1.7609	0.6137	0.8629	0.6665	0.9255	0.8046	0.6525	0.9829
ActiGliA_070	1	1.25034	74.5	0	1	Dementia		11	8	21	1	7													3.6294	0.7797	5.4948	7.1674	4.3937	7.0291	7.9489	6.3013	6.1387	9.2205	7.4	3.1259	1.7713	3.723	0.7034	4.5293	0.9253	1.038	0.3842	0.2072	0.8489
ActiGliA_073	1	1.5895	66.1	0	1	Dementia		20	9	21	0.5	2.5	330.3	1	10271	3.2	1	711.87	1	1750	1	97.87	1	5.66	2.646	0.0177	3.854	6.8535	5.6328	8.4621	7.6082	6.6177	7.035	9.0519	7.58	-2.2658	-2.0085	0.975	-1.3966	-0.2579	-0.0152	-1.2596	-1.696	-1.1444	-1.3356
ActiGliA_GH_001	1	0.63952	74.6	1	2	Dementia	7.41	16	8	20	0.5	2	583.41	0	12770	4.6	1	595.63	1	1359	1	88.84	1	6.55	3.5191	-0.5167	3.26	7.1214	4.0429	7.3142	5.7493	5.9404	5.3449	10.6161	6.91	-0.8455	-0.6466	1.4282	-0.0476	0.5062	-1.9639	-0.2943	-1.4689	-0.4776	-0.487
ActiGliA_NUK_006	1	2.1013	64.7	0	1	Dementia		18	5	24	0.5	4													0.0822	-1.3497	0.2041	2.1185	-1.1828	-0.5743	2.121	1.8089	2.1119	6.014	3.01	1.5189	1.062	1.6366	1.2144	0.4279	0.8045	1.1654	1.1754	1.4071	2.1056
ActiGliA_009	1	1.21061	62.7	0	2	Prodromal	10.17	11	4	26	0.5	1.5	671.98	0	19161	3.5	1	614.91	1	1294	1	109.9	1	6.18	2.9013	1.5816	3.4534	6.6547	1.8493	3.0264	7.7494	6.2634	6.7005	11.9032	8.15	1.7725	0.9323	0.7095	0.7181	-0.2732	-0.4742	1.418	0.7781	1.0855	1.8896
ActiGliA_015	1	0.91721	74.6	0	1	Prodromal	11.85	12	3	29	0.5	0.5	519.5	0	13160	4	1	311.57	0	1088	1	64.46	1	7.83	2.0658	2.17	2.4765	5.2288	4.5731	5.7953	6.2198	5.5618	6.0974	8.0111	6.47	3.0053	2.8987	2.6165	1.6251	3.016	2.1928	1.3941	2.3439	2.3311	2.2286
ActiGliA_037	1	1.39407	66.1	0	1	Prodromal	11.12	16	5	30	0.5	1.5	636.09	0	13817	4.6	1	548.7	1	1251	1	73.05	1	6.42	2.1655	1.4132	2.5324	5.4733	3.213	7.2717	7.6641	6.1323	7.5223	10.3946	7.93	1.5543	0.7971	0.4704	0.7998	0.4834	2.0534	0.7454	0.9209	0.565	2.0709
ActiGliA_043	1	0.850741	79.4	1	1	Prodromal	6.52	12	2	26	0.5	3	211.21	1	8881	2.4	1	398.56	0	1499	1	85.17	1	5.2	2.4633	2.7521	4.1855	8.0256	4.6245	3.8449	8.2275	6.6124	8.9442	12.4451	9.06	2.4244	2.0553	2.5043	0.3384	1.7038	-0.2434	0.184	0.1039	0.8349	-0.4094
ActiGliA_071	1	0.863113	79.7	1	1	Prodromal	8.83	19	5	26	0.5	2.5	402.57	0	8033	5	1	181.61	0	1052	1	57.28	0	7.12	-3.2328	-2.3511	-0.8403	0.7113	1.8982	2.0228	2.0008	0.6667	2.0695	4.7437	2.37	-1.3625	-0.6613	2.2626	-0.3357	0.9285	-0.2913	-0.0259	-1.0769	-0.17	0.0702
ActiGliA_072	1	2.20289	58.6	0	1	Prodromal	11.29	15	5	28	0.5	1.5	463.72	0	13215	3.5	1	741.81	1	1652	1	118.09	1	5.19	4.3035	2.9623	3.6319	6.8892	2.2084	3.7479	7.8653	6.8875	7.9154	11.5942	8.57	-0.6414	1.3654	1.2925	-0.0721	0.9088	0.7614	0.7281	0.3694	0.6414	0.7323
ActiGliA_GH_002	1	1.14479	62.5	1	1	Prodromal	7.56	13	4	30	0.5	1.5	510.68	0	7835	6.5	0	179.65	0	941.31	0	40.37	0	9.01	4.5501	2.4527	5.1446	8.2055	4.06	6.6127	7.78	8.1075	8.2915	11.1001	8.82	0.3116	0.1382	1.0661	0.2522	0.2014	-0.3649	0.2852	0.6128	0.9621	1.1332
ActiGliA_ISD_004	1	1.54877	53.8	0	1	Prodromal		21		25	0.5	5	502.03	0	13274	3.8	1	600.08	1	1446	1	93.82	1	5.39	2.8541	1.6827	4.9332	9.1087	5.1537	8.36	9.2162	9.1674	8.3293	12.1249	9.71	1.1607	1.9608	2.0681	1.4464	0.7863	0.7323	1.2722	1.3868	1.8425	1.1356
ActiGliA_ISD_008	1	1.42542	67.4	1	1	Prodromal		11	6	28	0.5	0.5													1.4541	1.203	0.6204	5.3787	2.4272	4.0714	4.8728	5.4182	4.0717	8.3939	5.69	0.2906	0.9277	-0.7411	-0.0072	0.1147	-0.6508	-0.359	-0.1198	-0.1917	-0.7299
ActiGliA_ISD_009	1	1.96023	74.1	0	2	Prodromal		11	0	26	0.5	0.5	468.13	0	15872	3	1	510.61	1	1374	1	77.76	1	5.22	0.0451	0.4358	2.9488	6.9755	4.4367	4.2119	5.9775	6.2205	6.466	9.1863	6.96	0.8955	-1.1018	1.1443	-0.3205	-0.3089	0.2475	0.7658	-0.1003	0.2862	0.75
ActiGlia_ISD_010	1	1.63271	77.9	0	1	Prodromal				20															2.367	0.1412	3.8805	7.3889	3.8876	5.3769	6.7176	6.4939	7.8679	11.1238	8.05	2.2357	0.0098	2.7694	1.7499	2.2294	1.7063	2.5061	1.7361	1.8515	3.2245
ActiGliA_NUK_003	1	0.877836	69.6	1	1	Prodromal		12	2	28	0.5	1.5	374.83	1	5812	6.5	0	104.2	0	988.13	0	29.1	0	8.76	2.4041	0.357	3.5425	7.495	1.7524	5.5825	6.4074	7.2541	6.2739	11.5099	7.86	-0.5479	0.5084	-0.2323	0.4558	-0.6536	-0.554	0.5134	0.4098	0.26	0.4784
ActiGliA_NUK_004	1	0.809405	66.6	1	2	Prodromal	13.58	21	1	28	0.5	2.5	635.13	0	30578	2.1	1	3515	1	4753	1	282.05	1	13.8	2.0318	0.5782	2.7366	5.8215	2.0959	1.8148	5.3464	5.5812	6.312	10.1982	6.86	1.2687	-0.2	1.5424	1.0753	0.155	0.0792	0.0343	1.0435	0.1353	0.4617
ActiGliA_011	1	0.878623	69.1	0	2	Prodromal	13.27	15.5	1	30	0	0	1148	0	14560	7.9	0	277.98	0	420.32	0	50.19	0	11.9	2.2723	2.1956	2.3915	2.5434	1.5233	0.7899	2.1175	1.7285	2.2122	1.3281	1.85	1.8183	2.8733	1.8216	1.5441	1.3454	1.1048	1.3006	1.5812	0.998	1.0949
ActiGliA_013	1	1.42787	67.8	0	1	Prodromal		13	1	30	0	0													-0.1275	0.6321	1.0041	1.1618	1.1574	1.6377	1.6381	-0.1851	0.9884	2.1882	1.16	1.2547	2.4143	1.0652	1.298	2.3332	2.7787	2.8292	0.6798	2.8134	2.8321
ActiGliA_019	1	0.857602	72.4	1	2	Prodromal		11	0	29	0	0											0		2.3091	2.3801	2.5421	3.8017	3.1079	2.2709	6.0188	3.5069	3.9929	3.8581	4.34	1.8814	0.9705	1.4851	2.0819	1.5174	0.3266	1.8264	1.9269	1.3367	0.6181
ActiGliA_020	1	0.921285	72.1	1	2	Prodromal		15	0	30	0	0.5													2.6934	-0.1441	3.4016	5.1626	4.952	4.4377	3.6418	4.5366	4.8579	5.9582	4.75	-0.2362	-0.7895	2.0237	1.1875	0.4843	-0.4656	0.7307	0.7686	-0.1429	-0.3085
ActiGliA_021	1	1.10919	69	0	2	Prodromal	11.57	8	0	29	0	0	684.15	0	13523	5.1	1	458.99	1	1097	1	80.1	1	2.29	2.3772	1.5923	2.6569	4.654	2.5297	0.9119	6.6297	5.0552	6.4921	6.6493	6.21	0.7708	0.4949	1.6062	1.2623	-0.1153	-0.2357	1.4039	1.0274	0.2801	-0.3385
ActiGliA_035	1	1.31554	72.1	1	1	Prodromal	5.31	19	0	28	0	0	283.57	1	3306	8.6	0		0		0		0	10.4	-0.7832	-0.5368	-0.2823	-0.3581	-0.5343	0.5295	-0.5346	-0.6512	-0.3675	1.4011	-0.04	-0.0023	1.0468	-0.0984	-0.8904	-0.2674	2.0785	0.1494	-0.6505	0.2475	1.0716
ActiGliA_044	1	1.40886	60.3	1	2	Prodromal	10.27	28	0	30	0	0	567.56	0	16535	3.4	1	541.94	1	1312	1	75.03	1	7.12	0.7869	-0.1395	1.5335	3.58	1.8711	2.5758	4.0858	3.8422	5.0043	5.4338	4.59	-1.0259	-0.5645	-0.5619	-0.3555	0.2423	0.1962	-0.6729	-0.4449	-0.0182	-0.5875
ActiGliA_051	1	1.58583	70.8	0	2	Prodromal	11.03	18	1	27	0	0													1.79	0.7991	0.7942	1.7634	1.1282	0.6602	1.8136	1.6062	1.3106	3.0557	1.95	0.4453	0.1327	0.5263	0.0954	-0.9707	-0.356	-0.428	0.1123	-0.4252	-0.4957
ActiGliA_GH_003	1	0.990963	75.7	1	1	Prodromal	9.51	20	1	27	0.5	2	746.41	0	13970	5.3	1	289.62	0	835.34	0	50.52	0		-0.1402	0.9162	1.4221	2.8846	2.0364	0.8837	3.5123	3.0254	4.5757	6.0046	4.28	0.1563	-0.055	0.1009	-0.4802	0.2602	-0.683	-0.5386	-0.6143	-0.2441	-0.273
ActiGliA_012	0	0.910363	71.3	1	1	Control	10.04	14	0	30	0	0	1009	0	13877	7.3	0	300.69	0	585.71	0	46.42	0	7.67	1.1208	1.9622	1.6501	1.2311	1.0231	0.2404	1.4344	1.1767	0.841	1.6167	1.27	-1.6231	-0.361	-1.7592	-2.0351	-0.9797	-0.5949	-1.1654	-1.297	-0.4842	-0.5919
ActiGliA_018	0	1.04987	79.9	1	2	Control	7.72	9	0	28	0	0.5	146.08	1	5296	2.8	1	240.61	0	1378	1	43.09	0	5.6	-1.0176	-1.0668	-1.0501	-0.6266	-1.5009	0.9401	-0.4427	-0.4831	-0.0225	1.2054	0.06	0.9706	-0.352	-0.6825	0.4993	1.8236	1.3736	0.1998	0.1919	0.6385	0.6602
ActiGliA_023	0	1.89088	57.2	0	1	Control	9.72	12	0	30	0	0	881.77	0	13657	6.5	0	144.33	0	528.54	0	40.65	0	3.8	-0.7729	-0.6663	-1.0102	-0.6676	-0.4653	-1.1175	0.3091	-0.1016	0.2704	0.1276	0.15	-1.5145	-0.9529	-1.7226	-1.0742	-0.8904	-0.7012	-0.7693	-0.947	-0.6831	-1.0897
ActiGliA_024	0	0.831718	80.8	0	1	Control	11.14	18.5	1	28	0	0	2509	0	25470	9.8	0	501.74	1		0	77.18	1	5.66	0.8426	0.6496	1.1434	0.5915	1.262	0.0873	0.5106	0.6086	0.1904	-0.1469	0.29	0.664	0.0311	1.6824	0.8778	0.7632	0.5267	0.5445	0.7194	-0.744	-0.2744
ActiGliA_027	0	1.46227	69.1	0	1	Control	9.3	12	1	30	0	0	1590	0	19188	8.3	0	221.97	0			56.17	0	6.5	-0.2273	-0.5053	-0.6767	-0.1531	0.3943	0.3602	-0.5915	-0.3863	-0.2779	-1.1133	-0.59	-0.9307	-0.582	0.1285	0.2605	-0.3042	-0.2326	-0.5138	0.0543	-0.1636	-0.9145
ActiGliA_028	0	0.712924	72.2	1	2	Control	18.33	11	0	29	0	0.5	580.19	0	9442	6.1	0	241.07	0	944.27	0	58.78	0	4.9	0.1178	0.1844	-0.4823	-0.3302	-0.0794	-0.0231	-0.1869	-0.2452	-0.3597	-0.1032	-0.22	-0.5106	0.6724	0.6023	0.0763	0.4521	0.3687	0.7114	0.0105	-0.1967	-0.041
ActiGliA_034	0	1.31815	74.9	0	1	Control	6.65	15	0	29	0	0.5	765.64	0	11560	6.6	0	200.62	0	711.09	0	40.74	0	3.38	-0.7171	-0.2896	-0.3269	-0.0333	-0.4167	-0.4414	-0.3678	-0.1401	0.2318	-0.4213	-0.17	-0.4778	-0.3775	-0.1038	-0.3633	-0.2564	1.01	-0.2941	-0.4208	0.4395	1.1036
ActiGliA_038	0	1.0089	70.4	0	1	Control	12.23	24	0	30	0	0	1073	0	17821	6	0	616.13	1	894.48	0	82.02	1	9.5	0.0876	-0.4773	-0.0502	0.5613	0.803	1.045	0.3484	0.4286	1.143	1.4	0.83	-0.0018	0.0429	-0.0527	-0.2662	-1.0203	-0.0757	0.5651	0.1787	0.2069	0.4543
ActiGliA_045	0	1.1804	76.9	1	1	Control	10.84	25	1	30	0	0	423.51	0	5656	7.5	0	146.32	0	989.15	0	37.6	0		0.6323	-0.052	-0.0378	0.2096	-0.2966	0.7019	0.194	-0.0652	-0.7393	-0.7657	-0.34	0.8016	1.7876	0.7522	1.2082	1.4243	0.2243	1.1953	1.2096	0.9357	0.5975
ActiGliA_046	0	1.00788	72.6	0	1	Control	11.26	10	0	29	0	0	639.24	0	9934	6.4	0	193.27	0	828.82	0	39.87	0	8.4	0.4398	0.4809	0.5967	0.615	0.2134	-0.3544	-0.1074	0.1532	0.1669	-0.1642	0.01	0.8878	0.1628	0.0767	0.2355	-0.7897	0.3649	-0.5443	0.0404	-0.1554	1.0839
ActiGliA_049	0	0.808101	55.8	0	1	Control		12	2	29	0	0													-2.1115	-1.3961	-0.8702	-1.8866	-1.9109	-2.0158	-1.0905	-1.4613	-1.4505	-0.7657	-1.19	0.3922	-0.2156	0.5821	0.3919	0.7037	-0.7389	0.753	0.3523	1.4486	0.2471
ActiGliA_060	0	0.674311	69.7	1	1	Control	10.67	13	0	30	0	0	1730	0	25481	6.8	0	342.11	0		0	76	1	7.34	0.1355	-0.2484	-0.5629	-0.4634	-0.3667	-0.0884	-0.6703	-0.3183	-0.5389	-0.6994	-0.56	0.0229	-0.3128	-0.0534	-0.7771	-0.7253	-1.3707	-0.8351	-0.7373	-0.7618	-1.1678
ActiGliA_062	0	0.767004	67.3	1	1	Control	8.94	17	0	30	0	0	1475	0	18029	8.2	0	441.08	0	253.45	0	71.91	1	5.17	1.4699	1.4246	1.677	0.9522	1.3406	0.6658	0.6607	0.8342	0.5453	-0.1701	0.47	1.3193	0.4569	0.5499	0.9664	-0.2009	-0.1542	0.1529	0.6452	-0.4803	-0.0673

## Sheet: Serial_Skull_Brain_AD_TSPO-PET
ID	SKULL BL TSPO-PET (SUVr)	SKULL FUP TSPO-PET (SUVr)	Bl-FUP change	FUP time (M)		Brain change (SUVr Brainnetome)	1_o	2_o	3_o	4_o	5_o	6_o	7_o	8_o	9_o	10_o	11_o	12_o	13_o	14_o	15_o	16_o	17_o	18_o	19_o	20_o	21_o	22_o	23_o	24_o	25_o	26_o	27_o	28_o	29_o	30_o	31_o	32_o	33_o	34_o	35_o	36_o	37_o	38_o	39_o	40_o	41_o	42_o	43_o
AD-SERIAL-1	1.30467	1.49819	0.193525	15.4			0.0116554	0.0697916	-0.000512639	-0.0549639	0.0122572	-0.0345331	-0.0224132	-0.0395073	0.0220116	0.0568886	-0.0100276	-0.07239	-0.0596722	-0.0646862	-0.0654308	-0.0686465	-0.018509	-0.102629	-0.114234	-0.103814	-0.0658506	-0.0784632	-0.0399634	-0.0745251	-0.0520644	-0.0588967	-0.0373401	-0.0913859	-0.0599796	-0.0513002	-0.0597059	-0.0850621	-0.0645295	-0.0602416	-0.107399	-0.0596761	-0.0757607	-0.0824466	-0.0674955	0.00623607	-0.00371879	-0.0262398	-0.0369904
AD-SERIAL-2	1.68313	1.91793	0.2348	17.2667			-0.0725073	-0.0195352	-0.185574	-0.177994	-0.148163	-0.162111	-0.116923	-0.217909	-0.0428302	-0.102581	0.0131497	0.000699896	-0.0712631	-0.0719357	-0.136165	-0.150049	-0.164869	-0.159162	-0.231625	-0.188127	-0.109889	-0.208352	-0.122703	-0.135721	-0.183201	-0.0946817	-0.173992	-0.253836	-0.183134	-0.190839	-0.0802962	-0.209609	-0.108369	-0.230306	-0.11186	-0.16957	-0.0809974	-0.105876	-0.130799	-0.1977	-0.0934143	0.0173889	-0.125955
AD-SERIAL-3	1.55351	1.79711	0.243602	17.9667			0.0199077	0.0039902	-0.0409374	-0.0596768	0.0222893	-0.0569489	-0.0453646	-0.0391064	-0.0169777	-0.0516083	-0.0639157	-0.0252211	-0.0293917	-0.035177	-0.0621408	-0.0683541	-0.0442601	-0.0761714	-0.0822104	-0.00454921	-0.0637763	-0.0910426	-0.0683742	-0.0913304	-0.0317352	0.0501765	-0.109158	-0.0652061	-0.0398362	-0.13813	-0.0838354	-0.154564	-0.0434591	-0.0348203	-0.113272	0.00632817	-0.148275	-0.107035	-0.175339	-0.00935239	-0.0321597	0.0125948	-0.102453
AD-SERIAL-4	1.39658	1.50912	0.112546	18.9333			-0.0675256	-0.016779	0.0551572	-0.0472155	-0.0101185	0.0508571	-0.0258962	-0.018165	-0.0260879	0.0156798	-0.00991254	-0.0189421	-0.0380452	-0.0776808	-0.0263659	-0.0506425	-0.020268	-0.107996	-0.0201155	-0.0380598	-0.0227074	-0.072446	-0.0664622	-0.0868581	0.0189149	-0.0474011	-0.0154849	-0.0882759	-0.0207157	-0.0516691	0.0135533	-0.0277522	-0.112729	-0.00626132	-0.0349849	-0.0417678	0.0464287	0.026187	-0.104488	-0.129006	-0.05002	0.000217218	-0.0433276
AD-SERIAL-5	1.36142	1.77456	0.413142	18.5667			0.244532	0.17971	0.148901	0.0766956	0.162238	0.156262	0.161378	0.21443	0.133521	0.158654	0.155858	0.181498	0.176351	0.0873782	0.194877	0.215696	0.202493	0.244079	0.14279	0.122332	0.209531	0.216846	0.127736	0.171462	0.122242	0.260691	0.193611	0.162052	0.317811	0.204933	0.169789	0.189074	0.265113	0.216387	0.145662	0.307573	0.153966	0.187683	0.284006	0.0831099	0.201358	0.085773	0.217605
AD-SERIAL-6	1.46353	1.51432	0.0507907	34.5333			0.0358035	-0.0207897	-0.045191	-0.015644	-0.0418306	-0.107531	0.0217776	-0.0710276	0.0556277	-0.0504665	0.0432247	-0.022725	-0.0666623	-0.127767	-0.0869496	0.00167277	-0.0497492	-0.0776098	-0.0326805	-0.00333194	-0.102966	-0.0802855	-0.0117577	-0.0631435	-0.0475833	-0.0364221	-0.0492625	-0.0370815	-0.0867167	-0.0621133	0.0588182	-0.0413276	-0.049241	-0.0315448	-0.0473423	0.0340529	0.0102514	0.000174997	0.0386699	0.0731004	-0.0818425	-0.0572189	-0.0284831
AD-SERIAL-7	1.42473	1.34844	-0.0762876	18.4			-0.0173137	-0.0379514	-0.0274069	-0.0482398	0.0117588	-0.0254407	-0.01779	-0.0106097	0.0215625	0.0381828	-0.0038525	-0.0392493	-0.0563509	0.0034718	-0.0703336	-0.00536726	-0.0182264	-0.0626757	0.0189097	0.0172283	0.0410755	0.0128928	-0.0329327	-0.0003657	-0.0526907	-0.0448403	0.0235456	-0.00298914	0.0821731	-0.0483904	-0.0134799	0.0498447	-0.0307712	0.010258	-0.0279511	-0.0319217	0.0717936	-0.00818692	-0.052379	0.0350199	0.0469852	-0.0296763	0.0860849
AD-SERIAL-8	1.33508	1.35334	0.0182534	18.2333			0.00671097	0.0327956	0.100881	0.134153	0.0232509	0.0871808	0.0918866	0.04634	-0.0412467	0.0483829	-0.0804003	-0.0317065	-0.051268	0.0804704	0.0098072	0.0702964	0.0450196	0.0347497	0.0205835	0.0313364	0.0510287	0.0503328	0.0472164	-0.0179702	0.0685752	-0.0231681	0.01057	0.0588148	-0.0202461	0.125302	-0.0184827	0.0421038	-0.00190679	0.0289199	0.0689835	0.0243512	-0.0268588	0.0227444	0.0393831	0.0301404	-0.0358442	0.00895294	0.00607442
AD-SERIAL-9	1.19079	1.42621	0.235425	18			-0.0252473	-0.0121837	0.0288436	-0.0286757	-0.0012585	-0.0295774	0.0306496	0.0336926	-0.0367137	-0.00342324	-0.0325982	-0.00592795	0.00389449	-0.0605503	-0.0520284	-0.0325925	-0.00677949	-0.0278989	-0.0745216	-0.0770072	-0.0312966	-0.0170481	0.00648779	-0.00456339	-0.0122736	-0.00899111	-0.0643361	-0.0184789	-0.10103	-0.00127367	-0.0361557	-0.016759	-0.0729995	-0.0434822	0.0212051	-0.00236302	-0.0976739	-0.0470537	-0.0392573	0.0291991	-0.0695741	0.00252126	0.00390724
AD-SERIAL-10	1.31426	1.27888	-0.0353725	24.2			-0.0379711	0.0102672	-0.0846501	-0.0627236	-0.0228904	0.0184758	0.0135094	0.0628671	-0.0345273	0.00367494	-0.0883163	-0.0021675	-0.0110612	-0.0129386	-0.0428297	0.0283104	-0.0078336	-0.0451379	-0.0747189	0.0170245	-0.0740714	-0.0254572	-0.0411957	-0.0401719	-0.0518693	0.0174991	-0.0858982	-0.00333859	0.00636194	-0.0751691	-0.0183522	-0.07689	0.0068685	-0.0434894	0.00422938	-0.0445738	-0.0924581	-0.0634433	-0.0934944	-0.0903627	-0.0340322	-0.074363	-0.0833102
AD-SERIAL-11	1.74863	1.75015	0.00152318	18.2			-0.0614347	-0.0512721	-0.0424072	-0.133698	-0.0750911	-0.115037	-0.0741549	-0.151308	-0.0589182	-0.0924757	-0.0702754	-0.120341	-0.125421	-0.0905598	-0.089662	-0.0563532	-0.0772751	-0.0794292	-0.102811	-0.116965	-0.124562	-0.144741	-0.125605	-0.10984	-0.0833411	-0.159578	-0.0358975	-0.0727503	-0.068388	-0.111823	-0.0775337	-0.209827	-0.135723	-0.10667	-0.062237	-0.152103	-0.0635776	-0.0503887	-0.0463245	-0.0922797	-0.130588	-0.132612	-0.0815527
AD-SERIAL-12	1.33144	1.5071	0.175653	23.0667			-0.0182797	0.0277989	-0.00972422	-0.0698492	0.0384913	0.0166847	-0.00398205	-0.0279285	-0.0450961	-0.0220687	-0.0658072	0.0107596	0.000878688	0.0381098	-0.0623191	-0.0022816	-0.0324805	-0.0323262	0.0176279	-0.0370614	-0.00336875	-0.0212113	0.00860629	-0.0789582	-0.0348822	-0.0316169	0.00586635	-0.0340638	-0.024691	-0.0507976	0.00922531	-0.0529842	-0.00563957	-0.0246211	-0.0280282	-0.0077708	-0.0434139	0.0559921	-0.0223085	-0.0172048	-0.000137059	0.0307102	-0.0910843
AD-SERIAL-13	1.5173	1.92993	0.412627	19.6			0.0174125	0.0260362	-0.008911	0.0262217	0.0829005	0.102981	0.0683406	0.00085295	-0.0403732	0.0274437	0.0209469	0.0588403	0.0720313	0.054244	0.0189472	0.0325482	0.00140034	0.0248314	-0.0207389	-0.00528709	0.0505006	-0.0075074	0.04024	0.0659786	0.0824576	-0.000748431	0.0486831	0.0466336	0.0356701	-0.0768781	0.0631981	0.0899252	0.0363744	0.0335642	-0.0523925	0.0414108	-0.0120184	-0.0166041	0.0900601	0.06818	-0.044419	-0.0144867	0.0217608
	1.4327	1.58502	0.0046089	20.1821
	0.15822	0.221909	TTEST (BL-FUP)	4.88936		correlation with SKULL [R]	0.526227	0.601517	0.234239	0.187766	0.494525	0.356448	0.340666	0.255268	0.266799	0.299021	0.568059	0.687106	0.719972	0.315852	0.501331	0.225411	0.326228	0.451763	0.126239	0.0753846	0.435532	0.268057	0.438521	0.471168	0.403787	0.543956	0.313687	0.180007	0.286612	0.178695	0.408192	0.318122	0.485795	0.30848	0.0953752	0.497811	0.101744	0.248539	0.429934	0.250958	0.354239	0.65105	0.293127
CTRL-SERIAL-1	1.26563	1.25685	-0.00877776	21.7			0.106316	0.0230709	0.0263501	0.0149441	0.0235177	-0.0073977	-0.0498842	0.0179296	-0.000715609	0.0158467	0.0860133	0.0306714	-0.021175	-0.0623544	-0.0379293	0.0812411	-0.021732	-0.0179697	-0.00183417	0.022449	0.0152833	-0.0336353	-0.0140066	0.0411538	0.0348402	-0.0230567	-0.0104239	0.0514043	0.0781429	-0.0638021	-0.024496	-0.0110037	-0.0920893	0.000626432	-0.0227072	-0.0123194	-0.0273459	0.00162076	-0.0274811	-0.0467405	0.00104152	-0.0753477	-0.0400611
CTRL-SERIAL-2	1.22712	1.21254	-0.0145852	21.4667			-0.0630109	0.0149055	-0.0549064	-0.0363363	-0.00177836	-0.0596116	-0.0720132	0.00464254	-0.0382047	-0.038056	0.00301338	-0.00998485	0.00395159	-0.0159892	-0.0435723	0.00208586	-0.0100345	0.054364	-0.0147951	-0.0170456	-0.0144262	0.0499055	0.0204854	0.0382221	-0.0253528	0.0198114	-0.0111739	-0.0104595	0.0184969	0.0647697	-0.0689696	-8.9383e-05	-0.0146842	-0.00902107	0.000736801	-0.00280727	-0.00719974	0.0547557	-0.0193853	-0.0549356	-0.00306049	0.0444436	-0.0126112
CTRL-SERIAL-3	1.26374	1.28105	0.0173108	18.2			0.0323841	0.0167115	-0.0274495	-0.0250382	0.0154595	-0.00554842	-0.0356683	-0.00100548	-0.0784973	-0.0384021	-0.0497501	-0.0421417	-0.0435361	-0.085831	-0.135608	-0.0419353	-0.0378852	-0.046331	-0.071095	-0.0564472	-0.0371275	-0.0596109	0.00721841	0.0281493	-0.0546826	-0.0378126	-0.0482894	-0.0398359	-0.0868297	-0.0166074	-0.0362747	-0.0181623	-0.104315	-0.0128359	-0.0581163	-0.0675608	-0.148946	-0.0704116	-0.0759608	-0.066834	-0.0718973	-0.061405	-0.0952293
CTRL-SERIAL-4	1.80773	1.86447	0.0567427	19.3667			0.0678801	-0.00847623	-0.015071	0.0446972	0.0126015	-0.0256245	-0.0031211	-0.0329114	0.0188853	-0.0199663	-0.0265433	-0.00857867	-0.0459053	-0.0539792	-0.0378516	-0.00899806	-0.0392959	0.0375041	-0.0250344	-0.006797	0.00457404	0.0206405	-3.25011e-05	-0.0211864	0.0350365	0.0181458	0.00453502	-0.0413662	-0.00831097	-0.0650883	-0.0880725	-0.00147252	-0.0375048	-0.114301	-0.0625462	-0.0552527	-0.10385	-0.00547006	-0.0884371	-0.0704459	-0.0784743	-0.0260342	0.021653
CTRL-SERIAL-5	1.19862	1.25656	0.0579412	16.5667			0.0332306	0.040469	0.0692928	0.0499323	-0.0463421	0.00502946	0.0541279	0.0578977	-0.0181338	-0.00819498	-0.0161077	0.0279321	-0.0158764	0.0150308	-0.0369738	0.0602933	-0.0077071	0.0395777	0.000652898	0.0512308	-0.00716487	0.0382256	0.0661541	0.0116564	0.0370327	0.0496462	-0.00233002	0.00411778	-0.0577752	-0.014458	0.0113741	-0.0130351	0.0288072	0.00292094	0.0657599	0.0471205	-0.00817436	0.0692373	0.0640866	0.0130748	-0.0223468	0.036483	-0.0224069
CTRL-SERIAL-6	1.28148	1.12036	-0.161111	18.2			-0.0589251	-0.0895212	0.0521247	0.020363	-0.00949839	0.00291696	-0.0359607	0.0203922	-0.0135763	-0.090905	-0.0883184	-0.074283	0.00236054	-0.00850208	0.0694268	0.0181166	0.0442152	0.00367382	-0.00492189	-0.00243021	0.0282239	0.0302519	0.0380502	0.0176803	-0.0250617	-0.0126285	0.0442253	0.0397733	-0.00207185	-0.0585228	0.0247177	0.0640709	-0.0549363	-0.0363399	0.0883027	0.114145	-0.0174581	-0.0400426	0.0228596	0.0688379	-0.0456409	-0.0445214	0.0485257
CTRL-SERIAL-7	1.32598	1.33876	0.0127788	17.7			0.100636	0.110195	0.0817305	-0.0161554	0.0642928	0.0711259	0.167656	-0.00831819	0.110689	0.0661475	0.0909259	0.146273	0.067588	0.089326	-0.00475689	0.0119844	-0.0246164	0.0634502	0.0574351	0.0651711	0.00983577	0.0225752	0.0576456	0.0717328	0.0471627	-0.00239149	0.00407348	0.0287679	0.130036	0.0472346	0.0975049	0.0313293	0.0318268	0.0925286	-0.0173282	0.129924	0.0749541	0.168595	-0.0142781	0.0646015	0.0872707	0.0352962	0.0115587
CTRL-SERIAL-8	1.63783	1.74788	0.110052	17.7333			0.0105709	0.05196	0.0250009	0.00722876	0.0198938	-0.044984	-0.00791205	-0.0186048	-0.0162207	-0.075121	-0.0380407	-0.00297038	-0.0161932	-0.0620993	-0.00339441	-0.0148009	0.0563768	-0.0390829	0.00124271	-0.00638704	0.0350293	-0.0980585	0.0023917	-0.0379505	-0.0263627	0.0188945	-0.0275725	-0.0324268	-0.00779935	-0.0509107	0.0201935	-0.0550709	-0.0406155	-0.0496637	-0.0688194	0.00527283	-0.0301974	0.0284397	-0.0608606	-0.0696943	0.0963877	0.0134567	0.0152382
CTRL-SERIAL-9	1.31819	1.33696	0.0187725	18.0333			-0.0227152	-0.0912548	-0.0448154	-0.078138	0.00498668	-0.0780784	-0.0422798	-0.00314232	-0.0210645	-0.0608887	0.00894334	-0.0852137	-0.0530856	-0.0305807	-0.0203198	0.0118269	-0.0831841	-0.0103683	-0.00147231	-0.0284967	0.035682	-0.0510659	-0.0511191	-0.0227622	-0.0730124	-0.066751	-0.00326467	-0.00128192	0.00231474	-0.0174391	0.00121158	-0.0227466	0.0389154	-0.0205717	-0.0627559	-0.0878751	6.28481e-05	-0.0356586	-0.0885617	0.117708	0.00669303	-0.0280321	-0.017514
CTRL-SERIAL-10	1.73087	1.81763	0.0867663	26.5667			0.0252451	0.0497452	0.0288192	0.0335851	-0.00935501	0.0442701	-0.0718683	-0.0275577	-0.0182779	0.00656626	0.0508488	0.0611508	0.0163992	0.0108725	-0.0106961	-0.0355783	0.023297	0.0693842	0.0191245	-0.0164086	-0.00902012	0.0441292	0.0454104	0.0405159	0.00289175	0.0168857	0.0178358	0.0282915	0.0458179	-0.0455184	-0.0262831	0.0352944	-0.0190247	-0.0255131	-0.0275427	0.0173569	0.00589845	0.0143667	-0.0527141	0.0263624	0.00947783	0.0859966	0.0174436
CTRL-SERIAL-11	1.40542	1.42196	0.0165457	18.2			-0.115628	-0.0696464	0.0474117	0.0218693	-0.000556787	0.00938287	0.0249858	0.0154303	-0.0139662	-0.0164459	0.017665	-0.0670493	0.00810369	-0.0214464	-0.0413706	-0.0243859	-0.021361	0.0400117	-0.0290535	-0.025121	0.0023345	-0.00137532	-0.0263034	-0.0157274	-0.0450066	0.0100879	0.0669134	0.0594812	0.0150096	0.0765342	-0.0397675	-0.0351277	-0.0245774	0.0213782	-0.0165254	-0.0142739	-0.0740447	-0.0843147	-0.075769	0.0144505	-0.0102028	0.000125874	-0.0254397
CTRL-SERIAL-12	1.26659	1.16096	-0.105631	17.2333			0.0440731	-0.0251607	0.0237147	0.0620253	-0.0358114	0.0614824	0.0156114	-0.0170321	0.0430429	0.00867981	-0.0475889	0.0285495	0.0463124	0.00533481	0.00339455	0.0557024	-0.0146674	0.0240798	0.0414646	0.0696428	0.0575341	0.0369359	0.051202	0.000137782	0.014624	0.0120564	0.0293383	0.0349841	0.0618659	0.0249065	0.0453214	-0.00957707	0.0316498	0.0327467	0.0669894	0.0525091	0.0126468	0.0163846	-0.00750787	0.0488038	0.0572478	0.120215	0.0369272
CTRL-SERIAL-13	1.51753	1.47803	-0.0395028	20.0667			0.0148737	0.00500356	-0.0222648	0.0387028	0.00730842	-0.00366191	0.00678392	-0.0390433	-0.0175103	-0.0011356	-0.0701915	-0.00240218	0.0077506	0.0290128	0.036613	-0.0174413	0.0390884	0.0513933	0.0611418	0.0674324	0.055807	0.0392733	0.0902115	0.0888057	2.96316e-05	-0.0225123	0.0754358	0.0234333	0.0107069	0.00280909	0.0497944	-0.0757636	0.0325613	0.0321748	0.0326299	-0.0309627	0.0619405	-0.00727796	0.0600351	-0.0190634	0.00688249	0.028014	0.0809815
CTRL-SERIAL-14	1.42807	1.49003	0.0619575	18.4333			-0.00199295	0.0171518	0.00602363	-0.0419891	-0.000698593	0.0119402	0.036557	0.0624197	0.133351	0.0165596	-0.0478667	0.0644042	-0.00660924	0.0275619	-0.0681156	-0.0579069	-0.0375106	0.0028145	-0.0669961	-0.010729	-0.0717065	-0.0247411	-0.0233337	0.00470255	0.0239704	-0.041572	-0.0526928	-0.0876187	-0.0245776	-0.0379272	-0.0551641	-0.0348826	0.0305608	-0.0142789	-0.086441	-0.0837555	-0.0571245	-0.112485	0.0189464	-0.0423753	-0.0761559	-0.105476	-0.0887299
CTRL-SERIAL-15	1.19973	1.12625	-0.0734808	19.8			-0.0697717	0.0503544	-0.0195749	-0.0223571	0.0251837	-0.0224376	-0.0550123	0.0175435	0.0504722	0.00266263	0.00525733	-0.0573275	-0.0183078	0.0324137	0.00995152	-0.0115619	0.0129386	-0.0680054	0.00371146	-0.0913035	-0.0270777	-0.0152028	-0.0140192	0.015823	0.0927146	-0.0298392	-0.0364006	-0.0872482	0.0278792	-0.0375547	0.027424	0.0252805	0.125677	0.0388396	-0.0134622	0.0479496	-0.0781499	-0.076481	0.0323579	0.0255479	-0.0105723	-0.0304522	-0.0717113
	1.39164	1.39402	0.901633	19.2844
	0.195859	0.244025	TTEST (BL-FUP)	2.49055		correlation with SKULL [R]	0.269865	0.421674	0.020238	-0.114524	0.125853	-0.145334	0.13933	-0.0190885	-0.0132449	0.121708	0.304845	0.338116	-0.26739	-0.196315	-0.524087	-0.350517	-0.184712	0.125267	-0.273527	-0.087723	-0.340348	-0.355855	-0.213234	-0.255064	-0.0841047	0.224034	-0.374368	-0.266473	-0.218392	-0.117999	-0.371696	-0.394307	-0.158636	-0.319878	-0.696788	-0.459151	-0.156145	0.136783	-0.413473	-0.418409	0.0502724	-0.039103	-0.259426
[truncated: 203 more columns]

## Sheet: Serial_Skull_Brain_Str_TSPO-PET
CODE	Age-BL (y)	Age-FUP (y)	Follow Up time (d)	Gender (1M 2F)	SNP	TSPO-PET SUV-BL	TSPO-PET SUV-FUP
IC_M_151	75.5507	75.8	91	1	HAB	0.954634	0.75096
IC_M_101	69.7014	69.9507	91	1	HAB	0.859124	0.833645
IC_M_107	79.7671	79.9205	56	2	HAB	0.67115	0.425135
IC_M_158	67.7644	67.9945	84	2	HAB	0.650306	0.828485
IC_M_157	70.2356	70.5041	98	1	HAB	0.623098	0.50431
IC_M_153	60.7425	61.0685	119	1	HAB	1.29458	0.73459
IC_M_155	55.9918	56.2027	77	2	HAB	0.704608	0.543385
IC_M_156	76.9671	77.1973	84	1	HAB	0.754035	0.68612
IC_M_106	78.8493	79.0603	77	1	HAB	0.838702	0.456875
IC_M_105	50.5452	50.7562	77	2	MAB	0.892123	0.898039
IC_M_152	54.6685	54.8986	84	1	MAB	0.957485	0.915075
IC_M_103	78.0192	78.2411	81	1	MAB	0.490505	0.493045
IC_M_102	69.1288	69.3589	84	1	HAB	0.754803	0.65298
						TTEST	0.0256479

## Sheet: exvivo_Skull_mouse_TSPO-PET
#VOI	wildtype#1	SKULL-PET	PET	wildtype#2	SKULL-PET	PET	wildtype#3	SKULL-PET	PET
1		0.0906963	0.618697		0.0844648	0.610108		0.0882729	0.771642
2		0.0983064	0.612644		0.0942082	0.624892		0.0836134	0.763519
3		0.09985	0.61348		0.098974	0.62949		0.0831584	0.767795
4		0.10609	0.635255		0.102943	0.65355		0.0854693	0.78677
5		0.111232	0.653489		0.106935	0.678127		0.0888807	0.803438
6		0.114926	0.667406		0.108626	0.698078		0.090897	0.818435
7		0.120515	0.680796		0.113296	0.714108		0.0935996	0.83108
8		0.124974	0.694723		0.118512	0.733397		0.0957976	0.844686
9		0.128432	0.707897		0.123417	0.749522		0.0980753	0.854454
10		0.134645	0.72363		0.129888	0.769887		0.0997642	0.863976
11		0.135375	0.733698		0.131481	0.781196		0.102204	0.868456
12		0.139618	0.745732		0.134238	0.796232		0.103451	0.880645
13		0.139689	0.754485		0.135926	0.804509		0.10477	0.886436
14		0.140424	0.760551		0.14035	0.813984		0.105288	0.891492
15		0.142366	0.776065		0.141543	0.829202		0.109172	0.900794
16		0.145487	0.777051		0.139296	0.829875		0.111027	0.908542
17		0.150305	0.789882		0.146143	0.845273		0.114024	0.918132
18		0.15556	0.795143		0.152214	0.854268		0.116306	0.927508
19		0.163165	0.808619		0.157961	0.871868		0.119108	0.945372
20		0.16867	0.815036		0.162021	0.876921		0.123017	0.953315
21		0.175359	0.835058		0.166853	0.897816		0.125082	0.971394
22		0.183011	0.844444		0.170495	0.909019		0.126728	0.985489
23		0.188537	0.857597		0.172638	0.921882		0.129843	1.00092
24		0.188914	0.869455		0.171581	0.939131		0.131058	1.01658
25		0.189886	0.884433		0.173105	0.960179		0.132085	1.03893
26		0.192739	0.898097		0.171932	0.983952		0.133348	1.05974
27		0.187226	0.915762		0.164058	1.01685		0.128953	1.08764
28		0.177247	0.925598		0.15215	1.05741		0.116868	1.11802
29		0.178717	0.937581		0.152578	1.07467		0.113959	1.1345
30		0.189051	0.950423		0.16411	1.07367		0.121128	1.14353
31		0.201583	0.953778		0.169477	1.06942		0.131638	1.14489
32		0.202835	0.941225		0.165253	1.05897		0.13638	1.15532
33		0.219404	0.960528		0.166362	1.06803		0.143625	1.16161
34		0.214655	0.956438		0.164524	1.07238		0.147842	1.16382
35		0.210114	0.989451		0.169069	1.08214		0.144218	1.15469
36		0.221509	1.00229		0.177318	1.08765		0.145458	1.1649
37		0.221432	1.00231		0.178555	1.08673		0.143554	1.16732
38		0.226315	1.00879		0.177488	1.08937		0.144796	1.16493
39		0.235622	1.03287		0.189109	1.11411		0.149353	1.16064
40		0.238146	1.0623		0.19687	1.14197		0.154532	1.16234
41		0.25815	1.11555		0.218553	1.16876		0.175529	1.16698
42		0.267052	1.1432		0.222714	1.18719		0.178319	1.18438
43		0.265873	1.17417		0.219376	1.23064		0.175495	1.2264
44		0.246116	1.1971		0.20178	1.29999		0.161913	1.29568
45		0.269486	1.2324		0.199526	1.32812		0.164423	1.3632
46		0.280051	1.28836		0.214494	1.38458		0.152294	1.42954
47		0.211013	1.34697		0.227074	1.49119		0.112429	1.54842
48		0.202924	1.42703		0.227386	1.60841		0.13169	1.68077
49		0.186225	1.42114		0.190588	1.67612		0.139552	1.77038
50		0.13764	1.49233		0.198637	1.70793		0.0982397	1.85952

## Sheet: 5xFAD_mouse_TSPO-PET
ID	TG (5xFAD)	Fronto-parietal (TSPO-PET SUVr)	Temporal (TSPO-PET SUVr)
1_CBL_scl_5XFAD_TSPO_transformed_5281_s01	1	0.743414	1.13585
2_CBL_scl_5XFAD_TSPO_transformed_5316_s02	1	0.728523	1.15678
3_CBL_scl_5XFAD_TSPO_transformed_5319_s03	1	0.620275	1.12997
4_CBL_scl_5XFAD_TSPO_transformed_6619_s04	1	0.647806	1.1126
5_CBL_scl_5XFAD_TSPO_transformed_6629_s05	1	0.758562	0.930335
6_CBL_scl_5XFAD_TSPO_transformed_6654_s06	1	0.851122	1.14426
7_CBL_scl_WT_TSPO_transformed_6683_s07	0	0.571956	0.766862
8_CBL_scl_WT_TSPO_transformed_6685_s08	0	0.531699	0.813064
9_CBL_scl_WT_TSPO_transformed_6692_s09	0	0.605495	0.864081
10_CBL_scl_WT_TSPO_transformed_8516_s10	0	0.60681	0.661834
11_CBL_scl_WT_TSPO_transformed_9470_s11	0	0.569666	0.782791
12_CBL_scl_WT_TSPO_transformed_9479_s12	0	0.519074	0.767994

## Sheet: skull_ttest
Pairwise Comparisons
Dependent Variable	(I) GROUP_CODE	(J) GROUP_CODE	Mean Difference (I-J)	Std. Error	Sig.b	95% Confidence Interval for Differenceb
						Lower Bound	Upper Bound
Temporopolar	PPMS	RRMS	-0.008	0.053	1	-0.167	0.151
		Stroke	-0.045	0.061	1	-0.227	0.137
		4RT	0.133	0.048	0.093	-0.01	0.276
		AD	.182*	0.047	0.003	0.041	0.324
		Control	.197*	0.047	<.001	0.057	0.337
	RRMS	PPMS	0.008	0.053	1	-0.151	0.167
		Stroke	-0.037	0.063	1	-0.225	0.151
		4RT	0.141	0.05	0.079	-0.008	0.29
		AD	.190*	0.051	0.004	0.039	0.341
		Control	.205*	0.049	<.001	0.06	0.351
	Stroke	PPMS	0.045	0.061	1	-0.137	0.227
		RRMS	0.037	0.063	1	-0.151	0.225
		4RT	.178*	0.049	0.006	0.031	0.325
		AD	.227*	0.049	<.001	0.081	0.374
		Control	.242*	0.054	<.001	0.082	0.403
	4RT	PPMS	-0.133	0.048	0.093	-0.276	0.01
		RRMS	-0.141	0.05	0.079	-0.29	0.008
		Stroke	-.178*	0.049	0.006	-0.325	-0.031
		AD	0.049	0.03	1	-0.04	0.138
		Control	0.064	0.037	1	-0.047	0.175
	AD	PPMS	-.182*	0.047	0.003	-0.324	-0.041
		RRMS	-.190*	0.051	0.004	-0.341	-0.039
		Stroke	-.227*	0.049	<.001	-0.374	-0.081
		4RT	-0.049	0.03	1	-0.138	0.04
		Control	0.015	0.036	1	-0.092	0.122
	Cntrl	PPMS	-.197*	0.047	<.001	-0.337	-0.057
		RRMS	-.205*	0.049	<.001	-0.351	-0.06
		Stroke	-.242*	0.054	<.001	-0.403	-0.082
		4RT	-0.064	0.037	1	-0.175	0.047
		AD	-0.015	0.036	1	-0.122	0.092
Motor_Area	PPMS	RRMS	-0.011	0.108	1	-0.332	0.311
		Stroke	-0.362	0.123	0.058	-0.729	0.006
		4RT	-0.261	0.097	0.117	-0.549	0.028
		AD	-0.23	0.096	0.264	-0.516	0.056
		Control	0.033	0.095	1	-0.25	0.315
	RRMS	PPMS	0.011	0.108	1	-0.311	0.332
		Stroke	-0.351	0.127	0.098	-0.73	0.028
		4RT	-0.25	0.101	0.21	-0.55	0.05
		AD	-0.219	0.102	0.506	-0.524	0.086
		Control	0.043	0.098	1	-0.25	0.336
	Stroke	PPMS	0.362	0.123	0.058	-0.006	0.729
		RRMS	0.351	0.127	0.098	-0.028	0.73
		4RT	0.101	0.1	1	-0.196	0.398
		AD	0.132	0.099	1	-0.164	0.427
		Control	.394*	0.108	0.006	0.071	0.717
	4RT	PPMS	0.261	0.097	0.117	-0.028	0.549
		RRMS	0.25	0.101	0.21	-0.05	0.55
		Stroke	-0.101	0.1	1	-0.398	0.196
		AD	0.031	0.06	1	-0.148	0.21
		Control	.294*	0.075	0.002	0.069	0.518
	AD	PPMS	0.23	0.096	0.264	-0.056	0.516
		RRMS	0.219	0.102	0.506	-0.086	0.524
		Stroke	-0.132	0.099	1	-0.427	0.164
		4RT	-0.031	0.06	1	-0.21	0.148
		Control	.263*	0.073	0.006	0.046	0.479
	Cntrl	PPMS	-0.033	0.095	1	-0.315	0.25
		RRMS	-0.043	0.098	1	-0.336	0.25
		Stroke	-.394*	0.108	0.006	-0.717	-0.071
		4RT	-.294*	0.075	0.002	-0.518	-0.069
		AD	-.263*	0.073	0.006	-0.479	-0.046
Frontal_Parietal	PPMS	RRMS	-0.022	0.162	1	-0.506	0.461
		Stroke	-0.501	0.185	0.114	-1.054	0.052
		4RT	-0.379	0.145	0.15	-0.813	0.055
		AD	-0.41	0.144	0.076	-0.84	0.02
		Control	-0.021	0.143	1	-0.446	0.404
	RRMS	PPMS	0.022	0.162	1	-0.461	0.506
		Stroke	-0.479	0.191	0.199	-1.049	0.091
		4RT	-0.357	0.151	0.294	-0.808	0.094
		AD	-0.387	0.154	0.192	-0.846	0.071
		Control	0.002	0.148	1	-0.439	0.442
	Stroke	PPMS	0.501	0.185	0.114	-0.052	1.054
		RRMS	0.479	0.191	0.199	-0.091	1.049
		4RT	0.122	0.15	1	-0.324	0.569
		AD	0.092	0.149	1	-0.353	0.536
		Control	0.481	0.163	0.055	-0.005	0.967
	4RT	PPMS	0.379	0.145	0.15	-0.055	0.813
		RRMS	0.357	0.151	0.294	-0.094	0.808
		Stroke	-0.122	0.15	1	-0.569	0.324
		AD	-0.031	0.09	1	-0.3	0.239
		Control	.359*	0.113	0.028	0.021	0.696
	AD	PPMS	0.41	0.144	0.076	-0.02	0.84
		RRMS	0.387	0.154	0.192	-0.071	0.846
		Stroke	-0.092	0.149	1	-0.536	0.353
		4RT	0.031	0.09	1	-0.239	0.3
		Control	.389*	0.109	0.007	0.064	0.715
	Cntrl	PPMS	0.021	0.143	1	-0.404	0.446
		RRMS	-0.002	0.148	1	-0.442	0.439
		Stroke	-0.481	0.163	0.055	-0.967	0.005
		4RT	-.359*	0.113	0.028	-0.696	-0.021
		AD	-.389*	0.109	0.007	-0.715	-0.064
Skull_Base	PPMS	RRMS	0.038	0.049	1	-0.107	0.184
		Stroke	.206*	0.056	0.005	0.04	0.373
		4RT	.190*	0.044	<.001	0.06	0.321
		AD	.227*	0.043	<.001	0.098	0.357
		Control	.260*	0.043	<.001	0.132	0.389
	RRMS	PPMS	-0.038	0.049	1	-0.184	0.107
		Stroke	0.168	0.058	0.061	-0.004	0.34
		4RT	.152*	0.046	0.016	0.016	0.288
		AD	.189*	0.046	0.001	0.051	0.327
		Control	.222*	0.045	<.001	0.089	0.355
	Stroke	PPMS	-.206*	0.056	0.005	-0.373	-0.04
		RRMS	-0.168	0.058	0.061	-0.34	0.004
		4RT	-0.016	0.045	1	-0.151	0.119
		AD	0.021	0.045	1	-0.113	0.155
		Control	0.054	0.049	1	-0.092	0.201
	4RT	PPMS	-.190*	0.044	<.001	-0.321	-0.06
		RRMS	-.152*	0.046	0.016	-0.288	-0.016
		Stroke	0.016	0.045	1	-0.119	0.151
		AD	0.037	0.027	1	-0.044	0.118
		Control	0.07	0.034	0.624	-0.032	0.172
	AD	PPMS	-.227*	0.043	<.001	-0.357	-0.098
		RRMS	-.189*	0.046	0.001	-0.327	-0.051
		Stroke	-0.021	0.045	1	-0.155	0.113
		4RT	-0.037	0.027	1	-0.118	0.044
		Control	0.033	0.033	1	-0.065	0.131
	Cntrl	PPMS	-.260*	0.043	<.001	-0.389	-0.132
		RRMS	-.222*	0.045	<.001	-0.355	-0.089
		Stroke	-0.054	0.049	1	-0.201	0.092
		4RT	-0.07	0.034	0.624	-0.172	0.032
		AD	-0.033	0.033	1	-0.131	0.065
Based on estimated marginal means
*. The mean difference is significant at the .05 level.
b. Adjustment for multiple comparisons: Bonferroni.
1= PPMS
2= RRMS
3=stroke
4=4RT
5=AD
6=control

## Sheet: C2_ttest
Pairwise Comparisons
Dependent Variable: C2_SUVr	(I) GROUP_CODE	(J) GROUP_CODE	Mean Difference (I-J)	Std. Error	Sig.b	95% Confidence Interval for Differenceb
						Lower Bound	Upper Bound
Temporopolar	PPMS	RRMS	-0.008	0.053	1	-0.167	0.151
		Stroke	-0.045	0.061	1	-0.227	0.137
		4RT	0.133	0.048	0.093	-0.01	0.276
		AD	.182*	0.047	0.003	0.041	0.324
		Control	.197*	0.047	<.001	0.057	0.337
	RRMS	PPMS	0.008	0.053	1	-0.151	0.167
		Stroke	-0.037	0.063	1	-0.225	0.151
		4RT	0.141	0.05	0.079	-0.008	0.29
		AD	.190*	0.051	0.004	0.039	0.341
		Control	.205*	0.049	<.001	0.06	0.351
	Stroke	PPMS	0.045	0.061	1	-0.137	0.227
		RRMS	0.037	0.063	1	-0.151	0.225
		4RT	.178*	0.049	0.006	0.031	0.325
		AD	.227*	0.049	<.001	0.081	0.374
		Control	.242*	0.054	<.001	0.082	0.403
	4RT	PPMS	-0.133	0.048	0.093	-0.276	0.01
		RRMS	-0.141	0.05	0.079	-0.29	0.008
		Stroke	-.178*	0.049	0.006	-0.325	-0.031
		AD	0.049	0.03	1	-0.04	0.138
		Control	0.064	0.037	1	-0.047	0.175
	AD	PPMS	-.182*	0.047	0.003	-0.324	-0.041
		RRMS	-.190*	0.051	0.004	-0.341	-0.039
		Stroke	-.227*	0.049	<.001	-0.374	-0.081
		4RT	-0.049	0.03	1	-0.138	0.04
		Control	0.015	0.036	1	-0.092	0.122
	Cntrl	PPMS	-.197*	0.047	<.001	-0.337	-0.057
		RRMS	-.205*	0.049	<.001	-0.351	-0.06
		Stroke	-.242*	0.054	<.001	-0.403	-0.082
		4RT	-0.064	0.037	1	-0.175	0.047
		AD	-0.015	0.036	1	-0.122	0.092
Motor_Area	PPMS	RRMS	-0.011	0.108	1	-0.332	0.311
		Stroke	-0.362	0.123	0.058	-0.729	0.006
		4RT	-0.261	0.097	0.117	-0.549	0.028
		AD	-0.23	0.096	0.264	-0.516	0.056
		Control	0.033	0.095	1	-0.25	0.315
	RRMS	PPMS	0.011	0.108	1	-0.311	0.332
		Stroke	-0.351	0.127	0.098	-0.73	0.028
		4RT	-0.25	0.101	0.21	-0.55	0.05
		AD	-0.219	0.102	0.506	-0.524	0.086
		Control	0.043	0.098	1	-0.25	0.336
	Stroke	PPMS	0.362	0.123	0.058	-0.006	0.729
		RRMS	0.351	0.127	0.098	-0.028	0.73
		4RT	0.101	0.1	1	-0.196	0.398
		AD	0.132	0.099	1	-0.164	0.427
		Control	.394*	0.108	0.006	0.071	0.717
	4RT	PPMS	0.261	0.097	0.117	-0.028	0.549
		RRMS	0.25	0.101	0.21	-0.05	0.55
		Stroke	-0.101	0.1	1	-0.398	0.196
		AD	0.031	0.06	1	-0.148	0.21
		Control	.294*	0.075	0.002	0.069	0.518
	AD	PPMS	0.23	0.096	0.264	-0.056	0.516
		RRMS	0.219	0.102	0.506	-0.086	0.524
		Stroke	-0.132	0.099	1	-0.427	0.164
		4RT	-0.031	0.06	1	-0.21	0.148
		Control	.263*	0.073	0.006	0.046	0.479
	Cntrl	PPMS	-0.033	0.095	1	-0.315	0.25
		RRMS	-0.043	0.098	1	-0.336	0.25
		Stroke	-.394*	0.108	0.006	-0.717	-0.071
		4RT	-.294*	0.075	0.002	-0.518	-0.069
		AD	-.263*	0.073	0.006	-0.479	-0.046
Frontal_Parietal	PPMS	RRMS	-0.022	0.162	1	-0.506	0.461
		Stroke	-0.501	0.185	0.114	-1.054	0.052
		4RT	-0.379	0.145	0.15	-0.813	0.055
		AD	-0.41	0.144	0.076	-0.84	0.02
		Control	-0.021	0.143	1	-0.446	0.404
	RRMS	PPMS	0.022	0.162	1	-0.461	0.506
		Stroke	-0.479	0.191	0.199	-1.049	0.091
		4RT	-0.357	0.151	0.294	-0.808	0.094
		AD	-0.387	0.154	0.192	-0.846	0.071
		Control	0.002	0.148	1	-0.439	0.442
	Stroke	PPMS	0.501	0.185	0.114	-0.052	1.054
		RRMS	0.479	0.191	0.199	-0.091	1.049
		4RT	0.122	0.15	1	-0.324	0.569
		AD	0.092	0.149	1	-0.353	0.536
		Control	0.481	0.163	0.055	-0.005	0.967
	4RT	PPMS	0.379	0.145	0.15	-0.055	0.813
		RRMS	0.357	0.151	0.294	-0.094	0.808
		Stroke	-0.122	0.15	1	-0.569	0.324
		AD	-0.031	0.09	1	-0.3	0.239
		Control	.359*	0.113	0.028	0.021	0.696
	AD	PPMS	0.41	0.144	0.076	-0.02	0.84
		RRMS	0.387	0.154	0.192	-0.071	0.846
		Stroke	-0.092	0.149	1	-0.536	0.353
		4RT	0.031	0.09	1	-0.239	0.3
		Control	.389*	0.109	0.007	0.064	0.715
	Cntrl	PPMS	0.021	0.143	1	-0.404	0.446
		RRMS	-0.002	0.148	1	-0.442	0.439
		Stroke	-0.481	0.163	0.055	-0.967	0.005
		4RT	-.359*	0.113	0.028	-0.696	-0.021
		AD	-.389*	0.109	0.007	-0.715	-0.064
Skull_Base	PPMS	RRMS	0.038	0.049	1	-0.107	0.184
		Stroke	.206*	0.056	0.005	0.04	0.373
		4RT	.190*	0.044	<.001	0.06	0.321
		AD	.227*	0.043	<.001	0.098	0.357
		Control	.260*	0.043	<.001	0.132	0.389
	RRMS	PPMS	-0.038	0.049	1	-0.184	0.107
		Stroke	0.168	0.058	0.061	-0.004	0.34
		4RT	.152*	0.046	0.016	0.016	0.288
		AD	.189*	0.046	0.001	0.051	0.327
		Control	.222*	0.045	<.001	0.089	0.355
	Stroke	PPMS	-.206*	0.056	0.005	-0.373	-0.04
		RRMS	-0.168	0.058	0.061	-0.34	0.004
		4RT	-0.016	0.045	1	-0.151	0.119
		AD	0.021	0.045	1	-0.113	0.155
		Control	0.054	0.049	1	-0.092	0.201
	4RT	PPMS	-.190*	0.044	<.001	-0.321	-0.06
		RRMS	-.152*	0.046	0.016	-0.288	-0.016
		Stroke	0.016	0.045	1	-0.119	0.151
		AD	0.037	0.027	1	-0.044	0.118
		Control	0.07	0.034	0.624	-0.032	0.172
	AD	PPMS	-.227*	0.043	<.001	-0.357	-0.098
		RRMS	-.189*	0.046	0.001	-0.327	-0.051
		Stroke	-0.021	0.045	1	-0.155	0.113
		4RT	-0.037	0.027	1	-0.118	0.044
		Control	0.033	0.033	1	-0.065	0.131
	Cntrl	PPMS	-.260*	0.043	<.001	-0.389	-0.132
		RRMS	-.222*	0.045	<.001	-0.355	-0.089
		Stroke	-0.054	0.049	1	-0.201	0.092
		4RT	-0.07	0.034	0.624	-0.172	0.032
		AD	-0.033	0.033	1	-0.131	0.065
Based on estimated marginal means
*. The mean difference is significant at the .05 level.
b. Adjustment for multiple comparisons: Bonferroni.
1= PPMS
2= RRMS
3=stroke
4=4RT
5=AD
6=control
